# Supplementary material for: Whole genome sequencing of historical specimens from the world's largest fungal collection yields high‐quality assemblies
Source: New Phytol. 2025 Aug 18;251(2):752–67. doi: 10.1111/nph.70472 (PMC13278644; doi:10.1111/nph.70472)
Supplement: Supplementary file 2 — Table S1 The sampled specimens, their metadata and DNA quality measurements. [file NPH-251-752-s004.xlsx]

## Sheet: SupplementInfo
New Phytologist Supporting Information
Article title: Whole genome sequencing of historical specimens from the world’s largest fungal collection yields high-quality assemblies
Authors: Torda Varga*, Roseina Woods*, Frances Pitsillides*, Rowena Hill, Alona Yu. Biketova, Theo Llewellyn, Brandon J.P. Shaw, Emily Hodgson, Brigid Wong, Jasmine Le, Josepha Becker, Alexander J. Bradshaw, Seth L. E. Blake, Clementine Geeves, Quentin Levicky, Lottie Goodman, Ruben L. Mole, Sidney L. Reed, M. Carly Lin, Emily Read, Keenan Harris, Raquel Pino-Bodas, László G. Nagy, Anna Bazzicalu…
Article acceptance date: 26 June 2025
Table S1 The sampled specimens, their metadata and DNA quality measurements.

## Sheet: Table S1
SAMPLE_ID	SOURCE_SAMPLE	ACCESSION_NUMBER_OR_CULTURE_NUMBER	COLLECTOR	TYPE	COLLECTION_DATE	APPROXIMATE_COLLECTION_YEAR2	COUNTRY_ISO	CLIMATE_1	REGIONAL_INFORMATION	LOCALITY_NAME	GRID_REFERENCE	DECIMAL_LATITUDE	DECIMAL_LONGITUDE	FIELD_PHYLUM_IF_SF	FIELD_SUBPHYLUM_IF_SF	FIELD_CLASS_IF_SF	FIELD_ORDER_IF_SF	FIELD_FAMILY_IF_SF	FIELD_GENUS_IF_SF	FIELD_TAXONOMIC_NAME_IF_SF	EXTRACTION_ID	EXTRACTION_PROTOCOL	WEIGHT_GRAMS	QC_DIN_NUMBER	VOL_UL2	QC_FLUOROMETER_CONC_NG_UL2	COLLECTION_YEAR2	TOT_DNA2	TOT_DNA_log	Age
PAFTOL939	FUNGARIUM	52692	B.M. Spooner & G.B. Butterfill	NA	1996-10-29	NA	Portugal	Af	Azores	San Jorge	NA	NA	NA	Ascomycota	Pezizomycotina	Dothideomycetes	Microthyriales	Microthyriaceae	Microthyrium	Microthyrium sp.	993	Qiagen Plant kit	NA	NA	NA	0.134	1996	NA	NA	28
PAFTOL1262	FUNGARIUM	NA	NA	NA	NA	NA	NA	NA	NA	NA	NA	NA	NA	NA	NA	NA	NA	NA	NA	No ID	1293	CTAB db	NA	NA	NA	NA	NA	NA	NA	NA
PAFTOL2599	FIELD_COLLECTION	XMZF	XL, AA	NA	2018-09-20	NA	Spain	BSk	Catalunya	Sobre Fraxinus sp. La Tor de Querol (Cerdanya) Catalunya, Spain. Part nord I basal dels troncs. 1400m	NA	NA	NA	Ascomycota	Pezizomycotina	Lecanoromycetes	Teloschistales	Teloschistaceae	Xanthomendoza	Xanthomendoza cf.	LIQ81combinedLIQ81-2	NA	NA	NA	NA	38	2018	NA	NA	0
PAFTOL1751	FUNGARIUM	162958	K. & G. Beaton	Holotype	1982-07-23	NA	Australia	Cfb	Victoria	Otway Range, Apollo Bay, Turtons Track (end of)	NA	NA	NA	Basidiomycota	Agaricomycotina	Agaricomycetes	Agaricales	Hydnangiaceae	Podohydnangium	Podohydnangium australe	AYB1491	Phire Pl. Direct PCR, dilution protocol	NA	NA	NA	NA	1982	NA	NA	42
PAFTOL1752	FUNGARIUM	NA	P. Cannon	NA	NA	NA	United Kingdom	Cfb	NA	NA	NA	NA	NA	Ascomycota	Pezizomycotina	Eurotiomycetes	Verrucariales	Verrucariaceae	Bagliettoa	Bagliettoa suzaeana	AYB1492	Phire Pl. Direct PCR, dilution protocol	NA	NA	NA	NA	NA	NA	NA	NA
PAFTOL1753	FUNGARIUM	NA	P. Cannon	NA	NA	NA	United Kingdom	Cfb	NA	NA	NA	NA	NA	Ascomycota	Pezizomycotina	Dothideomycetes	Incertae sedis	naetrocymbaceae	naetrocymbe	Naetrocymbe punctiformis	AYB1493	Phire Pl. Direct PCR, dilution protocol	NA	NA	NA	NA	NA	NA	NA	NA
PAFTOL1754	FUNGARIUM	NA	P. Cannon	NA	NA	NA	United Kingdom	Cfb	NA	NA	NA	NA	NA	Ascomycota	Pezizomycotina	Dothideomycetes	Trypetheliales	Trypetheliaceae	Arthopyrenia	Arthopyrenia platypyrenia	AYB1494	Phire Pl. Direct PCR, dilution protocol	NA	NA	30	4.61	NA	138.3	2.14082	NA
PAFTOL1755	FUNGARIUM	NA	P. Cannon	NA	NA	NA	United Kingdom	Cfb	NA	NA	NA	NA	NA	Ascomycota	Pezizomycotina	Dothideomycetes	Incertae sedis	naetrocymbaceae	naetrocymbe	Naetrocymbe punctiformis	AYB1495	Phire Pl. Direct PCR, dilution protocol	NA	NA	NA	NA	NA	NA	NA	NA
PAFTOL1756	FUNGARIUM	NA	P. Cannon	NA	NA	NA	United Kingdom	Cfb	NA	NA	NA	NA	NA	Ascomycota	Pezizomycotina	Dothideomycetes	Trypetheliales	Trypetheliaceae	Mycomicrothelia	Mycomicrothelia confusa	AYB1496	Phire Pl. Direct PCR, dilution protocol	NA	NA	60	1.06	NA	63.6	1.80346	NA
PAFTOL1757	FUNGARIUM	NA	P. Cannon	NA	NA	NA	United Kingdom	Cfb	NA	NA	NA	NA	NA	Ascomycota	Pezizomycotina	Dothideomycetes	Trypetheliales	Trypetheliaceae	Arthopyrenia	Arthopyrenia analepta	AYB1497	Phire Pl. Direct PCR, dilution protocol	NA	NA	30	0.84	NA	25.2	1.4014	NA
PAFTOL1758	FUNGARIUM	NA	P. Cannon	NA	NA	NA	United Kingdom	Cfb	NA	NA	NA	NA	NA	Ascomycota	Pezizomycotina	Dothideomycetes	Trypetheliales	Roussoellaceae	Arthopyrenia	Arthopyrenia salicis	AYB1498	Phire Pl. Direct PCR, dilution protocol	NA	NA	30	0.779	NA	23.37	1.36866	NA
PAFTOL1758	FUNGARIUM	NA	P. Cannon	NA	NA	NA	United Kingdom	Cfb	NA	NA	NA	NA	NA	Ascomycota	Pezizomycotina	Dothideomycetes	Trypetheliales	Trypetheliaceae	Arthopyrenia	Arthopyrenia salicis	AYB1498	Phire Pl. Direct PCR, dilution protocol	NA	NA	30	0.779	NA	23.37	1.36866	NA
PAFTOL1759	FUNGARIUM	NA	P. Cannon	NA	NA	NA	United Kingdom	Cfb	NA	NA	NA	NA	NA	Ascomycota	Pezizomycotina	Eurotiomycetes	Pyrenulales	Pyrenulaceae	Pyrenula	Pyrenula Pyrenula occidentalis and Mycomicrothelia confusa mixed collection	AYB1499	Phire Pl. Direct PCR, dilution protocol	NA	NA	NA	NA	NA	NA	NA	NA
PAFTOL1775	FUNGARIUM	154962	E. Zhukoff	NA	2007-01-01	NA	Russia	Dfb	NA	NA	NA	NA	NA	Basidiomycota	Agaricomycotina	Agaricomycetes	Phallales	Phallaceae	Phallus	Phallus tenuis	AYB1500	NucleoSpin Plant II	NA	NA	NA	NA	2007	NA	NA	17
PAFTOL1776	FUNGARIUM	170670	K. Robinson	NA	2011-02-19	NA	England	Cfb	NA	NA	NA	NA	NA	Basidiomycota	Agaricomycotina	Agaricomycetes	Polyporales	Atheliaceae	Ceriporia	Ceriporia lacerata	AYB1501	NucleoSpin Plant II	NA	NA	NA	NA	2011	NA	NA	13
PAFTOL1777	FUNGARIUM	109202	P.J. Roberts	NA	2002-10-10	NA	Belize	Af	NA	La Milpa Field Station, Lagunita Trail	NA	NA	NA	Basidiomycota	Agaricomycotina	Agaricomycetes	Agaricales	Hydnodontaceae	Scytinopogon	Scytinopogon robustus	AYB1502	NucleoSpin Plant II	NA	NA	NA	NA	2002	NA	NA	22
PAFTOL1778	FUNGARIUM	132294	D.J. Lodge & P.J. Roberts	NA	2004-07-12	NA	USA	Cfa	NA	NA	NA	NA	NA	Basidiomycota	Agaricomycotina	Agaricomycetes	Sebacinales	Sebacinaceae	Sebacina	Sebacina sparassoidea	AYB1503	NucleoSpin Plant II	NA	NA	NA	NA	2004	NA	NA	20
PAFTOL1779	FUNGARIUM	143480	D.J. Schafer	NA	2006-11-11	NA	Italy	Cfa	NA	NA	NA	NA	NA	Basidiomycota	Agaricomycotina	Agaricomycetes	Gomphales	Clavariadelphaceae	Clavariadelphus	Clavariadelphus flavoimmaturus	AYB1504	NucleoSpin Plant II	NA	NA	NA	NA	2006	NA	NA	18
PAFTOL1780	FUNGARIUM	98120	J. Trappe	NA	1997-07-13	NA	USA	Cfa	NA	NA	NA	NA	NA	Basidiomycota	Agaricomycotina	Agaricomycetes	Auriculariales	Albatrellaceae	Endoperplexa	Endoperplexa tortola	AYB1505	NucleoSpin Plant II	NA	NA	NA	NA	1997	NA	NA	27
PAFTOL1781	FUNGARIUM	158339	A.E. & N.H. Sinnott	NA	2006-06-06	NA	Australia	BWh	NA	NA	NA	NA	NA	Basidiomycota	Agaricomycotina	Agaricomycetes	Gomphales	Gomphaceae	Ramaria	Ramaria capitata	AYB1506	NucleoSpin Plant II	NA	NA	NA	NA	2006	NA	NA	18
PAFTOL1782	FUNGARIUM	132332	P.J. Roberts	NA	2004-07-14	NA	USA	Cfa	NA	NA	NA	NA	NA	Basidiomycota	Agaricomycotina	Agaricomycetes	Gomphales	Gomphaceae	Ramaricium	Ramaricium polyporoideum	AYB1507	NucleoSpin Plant II	NA	NA	NA	NA	2004	NA	NA	20
PAFTOL1783	FUNGARIUM	194559	A. Henrici	NA	2014-09-27	NA	England	Cfb	NA	NA	NA	NA	NA	Basidiomycota	Agaricomycotina	Agaricomycetes	Atheliales	Atheliaceae	Piloderma	Piloderma bicolor	AYB1508	NucleoSpin Plant II	NA	NA	NA	NA	2014	NA	NA	10
PAFTOL1784	FUNGARIUM	136639	N.W. Legon	NA	2006-04-08	NA	England	Cfb	NA	NA	NA	NA	NA	Basidiomycota	Agaricomycotina	Agaricomycetes	Atheliales	Atheliaceae	Byssocorticium	Byssocorticium atrovirens	AYB1509	NucleoSpin Plant II	NA	NA	NA	NA	2006	NA	NA	18
PAFTOL1785	FUNGARIUM	175157	N.W. Legon	NA	2011-10-01	NA	England	Cfb	NA	NA	NA	NA	NA	Basidiomycota	Agaricomycotina	Agaricomycetes	Atheliales	Atheliaceae	Leptosporomyces	Leptosporomyces fuscostratus	AYB1510	NucleoSpin Plant II	NA	NA	NA	NA	2011	NA	NA	13
PAFTOL1786	FUNGARIUM	194466	A. Henrici	NA	2014-09-09	NA	Scotland	Cfb	NA	NA	NA	NA	NA	Basidiomycota	Agaricomycotina	Agaricomycetes	Atheliales	Atheliaceae	Leptosporomyces	Leptosporomyces galzinii	AYB1511	NucleoSpin Plant II	NA	NA	NA	NA	2014	NA	NA	10
PAFTOL1787	FUNGARIUM	123438	P.J. Roberts	NA	2002-10-03	NA	Belize	Af	NA	NA	NA	NA	NA	Basidiomycota	Agaricomycotina	Agaricomycetes	Auriculariales	Incertae sedis	Basidiodendron	Basidiodendron farinaceum	AYB1512	NucleoSpin Plant II	NA	NA	NA	NA	2002	NA	NA	22
PAFTOL1788	FUNGARIUM	33122	P.J. Roberts	NA	1995-12-25	NA	England	Cfb	NA	NA	NA	NA	NA	Basidiomycota	Agaricomycotina	Agaricomycetes	Auriculariales	Incertae sedis	Basidiodendron	Basidiodendron pini	AYB1513	NucleoSpin Plant II	NA	NA	NA	NA	1995	NA	NA	29
PAFTOL1789	FUNGARIUM	191618	G. Mattock	NA	2014-01-22	NA	England	Cfb	NA	NA	NA	NA	NA	Basidiomycota	Agaricomycotina	Agaricomycetes	Auriculariales	Incertae sedis	Basidiodendron	Basidiodendron spinosum	AYB1514	NucleoSpin Plant II	NA	NA	NA	NA	2014	NA	NA	10
PAFTOL1790	FUNGARIUM	1049	L. Ryvarden	NA	1987-01-16	NA	Brazil	Aw	NA	NA	NA	NA	NA	Basidiomycota	Agaricomycotina	Agaricomycetes	Auriculariales	Incertae sedis	Patouillardina	Patouillardina cinerea	AYB1515	NucleoSpin Plant II	NA	NA	NA	NA	1987	NA	NA	37
PAFTOL1791	FUNGARIUM	187463	N.W. Legon	NA	2013-05-06	NA	England	Cfb	NA	NA	NA	NA	NA	Basidiomycota	Agaricomycotina	Agaricomycetes	Cantharellales	Botryobasidiaceae	Botryobasidium	Botryobasidium ellipsosporum	AYB1516	NucleoSpin Plant II	NA	NA	NA	NA	2013	NA	NA	11
PAFTOL1792	FUNGARIUM	174707	N.W. Legon	NA	2010-10-19	NA	England	Cfb	NA	NA	NA	NA	NA	Basidiomycota	Agaricomycotina	Agaricomycetes	Cantharellales	Botryobasidiaceae	Botryobasidium	Botryobasidium pruinatum	AYB1517	NucleoSpin Plant II	NA	NA	NA	NA	2010	NA	NA	14
PAFTOL1793	FUNGARIUM	64292	B.M. Spooner	NA	1999-08-25	NA	New Zealand	Cfb	NA	NA	NA	NA	NA	Basidiomycota	Agaricomycotina	Agaricomycetes	Gomphales	Boletaceae	Gautieria	Gautieria novae-zelandiae	AYB1518	NucleoSpin Plant II	NA	NA	NA	NA	1999	NA	NA	25
PAFTOL1794	FUNGARIUM	109166	P.J. Roberts	NA	2002-09-29	NA	Belize	Af	NA	NA	NA	NA	NA	Basidiomycota	Agaricomycotina	Agaricomycetes	Gomphales	Lentariaceae	Lentaria	Lentaria surculus	AYB1519	NucleoSpin Plant II	NA	NA	NA	NA	2002	NA	NA	22
PAFTOL1950	FUNGARIUM	124896	A. LANTIERI	NA	2003-03-03	NA	Italy	Cfa	NA	NA	NA	NA	NA	Ascomycota	Pezizomycotina	Pezizomycetes	Pezizales	Pezizaceae	Peziza	Peziza badiofuscoides	BW1767	CTAB db	NA	NA	60	103	2003	6180	3.79099	21
PAFTOL1951	FUNGARIUM	154192	E. Janke	NA	2007-07-01	NA	England	Cfb	NA	NA	NA	NA	NA	Ascomycota	Pezizomycotina	Pezizomycetes	Pezizales	Pezizaceae	Peziza	Peziza celtica	BW1768	CTAB db	NA	NA	60	250	2007	15000	4.17609	17
PAFTOL1952	FUNGARIUM	50966	J. English	Holotype	1876-10-01	NA	England	Cfb	NA	NA	NA	NA	NA	Ascomycota	Pezizomycotina	Pezizomycetes	Pezizales	Pezizaceae	Peziza	Peziza cocotina	BW1769	CTAB db	NA	NA	60	140	1876	8400	3.92428	148
PAFTOL1953	FUNGARIUM	87061	A. LEONARD	NA	2001-07-20	NA	England	Cfb	NA	NA	NA	NA	NA	Ascomycota	Pezizomycotina	Pezizomycetes	Pezizales	Pezizaceae	Pachyella	Pachyella subisabellina	BW1770	CTAB db	NA	NA	60	201	2001	12060	4.08135	23
PAFTOL1954	FUNGARIUM	127656	M. PARSLOW	NA	2004-11-25	NA	England	Cfb	NA	NA	NA	NA	NA	Ascomycota	Pezizomycotina	Pezizomycetes	Pezizales	Pezizaceae	Peziza	Peziza moravecii	BW1771	CTAB db	NA	NA	60	186	2004	11160	4.04766	20
PAFTOL1955	FUNGARIUM	157304	K. ROBINSON	NA	2007-09-01	NA	England	Cfb	NA	NA	NA	NA	NA	Ascomycota	Pezizomycotina	Pezizomycetes	Pezizales	Pezizaceae	Peziza	Peziza badiofusca	BW1772	CTAB db	NA	NA	60	250	2007	15000	4.17609	17
PAFTOL1956	FUNGARIUM	85562	S. Wells	NA	2001-06-07	NA	England	Cfb	NA	NA	NA	NA	NA	Ascomycota	Pezizomycotina	Pezizomycetes	Pezizales	Pezizaceae	Boudiera	Boudiera areolata	BW1773	CTAB db	NA	NA	60	19	2001	1140	3.0569	23
PAFTOL1957	FUNGARIUM	181318	NA	NA	2013-02-11	NA	England	Cfb	NA	NA	NA	NA	NA	Ascomycota	Pezizomycotina	Pezizomycetes	Pezizales	Pezizaceae	Peziza	Peziza cerea	BW1774	CTAB db	NA	NA	60	250	2013	15000	4.17609	11
PAFTOL1958	FUNGARIUM	29895	C.B. Plowright	Holotype	1886-08-01	NA	England	Cfb	NA	NA	NA	NA	NA	Ascomycota	Pezizomycotina	Pezizomycetes	Pezizales	Pezizaceae	Peziza	Peziza indiscreta	BW1775	CTAB db	NA	NA	60	114	1886	6840	3.83506	138
PAFTOL1959	FUNGARIUM	29897	NA	Holotype	1897-08-01	NA	NA	NA	NA	NA	NA	NA	NA	Ascomycota	Pezizomycotina	Pezizomycetes	Pezizales	Pezizaceae	Peziza	Peziza linteicola	BW1776	CTAB db	NA	NA	60	131	1897	7860	3.89542	127
PAFTOL1960	FUNGARIUM	51095	F.B. Defarge	NA	1987-04-19	NA	England	Cfb	NA	NA	NA	NA	NA	Ascomycota	Pezizomycotina	Pezizomycetes	Pezizales	Pezizaceae	Peziza	Peziza linteicola	BW1777	CTAB db	NA	NA	60	186	1987	11160	4.04766	37
PAFTOL1961	FUNGARIUM	29902	NA	Holotype	1915-05-25	NA	England	Cfb	NA	NA	NA	NA	NA	Ascomycota	Pezizomycotina	Pezizomycetes	Pezizales	Pezizaceae	Peziza	Peziza nidulariformis	BW1778	CTAB db	NA	NA	NA	NA	1915	NA	NA	109
PAFTOL1962	FUNGARIUM	171196	NA	Syntype	1874	NA	England	Cfb	NA	NA	NA	NA	NA	Ascomycota	Pezizomycotina	Pezizomycetes	Pezizales	Pezizaceae	Peziza	Peziza sepiatra	BW1779	CTAB db	NA	NA	60	23	1874	1380	3.13988	150
PAFTOL1963	FUNGARIUM	181005	K. ROBINSON	NA	2012-11-30	NA	England	Cfb	NA	NA	NA	NA	NA	Ascomycota	Pezizomycotina	Pezizomycetes	Pezizales	Pezizaceae	Peziza	Peziza sepiatra	BW1780	CTAB db	NA	NA	60	179	2012	10740	4.031	12
PAFTOL1964	FUNGARIUM	29976	W. Phillips	Holotype	1876	NA	England	Cfb	NA	NA	NA	NA	NA	Ascomycota	Pezizomycotina	Pezizomycetes	Pezizales	Pezizaceae	Peziza	Peziza subrepanda	BW1781	CTAB db	NA	NA	60	NA	1876	NA	NA	148
PAFTOL1965	FUNGARIUM	143238	A.W. Legg	NA	2006-10-25	NA	England	Cfb	NA	NA	NA	NA	NA	Ascomycota	Pezizomycotina	Pezizomycetes	Pezizales	Pezizaceae	Peziza	Peziza subrepanda	BW1782	CTAB db	NA	NA	60	183	2006	10980	4.0406	18
PAFTOL1966	FUNGARIUM	191936	E.W. BROWN	NA	2014-04-10	NA	England	Cfb	NA	NA	NA	NA	NA	Ascomycota	Pezizomycotina	Pezizomycetes	Pezizales	Pezizaceae	Peziza	Peziza repanda	BW1783	CTAB db	NA	NA	60	192	2014	11520	4.06145	10
PAFTOL1967	FUNGARIUM	176880	NA	Syntype	1845-11-28	NA	England	Cfb	NA	NA	NA	NA	NA	Ascomycota	Pezizomycotina	Pezizomycetes	Pezizales	Pezizaceae	Peziza	Peziza viridaria	BW1784	CTAB db	NA	NA	60	98	1845	5880	3.76938	179
PAFTOL1968	FUNGARIUM	51536	J.F. Skinner	NA	1976-10-20	NA	England	Cfb	NA	NA	NA	NA	NA	Ascomycota	Pezizomycotina	Pezizomycetes	Pezizales	Pezizaceae	Peziza	Peziza viridaria	BW1785	CTAB db	NA	NA	60	89	1976	5340	3.72754	48
PAFTOL1969	FUNGARIUM	57723	NA	Holotype	1845-10-25	NA	England	Cfb	NA	NA	NA	NA	NA	Ascomycota	Pezizomycotina	Pezizomycetes	Pezizales	Pezizaceae	Plicariella	Plicariella radula	BW1786	CTAB db	NA	NA	60	14	1845	840	2.92428	179
PAFTOL1970	FUNGARIUM	104979	A. HENRICI	NA	2002-10-21	NA	England	Cfb	NA	NA	NA	NA	NA	Ascomycota	Pezizomycotina	Pezizomycetes	Pezizales	Pezizaceae	Chromelosporium	Chromelosporium ochraceum	BW1787	CTAB db	NA	NA	60	1.76	2002	105.6	2.02366	22
PAFTOL1971	FUNGARIUM	177410	H.W. RAVENEL	Holotype	1875-10-01	NA	USA	Cfa	NA	NA	NA	NA	NA	Ascomycota	Pezizomycotina	Pezizomycetes	Pezizales	Pezizaceae	Peziza	Peziza caligans	BW1788	CTAB db	NA	NA	60	14	1875	840	2.92428	149
PAFTOL1972	FUNGARIUM	177444	H.W. RAVENEL	Holotype	1877-12-01	NA	USA	Cfa	NA	NA	NA	NA	NA	Ascomycota	Pezizomycotina	Pezizomycetes	Pezizales	Pezizaceae	Peziza	Peziza funerata	BW1789	CTAB db	NA	NA	60	69	1877	4140	3.617	147
PAFTOL1973	FUNGARIUM	177445	H.W. RAVENEL	Syntype	1877-12-01	NA	USA	Cfa	NA	NA	NA	NA	NA	Ascomycota	Pezizomycotina	Pezizomycetes	Pezizales	Pezizaceae	Peziza	Peziza funerata	BW1790	CTAB db	NA	NA	60	66	1877	3960	3.5977	147
PAFTOL1974	FUNGARIUM	82898	Magnus	Isotype	1880-07-01	NA	Germany	Cfb	NA	NA	NA	NA	NA	Ascomycota	Pezizomycotina	Pezizomycetes	Pezizales	Pezizaceae	Peziza	Peziza chlorophaea	BW1791	CTAB db	NA	NA	60	35	1880	2100	3.32222	144
PAFTOL1975	FUNGARIUM	161847	G.H.K. THWAITES	Holotype	1867-11-01	NA	Sri Lanka	Af	NA	NA	NA	NA	NA	Ascomycota	Pezizomycotina	Pezizomycetes	Pezizales	Pezizaceae	Peziza	Peziza lechria	BW1792	CTAB db	NA	NA	60	14	1867	840	2.92428	157
PAFTOL1976	FUNGARIUM	52595	J. Moravec	Isotype	1966-04-11	NA	Czech Republic	Dfb	NA	NA	NA	NA	NA	Ascomycota	Pezizomycotina	Pezizomycetes	Pezizales	Pezizaceae	Peziza	Peziza moravecii	BW1793	CTAB db	NA	NA	60	62	1966	3720	3.57054	58
PAFTOL1977	FUNGARIUM	169757	F. Padovan	Neotype	1986-05-10	NA	Italy	Cfa	NA	NA	NA	NA	NA	Ascomycota	Pezizomycotina	Pezizomycetes	Pezizales	Pezizaceae	Peziza	Peziza paludicola	BW1794	CTAB db	NA	NA	60	122	1986	7320	3.86451	38
PAFTOL1978	FUNGARIUM	178436	NA	Holotype	NA	NA	USA	Cfa	NA	NA	NA	NA	NA	Ascomycota	Pezizomycotina	Pezizomycetes	Pezizales	Pezizaceae	Peziza	Peziza retiderma	BW1795	CTAB db	NA	NA	60	81	NA	4860	3.68664	NA
PAFTOL1979	FUNGARIUM	178437	NA	Isotype	NA	NA	USA	Cfa	NA	NA	NA	NA	NA	Ascomycota	Pezizomycotina	Pezizomycetes	Pezizales	Pezizaceae	Peziza	Peziza retiderma	BW1796	CTAB db	NA	NA	60	29	NA	1740	3.24055	NA
PAFTOL1980	FUNGARIUM	178435	NA	Holotype	NA	NA	USA	Cfa	NA	NA	NA	NA	NA	Ascomycota	Pezizomycotina	Pezizomycetes	Pezizales	Pezizaceae	Peziza	Peziza repanda	BW1797	CTAB db	NA	NA	60	136	NA	8160	3.91169	NA
PAFTOL1981	FUNGARIUM	178423	G.H.K. Thwaites	Holotype	1867-11-01	NA	Sri Lanka	Af	NA	NA	NA	NA	NA	Ascomycota	Pezizomycotina	Pezizomycetes	Pezizales	Pezizaceae	Peziza	Peziza sarmentorum	BW1798	CTAB db	NA	NA	60	130	1867	7800	3.89209	157
PAFTOL1982	FUNGARIUM	178424	G.H.K. Thwaites	Syntype	NA	NA	Sri Lanka	Af	NA	NA	NA	NA	NA	Ascomycota	Pezizomycotina	Pezizomycetes	Pezizales	Pezizaceae	Peziza	Peziza sarmentorum	BW1799	CTAB db	NA	NA	60	79	NA	4740	3.67578	NA
PAFTOL1983	FUNGARIUM	140506	G.F. MEDARDI	Holotype	1998-07-25	NA	Italy	Cfa	NA	NA	NA	NA	NA	Ascomycota	Pezizomycotina	Pezizomycetes	Pezizales	Pezizaceae	Peziza	Peziza sciophila	BW1800	CTAB db	NA	NA	60	132	1998	7920	3.89873	26
PAFTOL1984	FUNGARIUM	178166	Saccardo	Isotype	NA	NA	Italy	Cfa	NA	NA	NA	NA	NA	Ascomycota	Pezizomycotina	Pezizomycetes	Pezizales	Pezizaceae	Peziza	Peziza tincturella	BW1801	CTAB db	NA	NA	60	92	NA	5520	3.74194	NA
PAFTOL1985	FUNGARIUM	176971	W.R. Gerard	Holotype	1875	NA	USA	Cfa	NA	NA	NA	NA	NA	Ascomycota	Pezizomycotina	Pezizomycetes	Pezizales	Pezizaceae	Peziza	Peziza truncicomes	BW1802	CTAB db	NA	NA	60	86	1875	5160	3.71265	149
PAFTOL1986	FUNGARIUM	236288	K.S. THIND 360 (EX BM)	Paratype	1964-10-12	NA	India	Aw	NA	NA	NA	NA	NA	Ascomycota	Pezizomycotina	Pezizomycetes	Pezizales	Pezizaceae	Ruhlandiella	Ruhlandiella parvispora	BW1803	CTAB db	NA	NA	60	18	1964	1080	3.03342	60
PAFTOL1987	FUNGARIUM	177440	NA	Isotype	NA	NA	USA	Cfa	NA	NA	NA	NA	NA	Ascomycota	Pezizomycotina	Pezizomycetes	Pezizales	Pezizaceae	Peziza	Peziza irrorata	BW1804	CTAB db	NA	NA	60	2.06	NA	123.6	2.09202	NA
PAFTOL1988	FUNGARIUM	164533	A. LANTIERI	NA	2008-02-06	NA	Italy	Cfa	NA	NA	NA	NA	NA	Ascomycota	Pezizomycotina	Pezizomycetes	Pezizales	Pezizaceae	Marcelleina	Marcelleina mediterranea	BW1805	CTAB db	NA	NA	60	6.9	2008	414	2.617	16
PAFTOL1989	FUNGARIUM	177448a	C. Wright	Type	NA	1879	Cuba	Am	NA	NA	NA	NA	NA	Ascomycota	Pezizomycotina	Pezizomycetes	Pezizales	Pezizaceae	Peziza	Peziza elachroa	BW1806	CTAB db	NA	NA	60	0.257	1879	15.42	1.18808	145
PAFTOL1500	FUNGARIUM	116753	D. Griffiths	Cotype	1900	NA	USA	Cfa	NA	NA	NA	NA	NA	Basidiomycota	Agaricomycotina	Agaricomycetes	Agaricales	Agaricaceae	Battarrea	Battarrea griffithsii	CV1350	PTB	0.0037	NA	30	4.53	1900	135.9	2.13322	124
PAFTOL1501	FUNGARIUM	NA	NA	NA	1802	NA	NA	NA	NA	NA	NA	NA	NA	Basidiomycota	Agaricomycotina	Agaricomycetes	Agaricales	Lycoperdaceae	Lycoperdon	Lycoperdon sp.	CV1351	PTB	0.0116	NA	30	9.8	1802	294	2.46835	222
PAFTOL1502	FUNGARIUM	NA	NA	NA	1872	NA	NA	NA	NA	NA	NA	NA	NA	Ascomycota	Pezizomycotina	Pezizomycetes	Pezizales	Tuberaceae	Tuber	Tuber excavatum	CV1352	PTB	0.1109	NA	30	82	1872	2460	3.39094	152
PAFTOL1503	FUNGARIUM	265168	Tulasne	NA	1840-04-01	NA	Algeria	BWh	NA	NA	NA	NA	NA	Ascomycota	Pezizomycotina	Pezizomycetes	Pezizales	Pezizaceae	Terfezia	Terfezia leonis	CV1353	PTB	0.0369	NA	30	27	1840	810	2.90849	184
PAFTOL1504	FUNGARIUM	265169	G.R. Bisby	NA	1926-09-19	NA	Canada	Dfb	NA	NA	NA	NA	NA	Ascomycota	Pezizomycotina	Neolectomycetes	Neolectales	Neolectaceae	Neolecta	Neolecta irregularis	CV1354	PTB	0.0041	NA	30	67	1926	2010	3.3032	98
PAFTOL1505	FUNGARIUM	257293	C. Vittadini	Type	NA	1831	Italy	Cfa	NA	NA	NA	NA	NA	Ascomycota	Pezizomycotina	Pezizomycetes	Pezizales	Tuberaceae	tuber	tuber rufum	CV1355	PTB	0.0101	NA	30	33	1831	990	2.99564	193
PAFTOL1506	FUNGARIUM	48848	J.M. Martin	Holotype	1892	NA	Australia	BWh	NA	NA	NA	NA	NA	Basidiomycota	Agaricomycotina	Agaricomycetes	Agaricales	Bolbitiaceae	Bolbitius	Bolbitius candidus	CV1356	PTB	0.002	NA	30	12	1892	360	2.5563	132
PAFTOL1507	FUNGARIUM	52948	F. de Thümen &Myc. Univ. 1797 as R. solani	NA	1879-10-01	NA	Germany	Cfb	NA	NA	NA	NA	NA	Basidiomycota	Pucciniomycotina	Pucciniomycetes	Helicobasidiales	Helicobasidiaceae	Helicobasidium	Helicobasidium purpureum	CV1357	PTB	0.0359	NA	30	0.677	1879	20.31	1.30771	145
PAFTOL1508	FUNGARIUM	254740	J.A. Henriques	NA	1880-10-01	NA	Portugal	Csa	NA	NA	NA	NA	NA	Basidiomycota	Ustilaginomycotina	Exobasidiomycetes	Exobasidiales	Laurobasidiaceae	Laurobasidium	Laurobasidium lauri	CV1358	PTB	0.0013	NA	30	5.9	1880	177	2.24797	144
PAFTOL1509	FUNGARIUM	189088	E. Ule (Rabenhorst-Pazschke, Fungi eur. exs. 3940)	Syntype	1891-05-01	NA	Brazil	Aw	NA	NA	NA	NA	NA	Basidiomycota	Ustilaginomycotina	Ustilaginomycetes	Uleiellales	Uleiellaceae	Uleiella	Uleiella paradoxa	CV1359	PTB	0.044	NA	30	16	1891	480	2.68124	133
PAFTOL1510	FUNGARIUM	204445	comm Dr Smith from Dr Buchanam	NA	1807	NA	East Indies	Af	NA	NA	NA	NA	NA	Ascomycota	Pezizomycotina	Lecanoromycetes	Peltigerales	Lobariaceae	Lobaria	Lobaria discolor	CV1360	PTB	0.0212	NA	30	20	1807	600	2.77815	217
PAFTOL1511	FUNGARIUM	159332	Kemmler	NA	1858	NA	Germany	Cfb	NA	NA	NA	NA	NA	Ascomycota	Pezizomycotina	Lichinomycetes	Lichinales	Incertae sedis	Guepinia	Guepinia helvelloides	CV1361	PTB	0.0171	NA	30	21	1858	630	2.79934	166
PAFTOL1512	FUNGARIUM	143933	H.W. Ravenel	Syntype	1819	NA	USA	Cfa	NA	NA	NA	NA	NA	Ascomycota	Pezizomycotina	Dothideomycetes	Venturiales	Venturiaceae	Trichodothis	Trichodothis comata	CV1362	PTB	0.0008	NA	30	25	1819	750	2.87506	205
PAFTOL1513	FUNGARIUM	8668	NA	NA	1820	NA	France	Cfb	NA	NA	NA	NA	NA	Basidiomycota	Pucciniomycotina	Atractiellomycetes	Atractiellales	Phleogenaceae	Phleogena	Phleogena faginea	CV1363	PTB	0.0012	NA	30	49	1820	1470	3.16732	204
PAFTOL1514	FUNGARIUM	84258	E. Rostrup	NA	1865-07-01	NA	Denmark	Cfb	NA	NA	NA	NA	NA	Basidiomycota	Pucciniomycotina	Pucciniomycetes	Platygloeales	Eocronartiaceae	Eocronartium	Eocronartium muscicola	CV1364	PTB	0.005	NA	30	3.51	1865	105.3	2.02243	159
PAFTOL1515	FUNGARIUM	56580	NA	NA	1828	NA	Overseas	NA	NA	NA	NA	NA	NA	Basidiomycota	Agaricomycotina	Tremellomycetes	Tremellales	Tremellaceae	Tremella	Tremella foliacea	CV1365	PTB	0.0406	NA	30	12	1828	360	2.5563	196
PAFTOL1516	FUNGARIUM	265203	L. Rommell	NA	1907-08-18	NA	Sweden	Dfb	NA	NA	NA	NA	NA	Basidiomycota	Agaricomycotina	Agaricomycetes	Tremellodendropsidales	Tremellodendropsidaceae	Tremellodendropsis	Tremellodendropsis tuberosa	CV1366	PTB	0.0307	NA	30	101	1907	3030	3.48144	117
PAFTOL1517	FUNGARIUM	34191	C.E. Broome	NA	1872-04-01	NA	England	Cfb	NA	NA	NA	NA	NA	Basidiomycota	Pucciniomycotina	Agaricostilbomycetes	Agaricostilbales	Incertae sedis	Mycogloea	Mycogloea macrospora	CV1367	PTB	0.0032	NA	30	37	1872	1110	3.04532	152
PAFTOL1518	FUNGARIUM	265202	C. Wight	Paratype	NA	1869	Cuba	Am	NA	NA	NA	NA	NA	Basidiomycota	Agaricomycotina	Agaricomycetes	Cantharellales	Aphelariaceae	Aphelaria	Aphelaria brunneola	CV1368	PTB	0.0022	NA	30	14	1869	420	2.62325	155
PAFTOL1519	FUNGARIUM	147521	G. Eichler	NA	1895-08-01	NA	Czech Republic	Dfb	NA	NA	NA	NA	NA	Basidiomycota	Agaricomycotina	Dacrymycetes	Dacrymycetales	Dacrymycetaceae	Calocera	Calocera viscosa (cf.)	CV1369	PTB	0.0064	NA	30	1.95	1895	58.5	1.76716	129
PAFTOL1519	FUNGARIUM	147521	G. Eichler	NA	1895-08-01	NA	Czech Republic	Dfb	NA	NA	NA	NA	NA	Basidiomycota	Agaricomycotina	Dacrymycetes	Dacrymycetales	Dacrymycetaceae	Calocera	Calocera viscosa (cf.)	CV1369B	PTB	NA	NA	NA	NA	1895	NA	NA	129
PAFTOL1520	FUNGARIUM	37405	G.H.K. Thwaites	Holotype	1867-12-01	NA	Sri Lanka	Af	NA	NA	NA	NA	NA	Ascomycota	Pezizomycotina	Sordariomycetes	Trichosphaeriales	Trichosphaeriaceae	Eriosphaeria	Eriosphaeria nigrita	CV1370	PTB	0.0007	NA	30	14	1867	420	2.62325	157
PAFTOL1521	FUNGARIUM	NA	NA	Type	1892	NA	NA	NA	NA	NA	NA	NA	NA	Basidiomycota	Agaricomycotina	Agaricomycetes	Incertae sedis	Omphalotaceae	Gymnopus	Gymnopus montagnei	CV1371	PTB	0.1893	NA	30	5	1892	150	2.17609	132
PAFTOL1522	FUNGARIUM	NA	NA	Type	1881	NA	NA	NA	NA	NA	NA	NA	NA	Basidiomycota	Agaricomycotina	Agaricomycetes	Polyporales	Irpicaceae	Hydnopolyporus	Hydnopolyporus fimbriatus	CV1372	PTB	0.1202	NA	30	16	1881	480	2.68124	143
PAFTOL1523	FUNGARIUM	252563	NA	NA	1880-06-01	NA	France	Cfb	Vosgues	NA	NA	NA	NA	Ascomycota	Pezizomycotina	Coniocybomycetes	Coniocybales	Coniocybaceae	Chaenotheca	Chaenotheca chlorella	CV1373	PTB	0.0012	NA	30	6.4	1880	192	2.2833	144
PAFTOL1524	FUNGARIUM	36713	H.W. Ravenel	Holotype	NA	1873	USA	Cfa	South Carolina	NA	NA	NA	NA	Basidiomycota	Agaricomycotina	Agaricomycetes	Incertae sedis	Incertae sedis	Mylittopsis	Mylittopsis marmorata	CV1374	PTB	0.2333	NA	30	1.47	1873	44.1	1.64444	151
PAFTOL1525	FUNGARIUM	35121	J.W.H. Trail	Holotype	1874	NA	Brazil	Aw	NA	NA	NA	NA	NA	Basidiomycota	Agaricomycotina	Agaricomycetes	Auriculariales	Incertae sedis	Protomerulius	Protomerulius substuppeus	CV1375	PTB	0.003	NA	30	18	1874	540	2.73239	150
PAFTOL1526	FUNGARIUM	158393	G. Podenzana	NA	1892-03-01	NA	Australia	BWh	NA	NA	NA	NA	NA	Basidiomycota	Agaricomycotina	Agaricomycetes	Auriculariales	Auriculariaceae	Elmerina	Elmerina borneensis	CV1376	PTB	0.005	NA	30	3.91	1892	117.3	2.0693	132
PAFTOL1527	FUNGARIUM	190370	Ridley	Holotype	1897	NA	Singapore	BSk	NA	NA	NA	NA	NA	Basidiomycota	Agaricomycotina	Agaricomycetes	Stereopsidales	Stereopsidaceae	Stereopsis	Stereopsis cartilaginea	CV1377	PTB	0.008	NA	30	1.15	1897	34.5	1.53782	127
PAFTOL1528	FUNGARIUM	138477	G. Moller	Type	1885-05-01	NA	Samo Tome and Principe	Af	NA	NA	NA	NA	NA	Ascomycota	Pezizomycotina	Sordariomycetes	Meliolales	Meliolaceae	Irenopsis	Irenopsis aciculosa	CV1378	PTB	0.0061	NA	30	0	1885	0	-3	139
PAFTOL1529	FUNGARIUM	144167	G.H.K. Thwaites	Holotype	1868	NA	Sri Lanka	Af	NA	NA	NA	NA	NA	Ascomycota	Pezizomycotina	Sordariomycetes	Boliniales	Boliniaceae	Camarops	Camarops spathulata	CV1379	PTB	0.0035	NA	30	0.536	1868	16.08	1.20629	156
PAFTOL1530	FUNGARIUM	180381	J. Ramsbottom	NA	1829	NA	South Africa	Af	NA	NA	NA	NA	NA	Basidiomycota	Agaricomycotina	Agaricomycetes	Boletales	Sclerodermataceae	Pisolithus	Pisolithus arhizus	CV1380	PTB	0.0314	NA	30	19	1829	570	2.75587	195
PAFTOL1531	FUNGARIUM	732531	H. Lojka	NA	1879	NA	Hungary	Cfa	NA	NA	NA	NA	NA	Ascomycota	Pezizomycotina	Coniocybomycetes	Coniocybales	Coniocybaceae	Chaenotheca	Chaenotheca chrysocephala	CV1381	PTB	0.0037	NA	30	5.5	1879	165	2.21748	145
PAFTOL1532	FUNGARIUM	190912	H.J. Lojka (Lich. Hung. exs. 2925)	Syntype	1874	NA	Romania (as Hungaria)	Cfb	NA	NA	NA	NA	NA	Ascomycota	Pezizomycotina	Eurotiomycetes	Mycocaliciales	Mycocaliciaceae	Phaeocalicium	Phaeocalicium polyporaeum	CV1382	PTB	0.005	NA	30	5.3	1874	159	2.2014	150
PAFTOL1533	FUNGARIUM	154751	D. Turner	NA	1805	NA	England	Cfb	Shropshire	Oakfield churchyard	NA	NA	NA	Ascomycota	Pezizomycotina	Lecanoromycetes	Rhizocarpales	Rhizocarpaceae	Epilichen	Epilichen scabrosus	CV1383	PTB	0.0058	NA	30	0.19	1805	5.7	0.755875	219
PAFTOL1534	FUNGARIUM	235999	NA	NA	1882-11-01	NA	England	Cfb	NA	NA	NA	NA	NA	Mucoromycota	Mucoromycotina	Endogonomycetes	Endogonales	Endogonaceae	Endogone	Endogone lactiflua	CV1384	PTB	0.0063	NA	30	14	1882	420	2.62325	142
PAFTOL1535	FUNGARIUM	109737	R. Brown	NA	1797-03-01	NA	Scotland	Cfb	NA	NA	NA	NA	NA	Ascomycota	Pezizomycotina	Dothideomycetes	Monoblastiales	Monoblastiaceae	Anisomeridium	Anisomeridium biforme	CV1385	PTB	0.0053	NA	30	2.03	1797	60.9	1.78462	227
PAFTOL1536	FUNGARIUM	42536	NA	NA	1787	NA	England	Cfb	NA	NA	NA	NA	NA	Ascomycota	Pezizomycotina	Geoglossomycetes	Geoglossales	Geoglossaceae	Geoglossum	Geoglossum cookeanum	CV1386	PTB	0.0003	NA	30	14	1787	420	2.62325	237
PAFTOL1537	FUNGARIUM	NA	NA	NA	1886	NA	Austria	Dfb	Tyrol	Kirchdorf	NA	NA	NA	Ascomycota	Pezizomycotina	Dothideomycetes	Microthyriales	Microthyriaceae	Microthyrium	Microthyrium lunariae	CV1387	PTB	0.0053	NA	30	0.788	1886	23.64	1.37365	138
PAFTOL1538	FUNGARIUM	NA	NA	NA	1899	NA	Malawi	Cwa	NA	sine loc.	NA	NA	NA	Basidiomycota	Pucciniomycotina	Pucciniomycetes	Helicobasidiales	Helicobasidiaceae	Helicobasidium	Helicobasidium longisporum (cf.)	CV1388	PTB	0.0041	NA	30	7.4	1899	222	2.34635	125
PAFTOL1539	FUNGARIUM	NA	NA	NA	1892	NA	Dominican Republic	Aw	St George	Morne Anglais	NA	NA	NA	Basidiomycota	Pucciniomycotina	Atractiellomycetes	Atractiellales	Phleogenaceae	Hobsonia	Hobsonia mirabilis	CV1389	PTB	0.013	NA	30	0.347	1892	10.41	1.01745	132
PAFTOL1540	FUNGARIUM	NA	K. Vanky	NA	1973-08-08	NA	Sweden	Dfc	Dalarna	Gagnef, Lake Gimmen	NA	60.37N. 15,14 E.	NA	Basidiomycota	Incertae sedis	Entorrhizomycetes	Entorrhizales	Entorrhizaceae	Entorrhiza	Entorrhiza casparyana	CV1390	PTB	0.0126	NA	30	20	1973	600	2.77815	51
PAFTOL1541	FUNGARIUM	40975	M.C. Clark	NA	1984-12-04	NA	England	Cfb	NA	NA	NA	NA	NA	Ascomycota	Pezizomycotina	Sordariomycetes	Incertae sedis	Thyridiaceae	Bivonella	Bivonella chrysomella	CV1391	PTB	0.0032	NA	30	5.9	1984	177	2.24797	40
PAFTOL1542	FUNGARIUM	76430	C.E. Broome	NA	1869-02-03	NA	England	Cfb	NA	NA	NA	NA	NA	Basidiomycota	Pucciniomycotina	Cystobasidiomycetes	naohideales	naohideaceae	naohidea	naohidea sebacea	CV1392	PTB	0.0045	NA	30	4.49	1869	134.7	2.12937	155
PAFTOL1543	FUNGARIUM	140029	C.R. Darwin	Holotype	1833	NA	Chile	BWk	Holotype	NA	NA	NA	NA	Ascomycota	Pezizomycotina	Leotiomycetes	Cyttariales	Cyttariaceae	Cyttaria	Cyttaria darwinii	CV1393	PTB	0.0295	NA	30	0.556	1833	16.68	1.2222	191
PAFTOL1500	FUNGARIUM	116753	D. Griffiths	Cotype	1900	NA	USA	Cfa	NA	NA	NA	NA	NA	Basidiomycota	Agaricomycotina	Agaricomycetes	Agaricales	Agaricaceae	Battarrea	Battarrea griffithsii	CV1395	CTAB	0.0166	NA	30	1.01	1900	30.3	1.48144	124
PAFTOL1501	FUNGARIUM	NA	NA	NA	1802	NA	NA	NA	NA	NA	NA	NA	NA	Basidiomycota	Agaricomycotina	Agaricomycetes	Agaricales	Lycoperdaceae	Lycoperdon	Lycoperdon sp.	CV1397	CTAB	0.0045	NA	30	2.3	1802	69	1.83885	222
PAFTOL1506	FUNGARIUM	48848	J.M. Martin	Holotype	1892	NA	Australia	BWh	NA	NA	NA	NA	NA	Basidiomycota	Agaricomycotina	Agaricomycetes	Agaricales	Bolbitiaceae	Bolbitius	Bolbitius candidus	CV1398	CTAB	0.0084	NA	30	64	1892	1920	3.2833	132
PAFTOL1525	FUNGARIUM	35121	J.W.H. Trail	Holotype	1874	NA	Brazil	Aw	NA	NA	NA	NA	NA	Basidiomycota	Agaricomycotina	Agaricomycetes	Auriculariales	Incertae sedis	Protomerulius	Protomerulius substuppeus	CV1399	CTAB	0.0055	NA	30	11	1874	330	2.51851	150
PAFTOL1526	FUNGARIUM	158393	G. Podenzana	NA	1892-03-01	NA	Australia	BWh	NA	NA	NA	NA	NA	Basidiomycota	Agaricomycotina	Agaricomycetes	Auriculariales	Auriculariaceae	Elmerina	Elmerina borneensis	CV1400	CTAB	0.077	NA	30	1.78	1892	53.4	1.72754	132
PAFTOL1530	FUNGARIUM	180381	J. Ramsbottom	NA	1829	NA	South Africa	Af	NA	NA	NA	NA	NA	Basidiomycota	Agaricomycotina	Agaricomycetes	Boletales	Sclerodermataceae	Pisolithus	Pisolithus arhizus	CV1401	CTAB	0.079	NA	30	9.8	1829	294	2.46835	195
PAFTOL1532	FUNGARIUM	190912	H.J. Lojka (Lich. Hung. exs. 2925)	Syntype	1874	NA	Romania (as Hungaria)	Cfb	NA	NA	NA	NA	NA	Ascomycota	Pezizomycotina	Eurotiomycetes	Mycocaliciales	Mycocaliciaceae	Phaeocalicium	Phaeocalicium polyporaeum	CV1403	CTAB	0.0803	NA	30	11	1874	330	2.51851	150
PAFTOL1538	FUNGARIUM	NA	NA	NA	1899	NA	Malawi	Cwa	NA	sine loc.	NA	NA	NA	Basidiomycota	Pucciniomycotina	Pucciniomycetes	Helicobasidiales	Helicobasidiaceae	Helicobasidium	Helicobasidium longisporum (cf.)	CV1404	CTAB	0.0031	NA	30	1.77	1899	53.1	1.72509	125
PAFTOL1543	FUNGARIUM	140029	C.R. Darwin	Holotype	1833	NA	Chile	BWk	Holotype	NA	NA	NA	NA	Ascomycota	Pezizomycotina	Leotiomycetes	Cyttariales	Cyttariaceae	Cyttaria	Cyttaria darwinii	CV1405	CTAB	0.0742	NA	30	20	1833	600	2.77815	191
PAFTOL1536	FUNGARIUM	42536	NA	NA	1787	NA	England	Cfb	NA	NA	NA	NA	NA	Ascomycota	Pezizomycotina	Geoglossomycetes	Geoglossales	Geoglossaceae	Geoglossum	Geoglossum cookeanum	CV1406	CTAB	0.0077	NA	30	3.42	1787	102.6	2.01115	237
PAFTOL1533	FUNGARIUM	154751	D. Turner	NA	1805	NA	England	Cfb	Shropshire	Oakfield churchyard	NA	NA	NA	Ascomycota	Pezizomycotina	Lecanoromycetes	Rhizocarpales	Rhizocarpaceae	Epilichen	Epilichen scabrosus	CV1407	CTAB	NA	NA	30	0.0351	1805	1.053	0.0224284	219
PAFTOL1515	FUNGARIUM	56580	NA	NA	1828	NA	Overseas	NA	NA	NA	NA	NA	NA	Basidiomycota	Agaricomycotina	Tremellomycetes	Tremellales	Tremellaceae	Tremella	Tremella foliacea	CV1408	CTAB	0.0131	NA	30	28	1828	840	2.92428	196
PAFTOL1510	FUNGARIUM	204445	comm Dr Smith from Dr Buchanam	NA	1807	NA	East Indies	Af	NA	NA	NA	NA	NA	Ascomycota	Pezizomycotina	Lecanoromycetes	Peltigerales	Lobariaceae	Lobaria	Lobaria discolor	CV1409	CTAB	0.073	NA	30	8.5	1807	255	2.40654	217
PAFTOL1511	FUNGARIUM	159332	Kemmler	NA	1858	NA	Germany	Cfb	NA	NA	NA	NA	NA	Ascomycota	Pezizomycotina	Lichinomycetes	Lichinales	Incertae sedis	Guepinia	Guepinia helvelloides	CV1410	CTAB	0.0153	NA	30	29	1858	870	2.93952	166
PAFTOL1504	FUNGARIUM	265169	G.R. Bisby	NA	1926-09-19	NA	Canada	Dfb	NA	NA	NA	NA	NA	Ascomycota	Pezizomycotina	Neolectomycetes	Neolectales	Neolectaceae	Neolecta	Neolecta irregularis	CV1411	CTAB	0.0126	NA	30	58	1926	1740	3.24055	98
PAFTOL1534	FUNGARIUM	235999	NA	NA	1882-11-01	NA	England	Cfb	NA	NA	NA	NA	NA	Mucoromycota	Mucoromycotina	Endogonomycetes	Endogonales	Endogonaceae	Endogone	Endogone lactiflua	CV1412	PTB	0.0035	NA	30	14	1882	420	2.62325	142
TD	NA	NA	NA	NA	NA	NA	NA	NA	NA	NA	NA	NA	NA	Ascomycota	Pezizomycotina	Sordariomycetes	Xylariales	Xylariaceae	Xylariaceae	Xylariaceae sp.	DA836515-05	NA	NA	NA	NA	87	NA	NA	NA	NA
PAFTOL1856	FIELD_COLLECTION	NA	R. Pino-Bodas	NA	NA	2022	Finland	Dfd	PyhÃ¤ntaka	Nastola; V. Haikonen 30142 (H)	NA	NA	NA	Ascomycota	Pezizomycotina	Lecanoromycetes	Caliciales	Caliciaceae	Buellia	Buellia cf.	EH1759	CTAB db	NA	NA	60	56	2022	3360	3.52634	0
PAFTOL1855	FIELD_COLLECTION	NA	R. Pino-Bodas	NA	NA	2022	Finland	Dfd	Hartola	Kirkko V. Haikonen 30464 (H)	NA	NA	NA	Ascomycota	Pezizomycotina	Candelariomycetes	Candelariales	Candelariaceae	Candelariella	Candelariella xanthostigma	EH1760	CTAB db	NA	NA	60	18	2022	1080	3.03342	0
PAFTOL1843	FIELD_COLLECTION	NA	R. Pino-Bodas	NA	NA	2022	Finland	Dfd	Joensuu	KuusjÃ¤rvi Tuomivaara NE J. PykÃ¤lÃ¤ 55556 (H)	NA	NA	NA	Ascomycota	Pezizomycotina	Lecanoromycetes	Lecideales	Lecideaceae	Mycobilimbia	Mycobilimbia tetramera	EH1761	CTAB db	NA	NA	60	34	2022	2040	3.30963	0
PAFTOL1857	FIELD_COLLECTION	NA	R. Pino-Bodas	NA	NA	2022	Finland	Dfd	Paltamo	Mieslahti KymÃ¤nsuo W J. PykÃ¤lÃ¤ 54909 (H)	NA	NA	NA	Ascomycota	Pezizomycotina	Lecanoromycetes	Lecanorales	Ramalinaceae	Biatora	Biatora vernalis	EH1762	CTAB db	NA	NA	60	6.6	2022	396	2.5977	0
PAFTOL1846	FIELD_COLLECTION	NA	R. Pino-Bodas	NA	NA	2022	Finland	Dfd	NA	LÃ¤nsi-Turunmaa (Parainen) J. PykÃ¤lÃ¤ 42034 (H)	NA	NA	NA	Ascomycota	Pezizomycotina	Lecanoromycetes	Hymeneliales	Hymeneliaceae	Hymenelia	Hymenelia carnosula	EH1763	CTAB db	NA	NA	60	1.16	2022	69.6	1.84261	0
PAFTOL1845	FIELD_COLLECTION	NA	R. Pino-Bodas	NA	NA	2022	Russia	Dfb	Vyborg	Leningrad Region; T. Ahti 68428 (H)	NA	NA	NA	Ascomycota	Pezizomycotina	Lecanoromycetes	Umbilicariales	Ophioparmaceae	Hypocenomyces	Hypocenomyces scalaris	EH1764	CTAB db	NA	NA	60	17	2022	1020	3.0086	0
PAFTOL1842	FIELD_COLLECTION	NA	R. Pino-Bodas	NA	NA	2022	Finland	Dfd	Asikkala	Hakovuori V. Haikonen 28854	NA	NA	NA	Ascomycota	Pezizomycotina	Lecanoromycetes	Lecanorales	Tephromelataceae	Mycoblastus	Mycoblastus tetramera	EH1765	CTAB db	NA	NA	60	51	2022	3060	3.48572	0
PAFTOL1853	FIELD_COLLECTION	NA	R. Pino-Bodas	NA	NA	2022	Finland	Dfd	Asikkala	Rutalahti KylmÃ¤ojanvuori V. Haikonen 28338 (H)	NA	NA	NA	Ascomycota	Pezizomycotina	Lecanoromycetes	Peltigerales	Collemataceae	Collema	Collema flaccidum	EH1766	CTAB db	NA	NA	60	64	2022	3840	3.58433	0
PAFTOL1990	FUNGARIUM	121328	R. von Bueren	Isotype	1972-05-19	NA	Switzerland	Cfb	NA	NA	NA	NA	NA	Ascomycota	Pezizomycotina	Pezizomycetes	Pezizales	Discinaceae	Gyromitra	Gyromitra parma	EH1819	CTAB db	NA	NA	60	132	1972	7920	3.89873	52
PAFTOL1991	FUNGARIUM	52590	J. Moravec & Svrcek	Isotype	1968	NA	Czech Republic	Dfb	NA	NA	NA	NA	NA	Ascomycota	Pezizomycotina	Pezizomycetes	Pezizales	Helvellaceae	Helvella	Helvella branzeziana	EH1820	CTAB db	NA	NA	60	43	1968	2580	3.41162	56
PAFTOL1992	FUNGARIUM	52574	K.S.Waraitch	Isotype	1966-07-23	NA	India	Aw	NA	NA	NA	NA	NA	Ascomycota	Pezizomycotina	Pezizomycetes	Pezizales	Pyronemataceae	Aleuria	Aleuria dalhousiensis	EH1821	CTAB db	NA	NA	60	21	1966	1260	3.10037	58
PAFTOL1993	FUNGARIUM	60362	L. Fuckel [Fungi Rhenani exs. 1212]	Lectotype	earlier than 1879	1879	Germany	Cfb	NA	NA	NA	NA	NA	Ascomycota	Pezizomycotina	Pezizomycetes	Pezizales	Pyronemataceae	Geopora	Geopora arenosa	EH1822	CTAB db	NA	NA	60	58	1879	3480	3.54158	145
PAFTOL1994	FUNGARIUM	32591	NA	Holotype	NA	NA	Cuba	Am	NA	NA	NA	NA	NA	Ascomycota	Pezizomycotina	Pezizomycetes	Pezizales	Sarcoscyphaceae	Aurophora	Phillipsia dochmia	EH1823	CTAB db	NA	NA	60	12	NA	720	2.85733	NA
PAFTOL1995	FUNGARIUM	36201	R. Singer	Holotype	1956-02-23	NA	Bolivia	Am	NA	NA	NA	NA	NA	Ascomycota	Pezizomycotina	Pezizomycetes	Pezizales	Ascobolaceae	Ascobolus	Ascobolus singeri	EH1824	CTAB db	NA	NA	60	55	1956	3300	3.51851	68
PAFTOL1996	FUNGARIUM	158192	W.H. Spreadbury	NA	1967-03-30	NA	England	Cfb	NA	NA	NA	NA	NA	Ascomycota	Pezizomycotina	Pezizomycetes	Pezizales	Morchellaceae	Disciotis	Disciotis maturescens	EH1825	CTAB db	NA	NA	60	83	1967	4980	3.69723	57
PAFTOL1997	FUNGARIUM	170615	A. Lucas	NA	2011-05-18	NA	England	Cfb	NA	NA	NA	NA	NA	Ascomycota	Pezizomycotina	Pezizomycetes	Pezizales	Pyronemataceae	Scutellinia	Scutellinia pseudotrechispora	EH1826	CTAB db	NA	NA	60	68	2011	4080	3.61066	13
PAFTOL1998	FUNGARIUM	1436132	N. H. Sinnott (2308) & J. H. Willis	NA	1977-06-13	NA	Australia	Cfb	NA	Humbug Hill, Creswick	NA	NA	NA	Ascomycota	Pezizomycotina	Pezizomycetes	Pezizales	Pyronemataceae	Plicaria	Plicaria recurva	EH1827	CTAB db	NA	NA	60	NA	1977	NA	NA	47
PAFTOL1999	FUNGARIUM	1436128	J. H. Willis	Holotype	1961-07-18	NA	Australia	Csb	NA	Wyperfeld National Park, Yallum Parish	NA	NA	NA	Ascomycota	Pezizomycotina	Pezizomycetes	Pezizales	Pyronemataceae	Plicaria	Plicaria alveolata	EH1828	CTAB db	NA	NA	60	63	1961	3780	3.57749	63
PAFTOL2000	FUNGARIUM	75783	S.E. Wells	NA	2000-05-04	NA	England	Cfb	NA	NA	NA	NA	NA	Ascomycota	Pezizomycotina	Pezizomycetes	Incertae sedis	Pseudombrophilaceae	Pseudombrophila	Pseudombrophila ramosa	EH1829	CTAB db	NA	NA	60	126	2000	7560	3.87852	24
PAFTOL2001	FUNGARIUM	52567	J. Moravec	Isotype	1979-07-07	NA	Kazakhstan	Dfa	NA	NA	NA	NA	NA	Ascomycota	Pezizomycotina	Pezizomycetes	Pezizales	Pyronemataceae	Melastiza	Melastiza latispora	EH1830	CTAB db	NA	NA	60	64	1979	3840	3.58433	45
PAFTOL2002	FUNGARIUM	123147	D.A. Reid	NA	1973-08-31	NA	Trinidad and Tobago	Af	NA	NA	NA	NA	NA	Ascomycota	Pezizomycotina	Pezizomycetes	Pezizales	Pyronemataceae	Lazuardia	Lazuardia lobata	EH1831	CTAB db	NA	NA	60	95	1973	5700	3.75587	51
PAFTOL2003	FUNGARIUM	1436122	G. Beaton	NA	1968-09-01	NA	Australia	BWh	NA	Colac Road	NA	NA	NA	Ascomycota	Pezizomycotina	Pezizomycetes	Pezizales	Pyronemataceae	Aleurina	Aleurina asperula	EH1832	CTAB db	NA	NA	60	115	1968	6900	3.83885	56
PAFTOL2004	FUNGARIUM	1436118	G. Beaton & G. A. Crichton	Type	1963-09-16	NA	Australia	BWh	NA	NA	NA	NA	NA	Ascomycota	Pezizomycotina	Pezizomycetes	Pezizales	Pyronemataceae	Aleurina	Aleurina calospora	EH1833	CTAB db	NA	NA	60	21	1963	1260	3.10037	61
PAFTOL2005	FUNGARIUM	24242	NA	NA	1993-09-11	NA	Australia	BWh	NA	NA	NA	NA	NA	Ascomycota	Pezizomycotina	Pezizomycetes	Pezizales	Pyronemataceae	Aleurina	Aleurina ferruginea	EH1834	CTAB db	NA	NA	60	80	1993	4800	3.68124	31
PAFTOL2006	FUNGARIUM	1436116	L. Riousset	NA	1974-05-02	NA	France	Cfb	NA	Petit Luberon	NA	NA	NA	Ascomycota	Pezizomycotina	Pezizomycetes	Pezizales	Pyronemataceae	Geopyxis	Geopyxis contigua	EH1835	CTAB db	NA	NA	60	122	1974	7320	3.86451	50
PAFTOL2007	FUNGARIUM	1436112	NA	NA	earlier than 1906	1906	Croatia	Cfb	NA	Vinkovci	NA	NA	NA	Ascomycota	Pezizomycotina	Pezizomycetes	Pezizales	Pezizaceae	Leucoloma	Plectania adusta	EH1836	CTAB db	NA	NA	60	55	1906	3300	3.51851	118
PAFTOL2008	FUNGARIUM	74327	E.J. Durrand	Isolectotype	1901-08-30	NA	USA	Cfa	NA	NA	NA	NA	NA	Ascomycota	Pezizomycotina	Pezizomycetes	Pezizales	Sarcosomataceae	Plectania	Plectania cyttarioides	EH1837	CTAB db	NA	NA	60	63	1901	3780	3.57749	123
PAFTOL2009	FUNGARIUM	1436109	D. Mitchell	NA	1967-03-30	NA	France	Cfb	Alsace	Savegn	NA	NA	NA	Ascomycota	Pezizomycotina	Pezizomycetes	Pezizales	Sarcosomataceae	Plectania	Plectania melaena	EH1838	CTAB db	NA	NA	60	100	1967	6000	3.77815	57
PAFTOL2010	FUNGARIUM	257362	G. Beaton	Holotype	1962-10-02	NA	Australia	BWh	NA	NA	NA	NA	NA	Ascomycota	Pezizomycotina	Pezizomycetes	Pezizales	Pyronemataceae	Nothojafnea	Nothojafnea cryptotricha	EH1839	CTAB db	NA	NA	60	152	1962	9120	3.95999	62
PAFTOL2011	FUNGARIUM	177217	D.J. Harries	NA	2012-04-18	NA	Wales	Cfb	NA	NA	NA	NA	NA	Ascomycota	Pezizomycotina	Pezizomycetes	Pezizales	Pyronemataceae	Ramsbottomia	Ramsbottomia macracantha	EH1840	CTAB db	NA	NA	60	32	2012	1920	3.2833	12
PAFTOL2012	FUNGARIUM	52580	J. Moravec	Isotype	1972-08-08	NA	Czech Republic	Dfb	NA	NA	NA	NA	NA	Ascomycota	Pezizomycotina	Pezizomycetes	Pezizales	Pyronemataceae	Sowerbyella	Sowerbyella fagicola	EH1841	CTAB db	NA	NA	60	103	1972	6180	3.79099	52
PAFTOL2013	FUNGARIUM	125502	G.F. Medardi	NA	2003-08-04	NA	Italy	Cfa	NA	NA	NA	NA	NA	Ascomycota	Pezizomycotina	Pezizomycetes	Pezizales	Pyronemataceae	Parascutellinia	Parascutellinia arctespora	EH1842	CTAB db	NA	NA	60	81	2003	4860	3.68664	21
PAFTOL2014	FUNGARIUM	164888	IMC3 Work-group [Korf & Dirig Disc.exs 147]	NA	1983-08-21	NA	Japan	Cfa	NA	NA	NA	NA	NA	Ascomycota	Pezizomycotina	Pezizomycetes	Pezizales	Pyronemataceae	Melastiza	Melastiza rubra	EH1843	CTAB db	NA	NA	60	3.13	1983	187.8	2.2737	41
PAFTOL2015	FUNGARIUM	162341	N.H. Sinnot	NA	1994-08-19	NA	Australia	BWh	NA	NA	NA	NA	NA	Ascomycota	Pezizomycotina	Pezizomycetes	Pezizales	Pyronemataceae	Anthracobia	Anthracobia muelleri	EH1844	CTAB db	NA	NA	60	44	1994	2640	3.4216	30
PAFTOL2016	FUNGARIUM	119664	N. Williams	NA	1986-09-12	NA	England	Cfb	NA	NA	NA	NA	NA	Ascomycota	Pezizomycotina	Pezizomycetes	Pezizales	Pyronemataceae	Jafneadelphus	Jafneadelphus amethystinus	EH1845	CTAB db	NA	NA	60	175	1986	10500	4.02119	38
PAFTOL2017	FUNGARIUM	60584	F. Valade	NA	1999-03-01	NA	France	Cfb	NA	NA	NA	NA	NA	Ascomycota	Pezizomycotina	Pezizomycetes	Pezizales	Pyronemataceae	Geopora	Geopora sepulta	EH1846	CTAB db	NA	NA	60	169	1999	10140	4.00604	25
PAFTOL2018	FUNGARIUM	126816	A. Lantieri	NA	2003-04-26	NA	Italy	Cfa	NA	NA	NA	NA	NA	Ascomycota	Pezizomycotina	Pezizomycetes	Pezizales	Pyronemataceae	Geopora	Geopora sumneriana	EH1847	CTAB db	NA	NA	60	133	2003	7980	3.902	21
PAFTOL2019	FUNGARIUM	156247	G.F. Medardi	NA	2008-01-05	NA	Italy	Cfa	NA	NA	NA	NA	NA	Ascomycota	Pezizomycotina	Pezizomycetes	Pezizales	Pyronemataceae	Geopora	Geopora foliacea	EH1848	CTAB db	NA	NA	60	179	2008	10740	4.031	16
PAFTOL2020	FUNGARIUM	253721	D.E. McCutcheon (comm. P.F. Cannon 3415)	NA	2017-11-19	NA	England	Cfb	NA	NA	NA	NA	NA	Ascomycota	Pezizomycotina	Pezizomycetes	Pezizales	Pyronemataceae	Octospora	Octospora alpestris	EH1849	CTAB db	NA	NA	60	52	2017	3120	3.49415	7
PAFTOL2021	FUNGARIUM	70199	N.W. Legon	Holotype	2000-10-19	NA	England	Cfb	NA	Kew, Royal Botanic Gardens, Syon Vista	NA	NA	NA	Ascomycota	Pezizomycotina	Pezizomycetes	Pezizales	Otideaceae	Otidea	Otidea parvispora	EH1850	CTAB db	NA	NA	60	161	2000	9660	3.98498	24
PAFTOL2022	FUNGARIUM	125503	G.F. Medardi	NA	2003-03-27	NA	Italy	Cfa	NA	NA	NA	NA	NA	Ascomycota	Pezizomycotina	Pezizomycetes	Pezizales	Otideaceae	Otidea	Otidea indivisa	EH1851	CTAB db	NA	NA	60	86	2003	5160	3.71265	21
PAFTOL2023	FUNGARIUM	NA	A. Melderis	NA	1946-09-23	NA	Sweden	Dfb	Uppsala	Slottsbacken	NA	NA	NA	Ascomycota	Pezizomycotina	Pezizomycetes	Pezizales	Otideaceae	Otidea	Otidea cochleata	EH1852	CTAB db	NA	NA	60	149	1946	8940	3.95134	78
PAFTOL2024	FUNGARIUM	138533	G.F. Medardi	NA	2005-08-18	NA	Austria	Dfb	NA	NA	NA	NA	NA	Ascomycota	Pezizomycotina	Pezizomycetes	Pezizales	Tarzettaceae	Tarzetta	Tarzetta rosea	EH1853	CTAB db	NA	NA	60	138	2005	8280	3.91803	19
PAFTOL2025	FUNGARIUM	18159	NA	NA	NA	NA	NA	NA	NA	NA	NA	NA	NA	Ascomycota	Pezizomycotina	Pezizomycetes	Pezizales	Tarzettaceae	Tarzetta	Tarzetta gaillardiana	EH1854	CTAB db	NA	NA	60	3.64	NA	218.4	2.33925	NA
PAFTOL1802	FUNGARIUM	163006	M. Contu	TYPE	2002-06-13	NA	Italy	Cfa	NA	NA	NA	NA	NA	Basidiomycota	Agaricomycotina	Agaricomycetes	Agaricales	Inocybaceae	Inocybe	Inocybe subfusispora	FP1630	CTAB db	NA	NA	100	8.5	2002	850	2.92942	22
PAFTOL1803	FUNGARIUM	159860	T.F. Hering	NA	2008-10-10	NA	Czech Republic	Dfb	NA	NA	NA	NA	NA	Basidiomycota	Agaricomycotina	Agaricomycetes	Agaricales	Inocybaceae	Inocybe	Inocybe flocculosa	FP1631	CTAB db	NA	NA	100	8.3	2008	830	2.91908	16
PAFTOL1804	FUNGARIUM	63825	Robert D.Raabe	NA	1980-03-26	NA	USA	Cfa	NA	NA	NA	NA	NA	Basidiomycota	Pucciniomycotina	Pucciniomycetes	Pucciniales	Pucciniastraceae	pucciniastrum	pucciniastrum epilobii	FP1632	CTAB db	NA	NA	100	0.899	1980	89.9	1.95376	44
PAFTOL1805	FUNGARIUM	181424	F. Sakamoto	Type	1945-11-21	NA	Japan	Cfa	NA	NA	NA	NA	NA	Basidiomycota	Pucciniomycotina	Pucciniomycetes	Pucciniales	Pucciniastraceae	pucciniastrum	pucciniastrum actinidiae	FP1633	CTAB db	NA	NA	100	0.284	1945	28.4	1.45332	79
PAFTOL1806	FUNGARIUM	187617	S.Y. Cheo	Isotype	1931-11-06	NA	China	Cfa	Guizhou [as Kweichow] Province	Mount Fanjingshan [as Fan Chin Shan], Tongren [as Tungjen Hsien]	NA	NA	NA	Basidiomycota	Pucciniomycotina	Pucciniomycetes	Pucciniales	Coleosporiaceae	Coleosporium	Coleosporium rubicola	FP1634	CTAB db	NA	NA	100	0.327	1931	32.7	1.51455	93
PAFTOL1807	FUNGARIUM	187024	Z. Jian-yun	Isotype	1980-09-20	NA	China	Cfa	NA	NA	NA	NA	NA	Basidiomycota	Pucciniomycotina	Pucciniomycetes	Pucciniales	Coleosporiaceae	Coleosporium	Coleosporium choerospondiadis	FP1635	CTAB db	NA	NA	100	4.58	1980	458	2.66087	44
PAFTOL1808	FUNGARIUM	199791	E. Batten	NA	1995-06-04	NA	Netherlands	Cfb	NA	NA	NA	NA	NA	Ascomycota	Pezizomycotina	Leotiomycetes	Helotiales	Helotiaceae	crocicreas	crocicreas cyathoidea	FP1636	CTAB db	NA	NA	100	2.04	1995	204	2.30963	29
PAFTOL1809	FUNGARIUM	169628	G. Medardi	NA	2010-12-30	NA	Italy	Cfa	NA	NA	NA	NA	NA	Ascomycota	Pezizomycotina	Leotiomycetes	Helotiales	Cenangiaceae	velutarina	velutarina rufoolivacea
	FP1637	CTAB db	NA	NA	100	4.21	2010	421	2.62428	14	FALSE
PAFTOL1810	FUNGARIUM	NA	K. Spruce	type	1987	NA	NA	NA	NA	NA	NA	NA	NA	Ascomycota	Pezizomycotina	Leotiomycetes	Helotiales	Cordieritidaceae	Cordierites	Cordierites caprucci	FP1638	CTAB db	NA	NA	100	0.404	1987	40.4	1.60638	37
PAFTOL1811	FUNGARIUM	138555	G.F. Medardi	NA	2005-12-26	NA	Italy	Cfa	NA	NA	NA	NA	NA	Ascomycota	Pezizomycotina	Sordariomycetes	Coronophorales	Nitschkiaceae	Nitschkia	Nitschkia grevillei	FP1639	CTAB db	NA	NA	100	141	2005	14100	4.14922	19
PAFTOL1812	FUNGARIUM	202078	P.F. Cannon	NA	2014-10-04	NA	Norway	Cfb	NA	NA	NA	NA	NA	Ascomycota	Pezizomycotina	Sordariomycetes	Coronophorales	Bertiaceae	Bertia	Bertia moriformis	FP1640	CTAB db	NA	NA	100	39	2014	3900	3.59106	10
PAFTOL1813	FUNGARIUM	57724	A.R. Outen	NA	1998-05-30	NA	Spain	BSk	NA	NA	NA	NA	NA	Ascomycota	Pezizomycotina	Pezizomycetes	Incertae sedis	Pseudombrophilaceae	Pseudombrophila	Pseudombrophila ripensis	FP1641	CTAB db	NA	NA	100	47	1998	4700	3.6721	26
PAFTOL1815	FUNGARIUM	164394	R. Healy & L.H. Tiffany RH71	Paratype	1997-09-06	NA	USA	Cfa	NA	NA	NA	NA	NA	Ascomycota	Pezizomycotina	Pezizomycetes	Pezizales	Otideaceae	Otidea	Otidea subterranea	FP1643	CTAB db	NA	NA	100	109	1997	10900	4.03743	27
PAFTOL1816	FUNGARIUM	155229	A. Lantieri	Holotype	2005-10-29	NA	Italy	Csa	Siracusa	Buccheri, Bosco di Santa Maria	NA	NA	NA	Ascomycota	Pezizomycotina	Pezizomycetes	Incertae sedis	Pulvinulaceae	Pulvinula	Pulvinula johannis	FP1644	CTAB db	NA	NA	100	3.4	2005	340	2.53148	19
PAFTOL1817	FUNGARIUM	155231	A. Lantieri	Paratype	2006-10-26	NA	Italy	Cfa	NA	NA	NA	NA	NA	Ascomycota	Pezizomycotina	Pezizomycetes	Incertae sedis	Pulvinulaceae	Pulvinula	Pulvinula johannis	FP1645	CTAB db	NA	NA	100	4.07	2006	407	2.60959	18
PAFTOL1818	FUNGARIUM	NA	NA	Type	1980	NA	NA	NA	NA	NA	NA	NA	NA	Ascomycota	Pezizomycotina	Pezizomycetes	Pezizales	Pyronemataceae	psilopezia	psilopezia nummularialis	FP1646	CTAB db	NA	NA	100	0.0743	1979	7.43	0.870989	45
PAFTOL1819	FUNGARIUM	255514	NA	Holotype	NA	NA	Sri Lanka	Af	NA	NA	NA	NA	NA	Ascomycota	Pezizomycotina	Pezizomycetes	Pezizales	Pyronemataceae	lazuardia	lazuardia lobata	FP1647	CTAB db	NA	NA	100	2.23	NA	223	2.3483	NA
PAFTOL1820	FUNGARIUM	462430	G.R. Bisby & M. Timonin	NA	1932-07-10	NA	Canada	Dfb	NA	NA	NA	NA	NA	Ascomycota	Pezizomycotina	Pezizomycetes	Pezizales	Incertae sedis	underwoodia	underwoodia columnaris	FP1648	CTAB db	NA	NA	100	14	1932	1400	3.14613	92
PAFTOL1821	FUNGARIUM	803	NA	NA	NA	NA	NA	NA	NA	NA	NA	NA	NA	Ascomycota	Pezizomycotina	Pezizomycetes	Pezizales	Glaziellaceae	Glaziella	Glaziella vesiculosa	FP1649	CTAB db	NA	NA	100	13	NA	1300	3.11394	NA
PAFTOL1822	FUNGARIUM	68744	P.J. Robert	NA	1998-06-15	NA	Puerto Rico	Am	NA	NA	NA	NA	NA	Ascomycota	Pezizomycotina	Pezizomycetes	Pezizales	Glaziellaceae	Glaziella	Glaziella vesiculosa	FP1650	CTAB db	NA	NA	100	60	1998	6000	3.77815	26
PAFTOL1823	FUNGARIUM	57484	N.W. Legon	NA	1997-11-22	NA	Puerto Rico	Am	Rio Grande	Bosque Nacional del Caribe, Sabana	NA	NA	NA	Ascomycota	Pezizomycotina	Pezizomycetes	Pezizales	Glaziellaceae	Glaziella	Glaziella sp.	FP1651	CTAB db	NA	NA	100	54	1997	5400	3.73239	27
PAFTOL1824	FUNGARIUM	138529	G.F. Medardi	NA	2005-08-17	NA	Austria	Dfb	NA	NA	NA	NA	NA	Ascomycota	Pezizomycotina	Pezizomycetes	Pezizales	Pyronemataceae	arpinia	arpinia inops	FP1652	CTAB db	NA	NA	100	10	2005	1000	3	19
PAFTOL1825	FUNGARIUM	116384	T.M. Peters	Holotype	NA	NA	USA	Cfa	Alabama	NA	NA	NA	NA	Ascomycota	Pezizomycotina	Pezizomycetes	Pezizales	Otideaceae	Acervus	Acervus flavidus	FP1653	CTAB db	NA	NA	100	10	NA	1000	3	NA
PAFTOL1826	FUNGARIUM	NA	NA	NA	NA	NA	NA	NA	NA	NA	NA	NA	NA	Ascomycota	Pezizomycotina	Pezizomycetes	Pezizales	Pyronemataceae	Orbicula	Orbicula parietina	FP1654	CTAB db	NA	NA	100	0.859	NA	85.9	1.93399	NA
PAFTOL1827	FUNGARIUM	169605	G. Medardi	NA	2010-09-10	NA	Italy	Cfa	NA	NA	NA	NA	NA	Ascomycota	Pezizomycotina	Pezizomycetes	Incertae sedis	Pulvinulaceae	Pulvinula	Pulvinula cinnabarina	FP1655	CTAB db	NA	NA	100	2.82	2010	282	2.45025	14
PAFTOL1828	FUNGARIUM	169881	S. Spata & S. Scandurra	Holotype	2010-01-18	NA	Italy	Cfa	NA	NA	NA	NA	NA	Ascomycota	Pezizomycotina	Pezizomycetes	Incertae sedis	Pulvinulaceae	pulvinula	pulvinula eucalyptina	FP1656	CTAB db	NA	NA	100	30	2010	3000	3.47712	14
PAFTOL1829	FUNGARIUM	NA	C. Kreisler	NA	1928	NA	NA	NA	NA	NA	NA	NA	NA	Ascomycota	Pezizomycotina	Pezizomycetes	Pezizales	Pseudombrophilaceae	heydenia	heydenia myrises	FP1657	CTAB db	NA	NA	100	0.475	1928	47.5	1.67669	96
PAFTOL1830	FUNGARIUM	163790	J.A. Nannfeldt 1523 [Fungi Suecici exs. 369]	Syntype	1928-07-01	NA	Sweden	Dfb	NA	NA	NA	NA	NA	Ascomycota	Pezizomycotina	Pezizomycetes	Pezizales	Helvellaceae	helvella	helvella arctica	FP1658	CTAB db	NA	NA	100	98	1928	9800	3.99123	96
PAFTOL1831	FUNGARIUM	NA	H. Dissing	NA	1991-01-01	NA	NA	NA	NA	NA	NA	NA	NA	Ascomycota	Pezizomycotina	Pezizomycetes	Pezizales	Helvellaceae	helvella	helvella crispa	FP1659	CTAB db	NA	NA	100	42	1991	4200	3.62325	33
PAFTOL1832	FUNGARIUM	190777	S. Biancardini	NA	2013-11-21	NA	France	Cfb	NA	NA	NA	NA	NA	Ascomycota	Pezizomycotina	Pezizomycetes	Pezizales	Helvellaceae	helvella	helvella crispa	FP1660	CTAB db	NA	NA	100	26	2013	2600	3.41497	11
PAFTOL1833	FUNGARIUM	94359	G. Trigaux	Isotype	1984-02-01	NA	France	Cfb	NA	NA	NA	NA	NA	Ascomycota	Pezizomycotina	Pezizomycetes	Pezizales	Pyronemataceae	sowerbyella	sowerbyella parvispora	FP1661	CTAB db	NA	NA	100	5.9	1984	590	2.77085	40
PAFTOL1834	FUNGARIUM	203052	R. Remijn & E. Batten	NA	1997-11-26	NA	Netherlands	Cfb	NA	NA	NA	NA	NA	Ascomycota	Pezizomycotina	Pezizomycetes	Pezizales	Pyronemataceae	sowerbyella	sowerbyella radiculata	FP1662	CTAB db	NA	NA	100	58	1997	5800	3.76343	27
PAFTOL1835	FUNGARIUM	202862	J. Keizer	NA	1996-11-08	NA	Netherlands	Cfb	NA	NA	NA	NA	NA	Ascomycota	Pezizomycotina	Pezizomycetes	Pezizales	Ascodesmidaceae	Lasiobolus	Lasiobolus cuniculi	FP1663	CTAB db	NA	NA	100	0.151	1996	15.1	1.17898	28
PAFTOL1836	FUNGARIUM	29921	B.M. Spooner & G.B. Butterfill	NA	1995-04-26	NA	Portugal	Csa	NA	NA	NA	NA	NA	Ascomycota	Pezizomycotina	Pezizomycetes	Pezizales	Ascodesmidaceae	Lasiobolus	Lasiobolus cuniculi	FP1664	CTAB db	NA	NA	100	1.4	1995	140	2.14613	29
PAFTOL1837	FUNGARIUM	35302	E. Fries	Type - debatable	NA	1870	Sweden	Dfb	NA	NA	NA	NA	NA	Ascomycota	Pezizomycotina	Pezizomycetes	Pezizales	Sarcosomataceae	Plectania	Plectania melastoma	FP1665	CTAB db	NA	NA	100	32	1870	3200	3.50515	154
PAFTOL1838	FUNGARIUM	29421	E.W. Brown	NA	1995-04-07	NA	France	Cfb	NA	NA	NA	NA	NA	Ascomycota	Pezizomycotina	Pezizomycetes	Pezizales	Sarcosomataceae	Plectania	Plectania melastoma	FP1666	CTAB db	NA	NA	100	93	1995	9300	3.96848	29
PAFTOL1839	FUNGARIUM	111862	L.S. Gibbs 6198	Holotype	1913-12-01	NA	West Papua	Af	NA	NA	NA	NA	NA	Ascomycota	Pezizomycotina	Pezizomycetes	Pezizales	Sarcosomataceae	Sarcosoma	Sarcosoma novoguineense	FP1667	CTAB db	NA	NA	100	0.244	1913	24.4	1.38739	111
PAFTOL1840	FUNGARIUM	123968	G.F. Medardi	NA	2004-05-29	NA	Italy	Cfa	NA	NA	NA	NA	NA	Ascomycota	Pezizomycotina	Pezizomycetes	Pezizales	Sarcosomataceae	Pseudoplectania	Pseudoplectania nigrella	FP1668	CTAB db	NA	NA	100	76	2004	7600	3.88081	20
PAFTOL1760	FUNGARIUM	51995	J.D. Campbell	Holotype	earlier or in 1854	1854	India	Am	Maharashtra	Poona	NA	NA	NA	Basidiomycota	Agaricomycotina	Agaricomycetes	Russulales	Bondarzewiaceae	Amylosporus	Amylosporus campbellii	FP1669	CTAB db	NA	NA	100	1.57	1854	157	2.1959	170
PAFTOL1761	FUNGARIUM	1434226	NA	Type	earlier or in 1866	1866	Mauritius	BSh	NA	NA	NA	NA	NA	Basidiomycota	Agaricomycotina	Agaricomycetes	Russulales	Bondarzewiaceae	Amylosporus	Amylosporus campbellii	FP1670	CTAB db	NA	NA	100	0.744	1866	74.4	1.87157	158
PAFTOL1762	FUNGARIUM	1434223	NA	NA	earlier or in 1866	1866	Myanmar	Aw	NA	Pegu Mountains	NA	NA	NA	Basidiomycota	Agaricomycotina	Agaricomycetes	Russulales	Bondarzewiaceae	Amylosporus	Amylosporus campbellii	FP1671	CTAB db	NA	NA	100	0.366	1866	36.6	1.56348	158
PAFTOL1763	FUNGARIUM	143496	Trogg	NA	NA	NA	Switzerland	Cfb	NA	NA	NA	NA	NA	Basidiomycota	Agaricomycotina	Agaricomycetes	Agaricales	Gomphaceae	Ramaria	Ramaria botrytis	FP1672	CTAB db	NA	NA	NA	8.3	NA	NA	NA	NA
PAFTOL1608	FUNGARIUM	265205	M.H. Ivory	Holotype	1976-06-01	NA	Honduras	Am	NA	NA	NA	NA	NA	Basidiomycota	Agaricomycotina	Agaricomycetes	Agaricales	Amanitaceae	Amanita	Amanita eburnea	FP1673	CTAB db	NA	NA	100	13	1976	1300	3.11394	48
PAFTOL1002	FUNGARIUM	139441	P. Vampola	NA	1997-06-19	NA	Czech Republic	Dfb	Moravia	Breclav Distr., Lanzhot, Ranspurk	NA	NA	NA	Basidiomycota	Agaricomycotina	Agaricomycetes	Polyporales	Fomitopsidaceae	Buglossoporus	Buglossoporus quercinus	FP1674	CTAB db	NA	NA	100	0.251	1997	25.1	1.39967	27
PAFTOL1029	FUNGARIUM	162329	N.H. Sinnot	NA	2007-07-21	NA	Australia	Cfb	Victoria	Volcanic Plain, Sunshine, Albion, Kororoit Creek (reserve above)	NA	NA	NA	Basidiomycota	Agaricomycotina	Agaricomycetes	Polyporales	Irpicaceae	Byssomerulius	Byssomerulius corium	FP1675	CTAB db	NA	NA	100	69	2007	6900	3.83885	17
PAFTOL1764	FUNGARIUM	265206	M.H. Ivory	Paratype	1976-06-01	NA	Belize	Af	NA	Augustine [FS]	NA	NA	NA	Basidiomycota	Agaricomycotina	Agaricomycetes	Agaricales	Amanitaceae	Amanita	Amanita eburnea	FP1676	CTAB db	NA	NA	NA	1.75	1976	NA	NA	48
PAFTOL1765	FUNGARIUM	8267	M.H. Ivory	Isotype	1976-06-18	NA	Belize	Af	Cayo	Mountain Pine Ridge, Douglas D'Silva (formerly Augustine Field Station)	NA	NA	NA	Basidiomycota	Agaricomycotina	Agaricomycetes	Boletales	Boletaceae	Boletellus	Boletellus ivoryi	FP1677	CTAB db	NA	NA	100	0.533	1976	53.3	1.72673	48
PAFTOL1858	FUNGARIUM	NA	Podlech	NA	1965-08-05	NA	Afghanistan	BWh	NA	Salang Poso, parmonnei	NA	NA	NA	Basidiomycota	Agaricomycotina	Agaricomycetes	Agaricales	Typhulaceae	Typhula	Typhula graminum	FP1678	CTAB db	NA	NA	30	6.1	1965	183	2.26245	59
PAFTOL1859	FUNGARIUM	158710	S. Lundell	NA	1939-06-26	NA	Sweden	Dfc	Uppsala	Valsatra	NA	NA	NA	Basidiomycota	Agaricomycotina	Agaricomycetes	Agaricales	Typhulaceae	Typhula	Typhula hyalinella	FP1679	CTAB db	NA	NA	30	21	1939	630	2.79934	85
PAFTOL1860	FUNGARIUM	27221	M.C. Clark	Type	1976-11-01	NA	USA	BSk	Idaho	Alcester	NA	NA	NA	Basidiomycota	Agaricomycotina	Agaricomycetes	Agaricales	Hyaloscyphaceae	Typhula	Typhula idahoensis	FP1680	CTAB db	NA	NA	30	19	1976	570	2.75587	48
PAFTOL1861	FUNGARIUM	NA	R. Remolerg	Type	1935-06-09	NA	USA	Cfa	McPean	Lloyd preserve	NA	NA	NA	Basidiomycota	Agaricomycotina	Agaricomycetes	Agaricales	Typhulaceae	Typhula	Typhula latissima	FP1681	CTAB db	NA	NA	30	43	1935	1290	3.11059	89
PAFTOL1862	FUNGARIUM	143002	A. Henrici	NA	2006-11-15	NA	Italy	Csa	Sardegna (Sardinia)	Tempio Pausania (near), Baldo	NA	NA	NA	Basidiomycota	Agaricomycotina	Agaricomycetes	Agaricales	Typhulaceae	Typhula	Typhula erythropus	FP1682	CTAB db	NA	NA	30	6.4	2006	192	2.2833	18
PAFTOL1863	FUNGARIUM	87935	D.A. Reid	NA	1976-05-29	NA	Australia	Cfb	Victoria	Dividing Range, Fernshaw Reserve	NA	NA	NA	Basidiomycota	Agaricomycotina	Agaricomycetes	Agaricales	Clavariadelphaceae	Clavariadelphus	Clavariadephus junceus	FP1683	CTAB db	NA	NA	30	19	1976	570	2.75587	48
PAFTOL1864	FUNGARIUM	159853	B.M. Spooner	NA	2008-10-09	NA	Czech Republic	Dfb	Moravia	LPA Beskydy, Bumbálka, Salajka N.N.R.	NA	NA	NA	Basidiomycota	Agaricomycotina	Agaricomycetes	Agaricales	Typhulaceae	Macrotyphula	Macrotyphula juncea	FP1684	CTAB db	NA	NA	30	186	2008	5580	3.74663	16
PAFTOL1865	FUNGARIUM	102519	P.J. Roberts	NA	2002-09-04	NA	Italy	Cfa	Trentino Alto Adige	Bolzano prov., Sterzing (Vipiteno), Pfitschertal, Burgumertal	NA	NA	NA	Basidiomycota	Agaricomycotina	Agaricomycetes	Agaricales	Typhulaceae	Macrotyphula	Macrotyphula fistulosa	FP1685	CTAB db	NA	NA	30	154	2002	4620	3.66464	22
PAFTOL1866	FUNGARIUM	69082	E.J.H. Corner	Holotype	1943-03-09	NA	Singapore	Af	NA	Bukit Timah Forest	NA	NA	NA	Basidiomycota	Agaricomycotina	Agaricomycetes	Agaricales	Pterulaceae	Actiniceps	Actiniceps thwaitesii	FP1686	CTAB db	NA	NA	30	0.758	1943	22.74	1.35679	81
PAFTOL1867	FUNGARIUM	69081	B.M. Spooner	NA	1985-12-13	NA	Malaysia	Af	Sabah	Mount Kinabalu, Bukit Burung Trail	NA	NA	NA	Basidiomycota	Agaricomycotina	Agaricomycetes	Agaricales	Pterulaceae	Actiniceps	Actiniceps thwaitesii	FP1687	CTAB db	NA	NA	30	5.5	1985	165	2.21748	39
PAFTOL1868	FUNGARIUM	159950	A.M. Ainsworth	NA	2008-10-12	NA	Czech Republic	Dfb	Moravia	LPA Litovelské Pomoraví, ?pranek N.N.R.	NA	NA	NA	Basidiomycota	Agaricomycotina	Agaricomycetes	Agaricales	Incertae sedis	Mucronella	Mucronella bresadolae	FP1688	CTAB db	NA	NA	30	26	2008	780	2.89209	16
PAFTOL1869	FUNGARIUM	NA	Rodway	Type	NA	1899	Tasmania	Cfb	NA	NA	NA	NA	NA	Basidiomycota	Agaricomycotina	Agaricomycetes	Agaricales	Clavariaceae	Mucronella	Mucronella pendula	FP1689	CTAB db	NA	NA	30	2.97	1899	89.1	1.94988	125
PAFTOL1870	FUNGARIUM	154585	C. Wright	Holotype	NA	NA	Cuba	Am	NA	sine loc.	NA	NA	NA	Basidiomycota	Agaricomycotina	Agaricomycetes	Agaricales	Clavariaceae	Clavulinopsis	Clavulinopsis laeticolor	FP1690	CTAB db	NA	NA	30	41	NA	1230	3.08991	NA
PAFTOL1871	FUNGARIUM	177419	C.H. Persoon	Type	NA	NA	NA	NA	NA	NA	NA	NA	NA	Basidiomycota	Agaricomycotina	Agaricomycetes	Agaricales	Clavariaceae	Clavulinopsis	Clavulinopsis helvola	FP1691	CTAB db	NA	NA	30	59	NA	1770	3.24797	NA
PAFTOL1872	FUNGARIUM	132349	S.E. Evans & P.J. Roberts NA53	NA	2004-07-13	NA	USA	Cfa	Tennessee	Great Smoky Mountains Nat. Park, Sevier Co., Greenbrier Cove	NA	NA	NA	Basidiomycota	Agaricomycotina	Agaricomycetes	Agaricales	Clavariaceae	Ramariopsis	Ramariopsis tenuiramosa	FP1692	CTAB db	NA	NA	30	128	2004	3840	3.58433	20
PAFTOL1873	FUNGARIUM	147525	G. Bizzozero (Sacc., Mycoth. Veneta 1309)	Isotype	1878-10-01	NA	Italy	Cfa	Veneto	Padova prov., Padova	NA	NA	NA	Basidiomycota	Agaricomycotina	Agaricomycetes	Agaricales	Clavariaceae	Ramariopsis	Ramariopsis pulchella	FP1693	CTAB db	NA	NA	30	5.6	1878	168	2.22531	146
PAFTOL1874	FUNGARIUM	50546	P.J. Roberts	Holotype	1997-04-03	NA	Cameroon	Am	South West Province	Korup National Park, Science Camp	NA	NA	NA	Basidiomycota	Agaricomycotina	Agaricomycetes	Agaricales	Pterulaceae	Pterula	Pterula parvispora	FP1694	CTAB db	NA	NA	30	25	1997	750	2.87506	27
PAFTOL1875	FUNGARIUM	195444	G. Stevenson Cone	Holotype	1949-06-04	NA	New Zealand	Cfb	NA	Eastbourne	NA	NA	NA	Basidiomycota	Agaricomycotina	Agaricomycetes	Agaricales	Hygrophoraceae	Cantharellula	Cantharellula foetida	FP1695	CTAB db	NA	NA	30	54	1949	1620	3.20952	75
PAFTOL1876	FUNGARIUM	195445	G. Stevenson Cone	Holotype	1953-05-31	NA	New Zealand	Cfb	NA	Waipori	NA	NA	NA	Basidiomycota	Agaricomycotina	Agaricomycetes	Agaricales	Hygrophoraceae	Cantharellula	Cantharellula waiporiensis	FP1696	CTAB db	NA	NA	30	175	1953	5250	3.72016	71
PAFTOL1877	FUNGARIUM	80197	D.M. Vital & V.L. Ramos Bononi	Holotype	1974-09-26	NA	Brazil	Aw	São Paulo	Eldorado Paulista junto a Caverna do Diabo	NA	NA	NA	Basidiomycota	Agaricomycotina	Agaricomycetes	Hymenochaetales	Hyphodontiaceae	Hyphodontia	Hyphodontia orasinusensis	FP1697	CTAB db	NA	NA	30	23	1974	690	2.83885	50
PAFTOL1877	FUNGARIUM	80197	D.M. Vital & V.L. Ramos Bononi	Holotype	1974-09-26	NA	Brazil	Aw	São Paulo	Eldorado Paulista junto a Caverna do Diabo	NA	NA	NA	Basidiomycota	Agaricomycotina	Agaricomycetes	Hymenochaetales	Hyphodontiaceae	Hyphodontia	Hyphodontia orasinusensis	FP1698	CTAB db	NA	NA	30	0.994	1974	29.82	1.47451	50
PAFTOL1878	FUNGARIUM	175051	L. Ryvarden	Holotype	1973-02-02	NA	Kenya	BSh	Eastern Province	Nyeri District, Mt Kenya (S slope), Regati Forest Station	NA	0 20 S 47 15 E	NA	Basidiomycota	Agaricomycotina	Agaricomycetes	Hymenochaetales	Hyphodontiaceae	Hyphodontia	Hyphodontia stratosa	FP1699	CTAB db	NA	NA	30	20	1973	600	2.77815	51
PAFTOL1879	FUNGARIUM	26962	N. H. Sinnott	NA	1994-01-05	NA	Australia	Cfb	Victoria	3km south-south west of Buxton; Buxton Silver Gum Reserve	NA	NA	NA	Basidiomycota	Agaricomycotina	Agaricomycetes	Hymenochaetales	Hyphodontiaceae	Grandinia	Grandinia australis	FP1700	CTAB db	NA	NA	60	94	1994	5640	3.75128	30
PAFTOL1880	FUNGARIUM	23326	E.C. Setliff & L. Sevean	NA	1991-04-30	NA	Puerto Rico	Am	Río Grande	Bosque Nacional del Caribe, El Verde, Tabonuco forest	NA	NA	NA	Basidiomycota	Agaricomycotina	Agaricomycetes	Hymenochaetales	Oxyporaceae	Emmia	Emmia latemarginata	FP1701	CTAB db	NA	NA	30	100	1991	3000	3.47712	33
PAFTOL1881	FUNGARIUM	37832	M.E. Bechem (P.J. Roberts K106)	NA	1996-04-25	NA	Cameroon	Am	Cameroon	Korup National Park, Transect P	NA	NA	NA	Basidiomycota	Agaricomycotina	Agaricomycetes	Hymenochaetales	Nigrofomitaceae	Nigrofomes	Nigrofomes melanoporus	FP1702	CTAB db	NA	NA	30	3.99	1996	119.7	2.07809	28
PAFTOL1882	FUNGARIUM	227144	Tuckerman	NA	NA	1858	USA	Dfb	Mountains of New England	NA	NA	NA	NA	Ascomycota	Pezizomycotina	Lecanoromycetes	Lecanorales	Parmeliaceae	Anzia	Anzia colpodes	FP1703	CTAB db	NA	NA	30	30	1858	900	2.95424	166
PAFTOL1883	FUNGARIUM	227018	C.A. Robbins	NA	1925-05-30	NA	USA	Dfa	Massachussetts	Wareham	NA	NA	NA	Ascomycota	Pezizomycotina	Lecanoromycetes	Lecanorales	Parmeliaceae	Anzia	Anzia colpodes	FP1704	CTAB db	NA	NA	30	23	1925	690	2.83885	99
PAFTOL1884	FUNGARIUM	22717	NA	NA	1930-08-01	NA	Japan	Cfa	Suruga	NA	NA	NA	NA	Ascomycota	Pezizomycotina	Lecanoromycetes	Lecanorales	Parmeliaceae	Anzia	Anzia hypoleucoides	FP1705	CTAB db	NA	NA	30	22	1930	660	2.81954	94
PAFTOL1885	FUNGARIUM	22717	NA	NA	1930-08-01	NA	Japan	Cfa	Suruga	NA	NA	NA	NA	Ascomycota	Pezizomycotina	Lecanoromycetes	Lecanorales	Parmeliaceae	Anzia	Anzia hypoleucoides	FP1706	CTAB db	NA	NA	30	15	1930	450	2.65321	94
PAFTOL1886	FUNGARIUM	860356	S. J. Rick	NA	1902-06-01	NA	Germany	Cfb	Mosel	Bernkastel	NA	NA	NA	Ascomycota	Pezizomycotina	Laboulbeniomycetes	Laboulbeniales	Laboulbeniaceae	Rickia	Rickia wasmanii	FP1707	CTAB db	NA	NA	30	0.484	1902	14.52	1.16197	122
PAFTOL1887	FUNGARIUM	175429	NA	Type	NA	NA	Sweden	Dfb	NA	sine loc.	NA	NA	NA	Ascomycota	Pezizomycotina	Lecanoromycetes	Ostropales	Patellariaceae	Patellaria	Lecanidion atratum	FP1708	CTAB db	NA	NA	30	1.43	NA	42.9	1.63246	NA
PAFTOL1888	FUNGARIUM	164524	A. Lantieri	NA	2004-03-03	NA	Italy	Csa	Sicily	Ragusa, Sampieri	NA	NA	NA	Ascomycota	Pezizomycotina	Lecanoromycetes	Ostropales	Patellariaceae	Patellaria	Patellaria atrata	FP1709	CTAB db	NA	NA	30	38	2004	1140	3.0569	20
PAFTOL1889	FUNGARIUM	126560	H.G. Wagner	NA	2002-08-28	NA	Germany	Cfb	Niedersachsen (Lower Saxony)	Heinsen, river Weser, road K32	NA	NA	NA	Ascomycota	Pezizomycotina	Dothideomycetes	Monoblastiales	Monoblastiaceae	Acrocordia	Acrocordia gemmata	FP1710	CTAB db	NA	NA	30	18	2002	540	2.73239	22
PAFTOL1890	FUNGARIUM	164017	NA	Holotype	NA	NA	Bangladesh	Am	NA	Khasia	NA	NA	NA	Ascomycota	Pezizomycotina	Dothideomycetes	Asterinales	Asterinaceae	Asterina	Asterina aspersa	FP1711	CTAB db	NA	NA	30	0.381	NA	11.43	1.05805	NA
PAFTOL1891	FUNGARIUM	617591	C.G. Hansford	NA	1943-11-01	NA	Uganda	Af	NA	Entebbe road	NA	NA	NA	Ascomycota	Pezizomycotina	Dothideomycetes	Asterinales	Asterinaceae	Asterina	Asterina adeniae	FP1712	CTAB db	NA	NA	30	0.447	1943	13.41	1.12743	81
PAFTOL1892	FUNGARIUM	140028	C.R. Darwin	Holotype	1835	NA	Chile	BSk	Valparaíso	Valparaiso (near), Cape Tres Montes	NA	NA	NA	Ascomycota	Pezizomycotina	Dothideomycetes	Asterinales	Asterinaceae	Asterina	Asterina darwinii	FP1713	CTAB db	NA	NA	30	0.288	1835	8.64	0.936514	189
PAFTOL1893	FUNGARIUM	38642	C. Wright	Holotype	NA	NA	Cuba	Am	NA	NA	NA	NA	NA	Ascomycota	Pezizomycotina	Dothideomycetes	Asterinales	Asterinaceae	Asterina	Asterina picea	FP1714	CTAB db	NA	NA	30	0.375	NA	11.25	1.05115	NA
PAFTOL1894	FUNGARIUM	143935	NA	Syntype	NA	NA	India	Aw	NA	NA	NA	NA	NA	Ascomycota	Pezizomycotina	Dothideomycetes	Microthyriales	Trichothyriaceae	Trichothyrium	Trichothyrium quercigenum	FP1715	CTAB db	NA	NA	30	0.157	NA	4.71	0.673021	NA
PAFTOL1894	FUNGARIUM	143935	NA	Syntype	NA	NA	India	Cwa	Sikkim	NA	NA	NA	NA	Ascomycota	Pezizomycotina	Dothideomycetes	Microthyriales	Trichothyriaceae	Trichothyrium	Trichothyrium quercigenum	FP1715	CTAB db	NA	NA	30	0.157	NA	4.71	0.673021	NA
PAFTOL1895	FUNGARIUM	NA	F.C. Deighton	Type	1954-08-04	NA	Sierra leone	Am	NA	Baiima (GBO)	NA	NA	NA	Ascomycota	Pezizomycotina	Dothideomycetes	Microthyriales	Microthyriaceae/Trichothyriaceae	Trichothyrium	Trichothyrium asterolibertiae	FP1716	CTAB db	NA	NA	30	0.28	1954	8.4	0.924279	70
PAFTOL1896	FUNGARIUM	NA	E.M. Doidge	Type	1891	NA	South africa	Csb	NA	Montague pass road, cape province	NA	NA	NA	Ascomycota	Pezizomycotina	Dothideomycetes	Microthyriales	Microthyriaceae/Trichothyriaceae	Trichothyrium	Trichothyrium elegans	FP1717	CTAB db	NA	NA	30	11	1891	330	2.51851	133
PAFTOL1897	FUNGARIUM	192737	K. & L. Holm (Fungi exs. suecici 3745)	NA	1977-05-28	NA	Sweden	Dfc	Dalarna	Sundborn parish, Mjolnarvallen, Lake Logarden.(near)	NA	NA	NA	Ascomycota	Pezizomycotina	Dothideomycetes	Microthyriales	Leptopeltidaceae	Leptopeltis	Leptopeltis gregaria	FP1718	CTAB db	NA	NA	30	1.28	1977	38.4	1.58433	47
PAFTOL1898	FUNGARIUM	524661	Kamal	NA	1987-12-01	NA	Nepal	Cwa	Central	NA	NA	NA	NA	Ascomycota	Pezizomycotina	Dothideomycetes	Muyocopronales	Muyocopronaceae	Ellisiodothis	Ellisiodothis smilacis	FP1719	CTAB db	NA	NA	30	0.157	1987	4.71	0.673021	37
PAFTOL1899	FUNGARIUM	524661	Kamal	NA	1987-12-01	NA	Nepal	Cwa	Central	NA	NA	NA	NA	Ascomycota	Pezizomycotina	Dothideomycetes	Muyocopronales	Muyocopronaceae	Ellisiodothis	Ellisiodothis smilacis	FP1720	CTAB db	NA	NA	30	0.14	1987	4.2	0.623249	37
PAFTOL1900	FUNGARIUM	NA	R.C. Mc Gregor	Type	1914-01-06	NA	Philippines	Af	NA	Billiran	NA	NA	NA	Ascomycota	Pezizomycotina	Dothideomycetes	Muyocopronales	Muyocopronaceae	Ellisiodothis	Ellisiodothis microdisca	FP1721	CTAB db	NA	NA	30	0.854	1914	25.62	1.40858	110
PAFTOL1901	FUNGARIUM	354685	H. Ramos	Type	1913-09-01	NA	Philippines	Af	NA	province of bulacan, luzon	NA	NA	NA	Ascomycota	Pezizomycotina	Dothideomycetes	Muyocopronales	Muyocopronaceae	Ellisiodothis	Ellisiodothis pandani	FP1722	CTAB db	NA	NA	30	0.279	1913	8.37	0.922725	111
PAFTOL1902	FUNGARIUM	158706	Rehm	Syntype	1902-10-01	NA	Germany	Cfb	Bayern (Bavaria)	München, Park Neufriedenheim	NA	NA	NA	Ascomycota	Pezizomycotina	Dothideomycetes	Muyocopronales	Muyocopronaceae	Muyocopron	Muyocopron denudans	FP1723	CTAB db	NA	NA	30	3.87	1902	116.1	2.06483	122
PAFTOL1903	FUNGARIUM	276484	V.P. Sahni	Type	1964-08-01	NA	India	Aw	Jabalpur	NA	NA	NA	NA	Ascomycota	Pezizomycotina	Dothideomycetes	Muyocopronales	Muyocopronaceae	Muyocopron	Muyocopron parviflorae	FP1724	CTAB db	NA	NA	30	3.9	1964	117	2.06819	60
PAFTOL1904	FUNGARIUM	271727	V.P. Tewari	Type	1963-10-15	NA	India	Aw	NA	NA	NA	NA	NA	Ascomycota	Pezizomycotina	Eurotiomycetes	Mycocaliciales	Mycocaliciaceae	Mycocalicium	Mycocalcium chaudharii	FP1725	CTAB db	NA	NA	30	2.37	1963	71.1	1.85187	61
PAFTOL1905	FUNGARIUM	138030	A.B. Fernadez-Salegi	NA	2004-06-30	NA	Spain	BSk	Castilla y León	León, La Espina	NA	NA	NA	Ascomycota	Pezizomycotina	Eurotiomycetes	Mycocaliciales	Sphinctrinaceae	Sphinctrina	Sphinctrina turbinata	FP1726	CTAB db	NA	NA	30	21	2004	630	2.79934	20
PAFTOL1906	FUNGARIUM	420498	R.W.G. Dennis	NA	1958-06-17	NA	Italy	Csa	NA	NA	NA	NA	NA	Ascomycota	Pezizomycotina	Sordariomycetes	Phyllachorales	Phaeochoraceae	Serenomyces	Serenomyces palmae	FP1727	CTAB db	NA	NA	30	8.5	1958	255	2.40654	66
PAFTOL1907	FUNGARIUM	NA	NA	Type	1975-09-28	NA	NA	NA	NA	NA	NA	NA	NA	Ascomycota	Pezizomycotina	Sordariomycetes	Phyllachorales	Phaeochoraceae	Sphareodes	Sphareodes micropertusa	FP1728	CTAB db	NA	NA	30	1.2	1975	36	1.5563	49
PAFTOL1772	FIELD_COLLECTION	NA	M. Gelardi, R.E. Halling, J. Dearnaley, N. Fechner, T.W. May, D. Leemon, S. Nuske, K. Schwabenbauer, L. Irinyi, S. Abell, J. Wixted, L. Francis, M. Elliott, R. Robinson and M. Thompson	NA	2014-04-21	NA	Australia	Cfa	Queensland	Brisbane City Council, Anstead Bushland Reserve, Moggil Conservation Park, 27°31'58''S 152°51'29''E	NA	27°31'58''S	152°51'29''E	Basidiomycota	Agaricomycotina	Agaricomycetes	Boletales	Boletaceae	Boletellus	Boletellus emodensis	FP1729	CTAB db	NA	NA	60	109	2014	6540	3.81558	0
PAFTOL1766	FIELD_COLLECTION	NA	J. A. Muñoz	NA	2001-10-28	NA	Spain	BSk	Burgos	Valle de Mena, Barrasa, 43º06’16’’N 3º19’39’’W	NA	43º06’16’’N	3º19’39’’W	Basidiomycota	Agaricomycotina	Agaricomycetes	Boletales	Boletaceae	Xerocomus	Xerocomus erubescens	FP1730	CTAB db	NA	NA	60	174	2001	10440	4.0187	0
PAFTOL1770	FIELD_COLLECTION	NA	B. Borisov	NA	2021-08-23	NA	Russia	Dwb	Primorsky Kray	Ussuriysky District, viccinity of Kamenushka village, near the river Komarovka, N 43.622225, E 132.226715	NA	N 43.622225	E 132.226715	Basidiomycota	Agaricomycotina	Agaricomycetes	Boletales	Boletaceae	Hortiboletus	Hortiboletus sp.	FP1731	CTAB db	NA	NA	30	100	2021	3000	3.47712	0
PAFTOL1768	FIELD_COLLECTION	NA	M. Gelardi	NA	2014-04-20	NA	Australia	Cfa	Queensland	Brisbane, Alexandra Hills, Greater Glider Conservation Area, 27°13'29''S 153°13'9''E, 60 m	NA	7°13'29''S	153°13'9''E	Basidiomycota	Agaricomycotina	Agaricomycetes	Boletales	Boletaceae	Boletellus	Boletellus emodensis	FP1732	CTAB db	NA	NA	60	36	2014	2160	3.33445	0
PAFTOL1767	FUNGARIUM	18304	T. Læssøe & B.M. Spooner	Holotype	1991-01-21	NA	England	Cfb	Surrey	Esher Common	NA	NA	NA	Basidiomycota	Agaricomycotina	Agaricomycetes	Agaricales	Mycenaceae	Mycena	Mycena dasypus	FP1733	CTAB db	NA	NA	60	2.28	1991	136.8	2.13609	33
PAFTOL1769	FUNGARIUM	18303	A. Henrici	Isotype	1991-10-13	NA	England	Cfb	South Essex	Epping Forest, High Beach	NA	NA	NA	Basidiomycota	Agaricomycotina	Agaricomycetes	Agaricales	Mycenaceae	Mycena	Mycena dasypus	FP1734	CTAB db	NA	NA	60	0.206	1991	12.36	1.09202	33
PAFTOL1771	FUNGARIUM	25059	E.W. Brown	NA	1993-11-10	NA	England	Cfb	Surrey	Kew, Royal Botanic Gardens, Kew, near Isleworth Gate	NA	NA	NA	Basidiomycota	Agaricomycotina	Agaricomycetes	Agaricales	Mycenaceae	Mycena	Mycena dasypus	FP1735	CTAB db	NA	NA	30	0.405	1993	12.15	1.08458	31
PAFTOL1774	FIELD_COLLECTION	NA	M. Jordan	NA	NA	NA	United Kingdom	Cfb	NA	NA	NA	NA	NA	Ascomycota	Pezizomycotina	Pezizomycetes	Pezizales	Pezizaceae	Pachyella	Pachyella sp.	FP1736	CTAB db	NA	NA	30	8.5	NA	255	2.40654	0
PAFTOL1773	FIELD_COLLECTION	NA	T. Yu. Svetasheva	NA	2021-08-25	NA	Russia	Dwb	Primorsky Kray	Ussuriysky Natural Reserve, valley of Komarovka river, N 43.6434027, E 132.3433027	NA	N 43.6434027	E 132.3433027	Basidiomycota	Agaricomycotina	Agaricomycetes	Boletales	Boletaceae	Hortiboletus	Hortiboletus sp.	FP1737	CTAB db	NA	NA	30	94	2021	2820	3.45025	0
PAFTOL1848	FIELD_COLLECTION	NA	R. Pino-Bodas	NA	NA	2022	Vietnam	Am	Bi Doup mountain massif	Lon Dong province; A. N. Demivave 87B	NA	NA	NA	Ascomycota	Pezizomycotina	Lecanoromycetes	Lecanorales	Cladoniaceae	Gymnoderma	Gymnoderma coccocarpium	FP1738	CTAB db	NA	NA	30	0.307	2022	9.21	0.96426	0
PAFTOL1849	FIELD_COLLECTION	NA	R. Pino-Bodas	NA	NA	2022	France	Cfb	La Reunion	NW of Pline-des-Palmistes 21Âº5.3'S, 55Âº31.1'E P. v.d. Boom 40494 (H)	NA	NA	NA	Ascomycota	Pezizomycotina	Lecanoromycetes	Lecanorales	Cladoniaceae	Gymnoderma	Gymnoderma coccocarpium	FP1739	CTAB db	NA	NA	30	19	2022	570	2.75587	0
PAFTOL1908	FUNGARIUM	237160	M. Alvarez	NA	2015-10-02	NA	Cameroon	Aw	NA	Ebo Proposed Nat. Park, Njuma River, Njuma Camp (near)	NA	NA	NA	Basidiomycota	Agaricomycotina	Agaricomycetes	Cantharellales	Aphelariaceae	Aphelaria	Aphelaria sp.	FP1740	CTAB db	NA	NA	30	118	2015	3540	3.549	9
PAFTOL1909	FUNGARIUM	578835	H. E. Parks	NA	1958-11-01	NA	USA	Csa	Riverside County	Soboba Hot Springs, San Jacinto Valley	NA	NA	NA	Ascomycota	Pezizomycotina	Sordariomycetes	Phyllachorales	Phaeochoraceae	Phaeochora	Phaeochora neowashingtoniae	FP1741	CTAB db	NA	NA	30	0.271	1958	8.13	0.910091	66
PAFTOL1910	FUNGARIUM	254680	A. Angus	Type	1957-09-08	NA	Zambia	Cwa	as Northern Rhodesia	Choma (near), Siamambo Forest Research Station	NA	NA	NA	Ascomycota	Pezizomycotina	Sordariomycetes	Phyllachorales	Phaeochorellaceae	Phaeochorella	Phaeochorella parinarii	FP1742	CTAB db	NA	NA	30	3.4	1957	102	2.0086	67
PAFTOL1911	FUNGARIUM	506213	H. Sydow	Type	1938-02-24	NA	Ecuador	Am	Postaya	Puyo, Province Napo	NA	NA	NA	Ascomycota	Pezizomycotina	Sordariomycetes	Phyllachorales	Telimenaceae	Telimena	Telimena caudata	FP1743	CTAB db	NA	NA	30	0.0509	1938	1.527	0.183839	86
PAFTOL1912	FUNGARIUM	499949	M. Raciborski	Type	NA	1900	Indonesia	Af	Java	NA	NA	NA	NA	Ascomycota	Pezizomycotina	Sordariomycetes	Phyllachorales	Telimenaceae	Telimena	Telimena erythrinae	FP1744	CTAB db	NA	NA	30	0.99	1900	29.7	1.47276	124
PAFTOL1913	FUNGARIUM	618561	Langdon	NA	1946-01-01	NA	Australia	Cfb	NA	Noosa, Queensland	NA	NA	NA	Ascomycota	Pezizomycotina	Sordariomycetes	Phyllachorales	Telimenaceae	Telimena	Telimena sp.	FP1745	CTAB db	NA	NA	30	0.325	1946	9.75	0.989005	78
PAFTOL1914	FUNGARIUM	202168	P.F. Cannon	NA	2014-10-03	NA	Norway	Cfb	Aust-Agder	Froland, Ytre Lauvrak	NA	NA	NA	Ascomycota	Pezizomycotina	Lecanoromycetes	Caliciales	Caliciaceae	Calicium	Calicium adspersum	FP1746	CTAB db	NA	NA	30	0.0612	2014	1.836	0.263873	10
PAFTOL1915	FUNGARIUM	137632	A.B. Fernadez-Salegi	NA	2004-08-03	NA	Spain	BSk	Castilla y León	Palencia, Velilla del Rio Carrión	NA	NA	NA	Ascomycota	Pezizomycotina	Lecanoromycetes	Caliciales	Caliciaceae	Calicium	Calicium glaucellum	FP1747	CTAB db	NA	NA	30	18	2004	540	2.73239	20
PAFTOL1916	FUNGARIUM	NA	V. Rasanen	NA	NA	NA	NA	NA	NA	NA	NA	NA	NA	Ascomycota	Pezizomycotina	Lecanoromycetes	Caliciales	Caliciaceae	Calicium	Calicium lenticulare	FP1748	CTAB db	NA	NA	30	0.217	NA	6.51	0.813581	NA
PAFTOL1917	FUNGARIUM	248762	E. Desmazieres	Syntype	NA	NA	France	Cfb	NA	sine loc.	NA	NA	NA	Ascomycota	Pezizomycotina	Dothideomycetes	Microthyriales	Leptosphaeriaceae	Leptosphaeria	Leptosphaeria doliolum	FP1749	CTAB db	NA	NA	NA	NA	NA	NA	NA	NA
PAFTOL1918	FUNGARIUM	NA	F. Petrak	Type	1918-05-25	NA	NA	NA	NA	NA	NA	NA	NA	Ascomycota	Pezizomycotina	Dothideomycetes	Microthyriales	Leptopeltidaceae/Leptosphaeriaceae	Leptosphaeria	Leptosphaeria priuschengiana	FP1750	CTAB db	NA	NA	30	4.02	1918	120.6	2.08135	106
PAFTOL1919	FUNGARIUM	NA	NA	NA	1957-11-07	NA	NA	NA	NA	NA	NA	NA	NA	Ascomycota	Incertae sedis	Incertae sedis	Incertae sedis	Incertae sedis	Milospium	Milospium graphideorum	FP1751	CTAB db	NA	NA	30	0.307	1957	9.21	0.96426	67
PAFTOL1920	FUNGARIUM	157504	M.J. Berkeley (Brit. Fungi 165)	Holotype	NA	NA	United Kingdom	Cfb	NA	NA	NA	NA	NA	Basidiomycota	Agaricomycotina	Agaricomycetes	Agaricales	Typhulaceae	Sclerotium	Sclerotium neglectum	FP1752	CTAB db	NA	NA	30	0.519	NA	15.57	1.19229	NA
PAFTOL1921	FUNGARIUM	502074	B.D. Borse	Type	1982-05-01	NA	India	Am	Maharashtra	Maluan	NA	NA	NA	Ascomycota	Pezizomycotina	Dothideomycetes	Pleosporales	Aigialaceae	Aigialus	Aigialus avicennicie	FP1753	CTAB db	NA	NA	30	0.917	1977	27.51	1.43949	47
PAFTOL1922	FUNGARIUM	502075	B.D. Borse	Type	1982-04-05	NA	India	Am	Maharashtra	Dabhol	NA	NA	NA	Ascomycota	Pezizomycotina	Dothideomycetes	Pleosporales	Aigialaceae	Aigialus	Aigialus mangrovis	FP1754	CTAB db	NA	NA	30	0.34	1949	10.2	1.0086	75
PAFTOL1923	FUNGARIUM	502076	B.D. Borse	Type	1982-04-05	NA	India	Am	Maharashtra	Dabhol	NA	NA	NA	Ascomycota	Pezizomycotina	Dothideomycetes	Pleosporales	Aigialaceae	Aigialus	Aigialus rhizophorae	FP1755	CTAB db	NA	NA	30	0.0816	1949	2.448	0.388811	75
PAFTOL1924	FUNGARIUM	557545	B.D. Borse	Type	1988-11-01	NA	Thailand	Af	Ranong	Mangrove Forest Research Center	NA	NA	NA	Ascomycota	Pezizomycotina	Dothideomycetes	Pleosporales	Aigialaceae	Aigialus	Aigialus striatispora	FP1756	CTAB db	NA	NA	30	0.0262	1988	0.786	-0.104577	36
PAFTOL1925	FUNGARIUM	193124	NA	Holotype	NA	NA	USA	Cfa	New Jersey	NA	NA	NA	NA	Ascomycota	Pezizomycotina	Sordariomycetes	Meliolales	Meliolaceae	Meliola	Meliola fenestrata	FP1757	CTAB db	NA	NA	30	0.132	NA	3.96	0.597695	NA
PAFTOL1926	FUNGARIUM	446422	C.G. Hansford	Type	1938-05-01	NA	Uganda	Af	NA	Entebbe Road	NA	NA	NA	Ascomycota	Pezizomycotina	Sordariomycetes	Meliolales	Meliolaceae	Meliola	Meliola fagarae	FP1758	CTAB db	NA	NA	30	0.348	1938	10.44	1.0187	86
PAFTOL1927	FUNGARIUM	55702	N. Lundqvist	Isotype	1961-08-20	NA	Sweden	Dfb	Ångermanland	Ytterlännäs par., Västertorp	NA	NA	NA	Ascomycota	Pezizomycotina	Laboulbeniomycetes	Pyxidiophorales	Pyxidiophoraceae	Pyxidiophora	Pyxidiophora badiorostris	FP1810	CTAB db	NA	NA	30	41	1961	1230	3.08991	63
PAFTOL1928	FUNGARIUM	488475	R. Santesson	NA	1957-07-16	NA	Sweden	Dfb	Paskallavik	North of Em	NA	NA	NA	Ascomycota	Pezizomycotina	Dothideomycetes	Pleosporales	Incertae sedis	Homostegia	Homostegia piggotii	FP1811	CTAB db	NA	NA	30	0.118	1957	3.54	0.549003	67
PAFTOL1854	FIELD_COLLECTION	NA	R. Pino-Bodas	NA	NA	2022	Finland	Dfb	Tammela LiejÃ¤rven kp. Korteniemi V. Haikonen (H)	EH	NA	NA	NA	Ascomycota	Pezizomycotina	Lecanoromycetes	Lecanorales	Carbonicolaceae	Carbomnicola	Carbomnicola myrmecina	FP1812	CTAB db	NA	NA	30	0.154	2022	4.62	0.664642	0
PAFTOL1844	FIELD_COLLECTION	NA	R. Pino-Bodas	NA	NA	2022	Finland	Dfd	NA	Kotka V. Haikonen 30717 (H)	NA	NA	NA	Ascomycota	Pezizomycotina	Lecanoromycetes	Lecanorales	Lecanoraceae	Lecanora	Lecanora polytropa	FP1813	CTAB db	NA	NA	30	2.93	2022	87.9	1.94399	0
PAFTOL1850	FIELD_COLLECTION	NA	R. Pino-Bodas	NA	NA	2022	Finland	Dfd	NA	Kuusamo J. PykÃ¤lÃ¤ 45293 (H)	NA	NA	NA	Ascomycota	Pezizomycotina	Lecanoromycetes	Gyalectales	Gyalectaceae	Gyalecta	Gyalecta jenensis	FP1814	CTAB db	NA	NA	30	0.0183	2022	0.549	-0.260428	0
PAFTOL1847	FIELD_COLLECTION	NA	R. Pino-Bodas	NA	NA	2022	Finland	Dfd	NA	Turku J. PykÃ¤lÃ¤ 48670 (H)	NA	NA	NA	Ascomycota	Pezizomycotina	Lecanoromycetes	Lecanorales	Haematommataceae	Haematoma	Haematoma ochroleucum	FP1815	CTAB db	NA	NA	30	0.557	2022	16.71	1.22298	0
PAFTOL1851	FIELD_COLLECTION	NA	R. Pino-Bodas	NA	NA	2022	Finland	Dfd	NA	Lohja J. PykÃ¤lÃ¤ 26646 (H)	NA	NA	NA	Ascomycota	Mucoromycotina	Incertae sedis	Incertae sedis	Epigloeaceae	Epligloea	Epligloea medioincrassata	FP1816	CTAB db	NA	NA	30	0.9	2022	27	1.43136	0
PAFTOL1841	FIELD_COLLECTION	NA	R. Pino-Bodas	NA	NA	2022	Finland	Dfd	NA	Sastamala V. Haikonen 29569 (H)	NA	NA	NA	Ascomycota	Pezizomycotina	Lecanoromycetes	Lecanorales	Psilolechiaceae	Psilolechia	Psilolechia lucida	FP1817	CTAB db	NA	NA	30	13	2022	390	2.59106	0
PAFTOL1852	FIELD_COLLECTION	NA	R. Pino-Bodas	NA	NA	2022	Finland	Dfd	Salla Oulanka Natuonal Park PikkukÃ¶ngÃ¤s J. PykÃ¤kÃ¤ 39177 (H)	Ks.	NA	NA	NA	Ascomycota	Pezizomycotina	Lecanoromycetes	Peltigerales	Collemataceae	Collema	Collema fuscovirens	FP1818	CTAB db	NA	NA	30	35	2022	1050	3.02119	0
PAFTOL1745	FUNGARIUM	28266	E. Abdel Bari	NA	1994-11-09	NA	Qatar	BWh	NA	Doha, University Campus	NA	NA	NA	Basidiomycota	Agaricomycotina	Agaricomycetes	Agaricales	Broomeiaceae	Broomeia	Broomeia congregata	FP1951	CTAB db	NA	NA	30	132	1994	3960	3.5977	30
PAFTOL1746	FUNGARIUM	132348	S.E. Evans & P.J. Roberts NA5	NA	2004-07-12	NA	USA	Cfa	NA	NA	NA	NA	NA	Basidiomycota	Agaricomycotina	Agaricomycetes	Agaricales	Clavariaceae	Ramariopsis	Ramariopsis tenuiramosa	FP1952	CTAB db	NA	NA	30	132	2004	3960	3.5977	20
PAFTOL1747	FUNGARIUM	174153	G.H.K. Thwaites	Isotype	1868-07-01	NA	Sri Lanka	Af	NA	Peradenya	NA	NA	NA	Basidiomycota	Agaricomycotina	Agaricomycetes	Agaricales	Clavariaceae	Clavulinopsis	Clavulinopsis semivestita	FP1953	CTAB db	NA	NA	60	0.362	1868	21.72	1.33686	156
PAFTOL1748	FUNGARIUM	206769	B.T.M. Dentinger	NA	2012-11-01	NA	Cameroon	Aw	de l'Est	Somalomo (near)	NA	NA	NA	Basidiomycota	Agaricomycotina	Agaricomycetes	Agaricales	Clavariaceae	Clavulinopsis	Clavulinopsis sp.	FP1954	CTAB db	NA	NA	30	139	2012	4170	3.62014	12
PAFTOL1749	FUNGARIUM	NA	NA	NA	NA	NA	NA	NA	NA	NA	NA	NA	NA	Ascomycota	Pezizomycotina	Candelariomycetes	Candelariales	Candelariaceae	Candelaria	Candelaria concolor	FP1955	CTAB db	NA	NA	30	89	NA	2670	3.42651	NA
PAFTOL1929	FUNGARIUM	NA	NA	Type	1966-06-01	NA	NA	NA	NA	Swanienube Wood?	NA	NA	NA	Ascomycota	Pezizomycotina	Dothideomycetes	Pleosporales	Incertae sedis	Homostegia	Homostegia nigerrima	FP1956	PTB	NA	NA	60	1.25	1966	75	1.87506	58
PAFTOL1930	FUNGARIUM	179261	Rodway	Holotype	1971-09-07	NA	Australia	Cfa	Tasmania	NA	NA	NA	NA	Basidiomycota	Agaricomycotina	Agaricomycetes	Hysterangiales	Gallaceaceae	Austrogautieria	Austrogautieria albida	FP1957	PTB	NA	NA	60	115	1971	6900	3.83885	53
PAFTOL1931	FUNGARIUM	78522	L. Rodway	Holotype	NA	NA	Australia	Cfa	Tasmania	Hobart	NA	NA	NA	Basidiomycota	Agaricomycotina	Agaricomycetes	Hysterangiales	Gallaceaceae	Austrogautieria	Austrogautieria rodwayi	FP1958	PTB	NA	NA	30	38	NA	1140	3.0569	NA
PAFTOL1932	FUNGARIUM	132963	P.J. Roberts	NA	2001-10-06	NA	British Virgin Islands	Aw	Tortola	Sage Mountain, main trail to National Park	NA	NA	NA	Basidiomycota	Agaricomycotina	Agaricomycetes	Trechisporales	Hydnodontaceae	Dextrinocystis	Dextrinocystis capitata	FP1959	PTB	NA	NA	30	20	2001	600	2.77815	23
PAFTOL1933	FUNGARIUM	130590	P. Ipulet	NA	2003-05-25	NA	Uganda	BSh	Western Region	Kanungu District (Byumba), Bwindi Impenetrable National Park	NA	NA	NA	Basidiomycota	Agaricomycotina	Agaricomycetes	Hymenochaetales	Hyphodontiaceae	Chaetoporellus	Chaetoporellus latitans	FP1960	PTB	NA	NA	60	25	2003	1500	3.17609	21
PAFTOL1934	FUNGARIUM	133596	H.W. Ravenel	Holotype	NA	NA	USA	Cfa	South Carolina	sine loc.	NA	NA	NA	Basidiomycota	Agaricomycotina	Agaricomycetes	Stereopsidales	Incertae sedis	Clavulicium	Clavulicium venosum	FP1961	PTB	NA	NA	60	25	NA	1500	3.17609	NA
PAFTOL1935	FUNGARIUM	109202	P.J. Roberts	NA	2002-10-10	NA	Belize	Af	Orange Walk	La Milpa Field Station, Lagunita Trail	NA	NA	NA	Basidiomycota	Agaricomycotina	Agaricomycetes	Trechisporales	Hydnodontaceae	Scytinopogon	Scytinopogon robustus	FP1962	PTB	NA	NA	60	25	2002	1500	3.17609	22
PAFTOL1936	FUNGARIUM	135714	F.W.R. Hostmann	Holotype	NA	NA	Suriname	Af	NA	NA	NA	NA	NA	Basidiomycota	Agaricomycotina	Agaricomycetes	Trechisporales	Hydnodontaceae	Scytinopogon	Scytinopogon divaricatus	FP1963	PTB	NA	NA	60	39	NA	2340	3.36922	NA
PAFTOL1937	FUNGARIUM	582949	NA	NA	1966-09-15	NA	Italy	Cfa	NA	NA	NA	NA	NA	NA	NA	NA	NA	Clavariaceae	Clavariaceae	Clavariaceae sp	FP1964	PTB	NA	NA	60	14	1966	840	2.92428	58
PAFTOL1938	FUNGARIUM	86303	D. Viney	NA	2001-03-19	NA	Cyprus	Csa	North	Beelings Courtyard	NA	NA	NA	Basidiomycota	Agaricomycotina	Agaricomycetes	Phallales	Phallaceae	Colus	Colus hirudinosus	FP1965	PTB	NA	NA	60	161	2001	9660	3.98498	23
PAFTOL1939	FUNGARIUM	NA	A. C. Rose	Type	1970-05-26	NA	Ghana	Aw	Cape Coast	Nkotrodu masii	NA	NA	NA	Basidiomycota	Agaricomycotina	Agaricomycetes	Phallales	Clathraceae	Colus	Colus pusillus	FP1966	PTB	NA	NA	30	35	1970	1050	3.02119	54
PAFTOL1940	FUNGARIUM	263888	V. Stajsic	NA	2012-01-20	NA	Australia	Cfb	Victoria	Melbourne, Royal Botanic Garden	NA	NA	NA	Basidiomycota	Agaricomycotina	Agaricomycetes	Phallales	Phallaceae	Aseroe	Aseroe rubra	FP1967	PTB	NA	NA	30	137	2012	4110	3.61384	12
PAFTOL1941	FUNGARIUM	NA	D. M. Dring	NA	1962-10-10	NA	France	Cfb	Malmaison Forest	Bois de St. Cucufa	NA	NA	NA	Basidiomycota	Agaricomycotina	Agaricomycetes	Phallales	Phallaceae	Phallus	Phallus impudicus	FP1968	PTB	NA	NA	30	2.01	1962	60.3	1.78032	62
PAFTOL1942	FUNGARIUM	262815	Bailey	Type	NA	NA	Australia	Cfa	Queensland	Brisbane, Bingulburra Creek	NA	NA	NA	Basidiomycota	Agaricomycotina	Agaricomycetes	Phallales	Phallaceae	Phallus	Phallus indusiatus	FP1969	PTB	NA	NA	NA	1.19	NA	NA	NA	NA
PAFTOL1943	FUNGARIUM	153882	N.H. Sinnott (also Spirit 1229)	NA	2006-06-04	NA	Australia	Cfb	Victoria	Altona North, Kororoit Creek (near), John Street (SW of)	NA	NA	NA	Basidiomycota	Agaricomycotina	Agaricomycetes	Phallales	Phallogastraceae	Protubera	Protubera canescens	FP1970	PTB	NA	NA	60	22	2006	1320	3.12057	18
PAFTOL1944	FUNGARIUM	NA	B. Skvortzov	NA	1967-06-14	NA	Brazil	Aw	Sao Paulo	Picada Gardner, Instituto de Botanica, Parque do Estado	NA	NA	NA	Basidiomycota	Agaricomycotina	Agaricomycetes	Phallales	Protophallaceae	Protubera	Protubera maracuja	FP1971	PTB	NA	NA	100	3.81	1967	381	2.58092	57
PAFTOL1945	FUNGARIUM	NA	NA	Type	1923-02-01	NA	NA	NA	NA	NA	NA	NA	NA	Basidiomycota	Agaricomycotina	Agaricomycetes	Phallales	Clathraceae	Pseudocolus	Pseudocolus fusiformes	FP1972	PTB	NA	NA	30	110	1923	3300	3.51851	101
PAFTOL1946	FUNGARIUM	63755	C.T. Rogerson & F. Bor-Amer	NA	1962-09-15	NA	USA	Cfa	New York	Bronx Co., New York Botanical Garden	NA	NA	NA	Basidiomycota	Agaricomycotina	Agaricomycetes	Phallales	Phallaceae	Pseudocolus	Pseudocolus schellenbergiae	FP1973	PTB	NA	NA	30	36	1962	1080	3.03342	62
PAFTOL1947	FUNGARIUM	188196	M. Thaung	Holotype	1972-03-08	NA	Myanmar	Am	NA	Mandalay	NA	NA	NA	Basidiomycota	Pucciniomycotina	Pucciniomycetes	Pucciniales	Raveneliaceae	Ravenelia	Ravenelia burmanita	FP1974	PTB	NA	NA	60	7.3	1972	438	2.64147	52
PAFTOL1948	FUNGARIUM	188226	G.B. Cummins	Isotype	1962-01-23	NA	Mexico	BWk	Sonora	Guaymas, Bocachibampo Bay (Mountains S side of)	NA	NA	NA	Basidiomycota	Pucciniomycotina	Pucciniomycetes	Pucciniales	Raveneliaceae	Ravenelia	Ravenelia cumminsii	FP1975	PTB	NA	NA	60	7.8	1962	468	2.67025	62
PAFTOL1949	FUNGARIUM	187747	A. Radcliffe-Smith	Holotype	1977-10-18	NA	Oman	BWh	Dhofar	Wadi Ghoiz, Jebel Qang (S of)	NA	NA	NA	Basidiomycota	Pucciniomycotina	Pucciniomycetes	Pucciniales	Raveneliaceae	Ravenelia	Ravenelia omanensis	FP1976	PTB	NA	NA	60	1.07	1977	64.2	1.80754	47
PAFTOL1226	FUNGARIUM	56897	R.W.G. Dennis	Holotype	1958-06-26	NA	Venezuela	Aw	Miranda	La Silla (slopes of), above Los Palos Grandes (Caracas)	NA	NA	NA	Basidiomycota	Agaricomycotina	Agaricomycetes	Agaricales	Incertae sedis	Phaeodepas	Phaeodepas dennisii	FP1977	PTB	NA	NA	60	0.258	1958	15.48	1.18977	66
PAFTOL1232	FUNGARIUM	29211	W.M.A. Brooke	Holotype	1954-05-11	NA	Malaysia	Af	Sarawak	Berumput	NA	NA	NA	Basidiomycota	Agaricomycotina	Agaricomycetes	Boletales	Calostomataceae	Calostoma	Calostoma brookei	FP1978	PTB	NA	NA	30	0.278	1954	8.34	0.921166	70
PAFTOL1240	FUNGARIUM	13511	C.L. Ovrebo	Holotype	1986-07-02	NA	Costa Rica	Am	Heredia Province	La Selva Biological Station & Reserve	NA	NA	NA	Basidiomycota	Agaricomycotina	Agaricomycetes	Phallales	Phallaceae	Neolysurus	Neolysurus arcipulvinus	FP1979	PTB	NA	NA	30	117	1986	3510	3.54531	38
PAFTOL1254	FUNGARIUM	25505	T. Læssøe	NA	1993-09-13	NA	Scotland	Cfb	Dumfrieshire	Clatteringshaw's Loch, Bruce's Stone	NX553768	NA	NA	Basidiomycota	Agaricomycotina	Agaricomycetes	Agaricales	Typhulaceae	Pistillina	Pistillina brunneola	FP1980	PTB	NA	NA	30	18	1993	540	2.73239	31
PAFTOL1258	FUNGARIUM	206293	A.M. Ainsworth	NA	2016-07-12	NA	England	Cfb	East Norfolk	Sutton Fen	TG36632300	NA	NA	Basidiomycota	Agaricomycotina	Agaricomycetes	Gomphales	Gomphaceae	Ceratellopsis	Ceratellopsis aculeata	FP1981	PTB	NA	NA	60	2.38	2016	142.8	2.15473	8
PAFTOL1259	FUNGARIUM	133772	V. Lositskaya & B.M. Spooner	NA	1995-10-07	NA	Russia	Dfb	Leningradskaya Oblast	St. Petersburg, Sestoretsk, Duny	NA	NA	NA	Basidiomycota	Agaricomycotina	Agaricomycetes	Gomphales	Lentariaceae	Lentaria	Lentaria epichnoa	FP1982	PTB	NA	NA	30	14	1995	420	2.62325	29
PAFTOL2091	FUNGARIUM	NA	E. Palhill	NA	1970-01-01	NA	Kenya	Cfb	Rift Valley Province	S. Lake, Lake Naivasha	NA	NA	NA	Basidiomycota	Agaricomycotina	Agaricomycetes	Phallales	Lysuraceae	Lysurus	Lysurus corallocephala	FP1983	CTAB db	NA	NA	30	133.5	1970	4005	3.6026	54
PAFTOL2092	FUNGARIUM	1441822	Bailey	Type	2002-04-23	NA	Australia	Cfb	Brisbane	Brisbane	NA	S.4.05	E.29.47	Basidiomycota	Agaricomycotina	Agaricomycetes	Phallales	Phallaceae	Lysurus	Lysurus australiensis	FP1984	CTAB db	NA	NA	30	164.5	2002	4935	3.69329	22
PAFTOL2093	FUNGARIUM	194359	M. Kobayashi (comm. T. Hosoya) 56	NA	2002-04-23	NA	Japan	Cfa	Tokyo	Shinagawa-ku	NA	NA	NA	Basidiomycota	Agaricomycotina	Agaricomycetes	Phallales	Phallaceae	Lysurus	Lysurus mokusin	FP1985	CTAB db	NA	NA	30	2.63	2002	78.9	1.89708	22
PAFTOL2094	FUNGARIUM	232011	P.M. Reid	NA	1973-08-26	NA	Trinidad and Tobago	Af	NA	Tobago, Parlatuvier	NA	NA	NA	Basidiomycota	Agaricomycotina	Agaricomycetes	Phallales	Phallaceae	Laternea	Laternea triscapa	FP1986	CTAB db	NA	NA	30	110	1973	3300	3.51851	51
PAFTOL2095	FUNGARIUM	1441821	M. Reekmans	NA	1977-12-11	NA	Burundi	Am	Bururi	Bururi	NA	S.4.05	E.29.47	Basidiomycota	Agaricomycotina	Agaricomycetes	Phallales	Phallaceae	Ileodictyon	Ileodictyon gracile	FP1987	CTAB db	NA	NA	30	161	1977	4830	3.68395	47
PAFTOL2096	FUNGARIUM	86610	J. Zarebski	NA	1978-06-11	NA	Australia	Cfb	Victoria	Clombinane, nr Doctor's Creek, Broadford shire	NA	NA	NA	Basidiomycota	Agaricomycotina	Agaricomycetes	Phallales	Phallaceae	Ileodictyon	Ileodictyon gracilis	FP1988	CTAB db	NA	NA	30	148.5	1978	4455	3.64885	46
PAFTOL2097	FUNGARIUM	86070	A.C. Rose	NA	1971-06-03	NA	Ghana	Aw	Central Region	Cape Coast	NA	NA	NA	Basidiomycota	Agaricomycotina	Agaricomycetes	Phallales	Phallaceae	Itajahya	Itajahya rosea	FP1989	CTAB db	NA	NA	30	99	1971	2970	3.47276	53
PAFTOL2098	FUNGARIUM	38210	P.J. Roberts	NA	1996-04-30	NA	Cameroon	Am	South West Province	Korup National Park, trail from Mana Bridge to Transect P	NA	NA	NA	Basidiomycota	Agaricomycotina	Agaricomycetes	Phallales	Claustulaceae	Gelopellis	Gelopellis rufus	FP1990	CTAB db	NA	NA	60	15	1996	900	2.95424	28
PAFTOL2099	FUNGARIUM	190211	Archer	Holotype	NA	NA	Australia	Cfa	Tasmania	NA	NA	NA	NA	Basidiomycota	Agaricomycotina	Agaricomycetes	Geastrales	Geastraceae	Geastrum	Geastrum australis	FP1991	CTAB db	NA	NA	60	0.1675	NA	10.05	1.00217	NA
PAFTOL2100	FUNGARIUM	190211	Archer	Holotype	NA	NA	Australia	Cfa	Tasmania	NA	NA	NA	NA	Basidiomycota	Agaricomycotina	Agaricomycetes	Geastrales	Geastraceae	Geastrum	Geastrum australis	FP1992	CTAB db	NA	NA	60	1.765	NA	105.9	2.0249	NA
PAFTOL2101	FUNGARIUM	178986	M. Bourgeau	Syntype	NA	NA	Canada	Dfb	Saskatchewan	Fort Carlton	NA	NA	NA	Basidiomycota	Agaricomycotina	Agaricomycetes	Geastrales	Geastraceae	Geastrum	Geastrum argenteum	FP1993	CTAB db	NA	NA	30	2.765	NA	82.95	1.91882	NA
PAFTOL2102	FUNGARIUM	178986	M. Bourgeau	Syntype	NA	NA	Canada	Dfb	Saskatchewan	Fort Carlton	NA	NA	NA	Basidiomycota	Agaricomycotina	Agaricomycetes	Geastrales	Geastraceae	Geastrum	Geastrum argenteum	FP1994	CTAB db	NA	NA	60	21.5	NA	1290	3.11059	NA
PAFTOL2103	FUNGARIUM	190636	Rodway	Holotype	1990-11-16	NA	Australia	Cfa	Tasmania	Scamander River	NA	NA	NA	Basidiomycota	Agaricomycotina	Agaricomycetes	Hysterangiales	Mesophelliaceae	Mesophellia	Mesophellia glauca	FP1995	CTAB db	NA	NA	30	19	1990	570	2.75587	34
PAFTOL2104	FUNGARIUM	98021	A.W. Claridge	NA	2001-05-30	NA	Australia	Cfb	New South Wales	Bondi State Forest, Nungatta Road, 1.8km SE of Imlay Road	NA	NA	NA	Basidiomycota	Agaricomycotina	Agaricomycetes	Hysterangiales	Mesophelliaceae	Mesophellia	Mesophellia clelandii	FP1996	CTAB db	NA	NA	30	64.5	2001	1935	3.28668	23
PAFTOL2105	FUNGARIUM	98021	A.W. Claridge	NA	2001-05-30	NA	Australia	Cfb	New South Wales	Bondi State Forest, Nungatta Road, 1.8km SE of Imlay Road	NA	NA	NA	Basidiomycota	Agaricomycotina	Agaricomycetes	Hysterangiales	Mesophelliaceae	Mesophellia	Mesophellia clelandii	FP1997	CTAB db	NA	NA	30	18	2001	540	2.73239	23
PAFTOL2106	FUNGARIUM	NA	E. J. Cullen	Type	1932-12-01	NA	New Zealand	Cfb	Auckland	Hamilton	NA	NA	NA	Basidiomycota	Agaricomycotina	Agaricomycetes	Hysterangiales	Mesophelliaceae	Mesophellia	Mesophellia novae-zelandie	FP1998	CTAB db	NA	NA	30	8.45	1932	253.5	2.40398	92
PAFTOL2107	FUNGARIUM	57123	Trappe	NA	1994-03-05	NA	Australia	Cfa	Queensland	Atherton Tablelands, Davies Creek State	NA	NA	NA	Basidiomycota	Agaricomycotina	Agaricomycetes	Hysterangiales	Mesophelliaceae	Gummiglobus	Gummiglobus joyceae	FP1999	CTAB db	NA	NA	30	13	1994	390	2.59106	30
PAFTOL2108	FUNGARIUM	98104	A.W. Claridge	NA	2001-05-29	NA	Australia	Cfb	Victoria	E Gippsland, Stony Pk Forest Man.Block, Stony Pk.Rd, 3.4km S of Princes Highway	NA	NA	NA	Basidiomycota	Agaricomycotina	Agaricomycetes	Hysterangiales	Mesophelliaceae	Nothocastoreum	Nothocastoreum cretaceum	FP2000	CTAB db	NA	NA	30	66	2001	1980	3.29667	23
PAFTOL2109	FUNGARIUM	162562	Y. Rebriev	NA	2007-10-31	NA	Russia	Dfb	Rostov Region	Orlovsky District, near Manych Village	NA	NA	NA	Basidiomycota	Agaricomycotina	Agaricomycetes	Phallales	Gastrosporiaceae	Gastrosporium	Gastrosporium simplex	FP2001	CTAB db	NA	NA	30	110.5	2007	3315	3.52048	17
PAFTOL2110	FUNGARIUM	NA	N. S. Metez	NA	1973-10-09	NA	Honduras	Am	NA	Terrestrial, Comayagua	NA	NA	NA	Basidiomycota	Agaricomycotina	Agaricomycetes	Geastrales	Geastraceae	Radiigera	Radiigera taylori	FP2002	CTAB db	NA	NA	30	1.865	1973	55.95	1.7478	51
PAFTOL2111	FUNGARIUM	NA	D. N. Pegler	NA	1977-10-25	NA	France	Cfb	Guadeloupe	Trace de Sofaia, Sante-Rose, Basse Terre	NA	NA	NA	Basidiomycota	Agaricomycotina	Agaricomycetes	Phallales	Phallaceae	Xylophallus	Xylophallus xylogenus	FP2003	CTAB db	NA	NA	30	145.5	1977	4365	3.63998	47
PAFTOL2112	FUNGARIUM	NA	G. A. Crichton	NA	1966-03-28	NA	Australia	Cfb	Victoria	Royston Mill Site	NA	NA	NA	Basidiomycota	Agaricomycotina	Agaricomycetes	Geastrales	Sclerogastraceae	Sclerogaster	Sclerogaster sp.	FP2004	CTAB db	NA	NA	30	0.132	1966	3.96	0.597695	58
PAFTOL2113	FUNGARIUM	124324	B. Schultheis	Holotype	2000-10-31	NA	France	Cfb	Rhône-Alpes	Loire, Montbrison, Champs	NA	NA	NA	Basidiomycota	Agaricomycotina	Agaricomycetes	Trechisporales	Hydnodontaceae	Trechispora	Trechispora antipus	FP2005	CTAB db	NA	NA	30	4.845	2000	145.35	2.16242	24
PAFTOL2114	FUNGARIUM	NA	E. M. Wakefield	Type	1935-09-09	NA	Netherlands	Cfb	NA	NA	NA	NA	NA	Basidiomycota	Agaricomycotina	Agaricomycetes	Trechisporales	Hydnodontaceae	Trechispora	Trechispora confinis	FP2006	CTAB db	NA	NA	60	49	1935	2940	3.46835	89
PAFTOL2115	FUNGARIUM	55230	G. Trichies	NA	1997-04-04	NA	France	Cfb	Lorraine	Moselle, Neufchef	NA	NA	NA	Basidiomycota	Agaricomycotina	Agaricomycetes	Trechisporales	Hydnodontaceae	Subulicystidium	Subulicystidium longisporum	FP2007	CTAB db	NA	NA	30	90.5	1997	2715	3.43377	27
PAFTOL2116	FUNGARIUM	190008	NA	Holotype	NA	NA	Canada	Dfb	Montreal	NA	NA	NA	NA	Basidiomycota	Pucciniomycotina	Pucciniomycetes	Pucciniales	Raveneliaceae	Nyssopsora	Nyssopsora clavellosa	FP2008	CTAB db	NA	NA	30	3.475	NA	104.25	2.01808	NA
PAFTOL2117	FUNGARIUM	189998	G.H.K. Thwaites	Type	1856-04-01	NA	Sri Lanka	Af	Central Province	sine loc.	NA	NA	NA	Basidiomycota	Pucciniomycotina	Pucciniomycetes	Pucciniales	Raveneliaceae	Nyssopsora	Nyssopsora thwaitesii	FP2009	CTAB db	NA	NA	30	3.16	1856	94.8	1.97681	168
PAFTOL2118	FUNGARIUM	182498	V.B. Hosagoudar (ex IMI 321580)	Isotype	1985-02-06	NA	India	Am	Tamil Nadu	Salem District, Yercaud	NA	NA	NA	Basidiomycota	Pucciniomycotina	Pucciniomycetes	Pucciniales	Raveneliaceae	Nyssopsora	Nyssopsora thwaitesii	FP2010	CTAB db	NA	NA	30	36.5	1985	1095	3.03941	39
PAFTOL2119	FUNGARIUM	14096	J.A,. Parmalee 5858 & P.M. deCarteret	NA	1983-07-22	NA	Canada	Dfc	Newfoundland	Gros Morne NP, Western Brook Pond	NA	NA	NA	Basidiomycota	Pucciniomycotina	Pucciniomycetes	Pucciniales	Raveneliaceae	Nyssopsora	Nyssopsora clavellosa	FP2011	CTAB db	NA	NA	60	47	1983	2820	3.45025	41
PAFTOL2120	FUNGARIUM	189087	F.W. Neger	Isotype	around 1899?	1899	Chile	BWk	NA	sine loc.	NA	NA	NA	Basidiomycota	Ustilaginomycotina	Ustilaginomycetes	Uleiellales	Uleiellaceae	Uleiella	Uleiella chilensis	FP2012	CTAB db	NA	NA	60	38	1899	2280	3.35793	125
PAFTOL1204	FUNGARIUM	180643	W.P. Ting	Holotype	1962-10-18	NA	Malaysia	Af	Selangor	Petaling Jaya	NA	NA	NA	Ascomycota	Pezizomycotina	Dothideomycetes	Dothideales	Incertae sedis	Dolabra	Dolabra nepheliae	FP2013	CTAB db	NA	NA	60	6.7	1962	402	2.60423	62
PAFTOL1205	FUNGARIUM	53514	L.E. Muhr	NA	1977-07-18	NA	Sweden	Dfb	Värmland	Bjurtjarn par., clearing W of Botjarnsmossen	NA	NA	NA	Ascomycota	Pezizomycotina	Eurotiomycetes	Incertae sedis	Rhynchostomataceae	Rhynchostoma	Rhynchostoma minutum	FP2014	CTAB db	NA	NA	60	6.6	1977	396	2.5977	47
PAFTOL1208	FUNGARIUM	NA	NA	NA	NA	NA	NA	NA	NA	NA	NA	NA	NA	Ascomycota	Pezizomycotina	Dothideomycetes	Minutisphaerales	Acrogenosporaceae	Acrogenospora	Acrogenospora sp.	FP2015	CTAB db	NA	NA	60	3.15	NA	189	2.27646	NA
PAFTOL1212	FUNGARIUM	131808	B.M. Spooner	NA	1992-03-05	NA	Brunei	Af	Temburong District	Sungai Belalong, Kuala Belalong field centre	NA	NA	NA	Ascomycota	Pezizomycotina	Sordariomycetes	Meliolales	Meliolaceae	Asteridiella	Asteridiella sp.	FP2016	CTAB db	NA	NA	30	1.71	1992	51.3	1.71012	32
PAFTOL1214	FUNGARIUM	NA	NA	NA	NA	NA	NA	NA	NA	NA	NA	NA	NA	Ascomycota	Pezizomycotina	Sordariomycetes	Meliolales	Meliolaceae	Meliola	Meliola mangiferae	FP2017	CTAB db	NA	NA	60	12	NA	720	2.85733	NA
TD	FUNGARIUM	A51	NA	NA	NA	NA	NA	NA	NA	NA	NA	NA	NA	NA	NA	NA	NA	NA	NA	No ID	FP2018	CTAB db	NA	NA	60	6.9	NA	414	2.617	NA
PAFTOL355	FUNGARIUM	78191	B.M. Spooner	NA	2000-07-22	NA	England	Cfb	Surrey	Esher, Fairmile Common	NA	NA	NA	Ascomycota	Pezizomycotina	Leotiomycetes	Rhytismatales	Ascodichaenaceae	Ascodichaena	Ascodichaena rugosa	FP2019	CTAB db	NA	NA	60	6.8	2000	408	2.61066	24
PAFTOL269	FUNGARIUM	187897	G.H. Robinson	Syntype	1832	NA	Australia	Cfb	Victoria	Murramurrangbong Ranges	NA	NA	NA	Basidiomycota	Pucciniomycotina	Pucciniomycetes	Pucciniales	Uromycladiaceae	Uromycladium	Uromycladium robinsonii	FP2020	CTAB db	NA	NA	60	12	1832	720	2.85733	192
PAFTOL245	FUNGARIUM	154362	A. Henrici	NA	2007-10-10	NA	England	Cfb	Surrey	Kew, Royal Botanic Gardens, Lion Gate (near)	NA	NA	NA	Ascomycota	Pezizomycotina	Eurotiomycetes	Chaetothyriales	Chaetothyriaceae	Ceramothyrium	Ceramothyrium europaeum (cf.)	FP2021	CTAB db	NA	NA	60	20	2007	1200	3.07918	17
PAFTOL575	FUNGARIUM	85442	J.A. Nannfeldt	NA	1953-04-05	NA	Sweden	Dfb	Gästrikland	GÃ¤vle par., LÃ¶vudden	NA	NA	NA	Ascomycota	Pezizomycotina	Sordariomycetes	Xylariales	Hyponectriaceae	Discosphaerina	Discosphaerina niesslii	FP2022	CTAB db	NA	NA	60	37	1953	2220	3.34635	71
PAFTOL261	FUNGARIUM	237704	P. Gahan & A.E. Carter	NA	2017-09-28	NA	England	Cfb	South Lancashire	Ainsdale Dunes, West end plantation	NA	NA	NA	Basidiomycota	Agaricomycotina	Agaricomycetes	Stereopsidales	Stereopsidaceae	Stereopsis	Stereopsis reidii	FP2023	CTAB db	NA	NA	60	13	2017	780	2.89209	7
PAFTOL244	FUNGARIUM	154279	A. Henrici	NA	2007-09-25	NA	England	Cfb	Surrey	Kew, Royal Botanic Gardens, Kew	NA	NA	NA	Ascomycota	Pezizomycotina	Eurotiomycetes	Chaetothyriales	Chaetothyriaceae	Ceramothyrium	Ceramothyrium europaeum (cf.)	FP2024	CTAB db	NA	NA	60	126	2007	7560	3.87852	17
PAFTOL243	FUNGARIUM	171586	B. Balansa	Syntype	1883-10-01	NA	Paraguay	Cfa	Paraguarí	Guarapi	NA	NA	NA	Ascomycota	Pezizomycotina	Eurotiomycetes	Chaetothyriales	Chaetothyriaceae	Chaetothyrium	Chaetothyrium guaraniticum	FP2025	CTAB db	NA	NA	60	25	1883	1500	3.17609	141
PAFTOL181	FUNGARIUM	86124	H. Sydow	Type	1927-01-16	NA	Venezuela	Aw	Anzoátegui	El LimÃ³n, pr. Puerto La Cruz	NA	NA	NA	Basidiomycota	Pucciniomycotina	Pucciniomycetes	Helicobasidiales	Helicobasidiaceae	Tuberculina	Tuberculina costaricana	FP2026	CTAB db	NA	NA	60	41	1927	2460	3.39094	97
PAFTOL279	FUNGARIUM	187935	M.S. Clemens	Syntype	1925-09-10	NA	Philippines	Af	Luzon	Manila	NA	NA	NA	Basidiomycota	Pucciniomycotina	Pucciniomycetes	Pucciniales	Mikronegeriaceae	Chrysocelis	Chrysocelis globbae	FP2027	CTAB db	NA	NA	60	18	1925	1080	3.03342	99
PAFTOL1203	FUNGARIUM	29170	D. Shah-Smith	NA	1995-02-10	NA	Zambia	Cwa	Northern Province	North Luangwa nat. Park	NA	NA	NA	Ascomycota	Pezizomycotina	Leotiomycetes	Helotiales	Incertae sedis	Hemiglossum	Hemiglossum congolense	FP2028	CTAB db	NA	NA	60	66	1995	3960	3.5977	29
PAFTOL2142	FUNGARIUM	NA	NA	NA	1963-03-06	NA	NA	NA	NA	NA	NA	NA	NA	Ascomycota	Pezizomycotina	Dothideomycetes	Capnodiales	Metacapnodiaceae	Ophiocapnocoma	Ophiocapnocoma phloiophila	FP2029	CTAB db	NA	NA	60	3.97	1963	238.2	2.37694	61
PAFTOL2133	FUNGARIUM	NA	NA	NA	1982-02-20	NA	NA	NA	NA	NA	NA	NA	NA	Basidiomycota	Agaricomycotina	Agaricomycetes	Gomphales	Lentariaceae	Kavinia	Kavinia alboviridis	FP2030	CTAB db	NA	NA	60	56	1982	3360	3.52634	42
PAFTOL2134	FUNGARIUM	257261	J.D.A. Stainton	Holotype	1956-07-27	NA	Nepal	Cwa	NA	Tamur Valley, Ghunsa, Walungchung Gola (E of)	NA	NA	NA	Basidiomycota	Agaricomycotina	Agaricomycetes	Gomphales	Lentariaceae	Lentaria	Lentaria macrospora	FP2031	CTAB db	NA	NA	60	66	1956	3960	3.5977	68
PAFTOL2132	FUNGARIUM	192939	M. Kobayashi (comm. T. Hosoya)	NA	2001-06-18	NA	Japan	Cfa	Nagano Pref.	Karuizawa	NA	NA	NA	Basidiomycota	Agaricomycotina	Agaricomycetes	Gomphales	Gomphaceae	Gomphus	Gomphus floccosus	FP2032	CTAB db	NA	NA	30	97	2001	2910	3.46389	23
PAFTOL2131	FUNGARIUM	63153	C.J. Sprague	Holotype	NA	NA	USA	Dfb	Maine	NA	NA	NA	NA	Basidiomycota	Agaricomycotina	Agaricomycetes	Gomphales	Gomphaceae	Gomphus	Gomphus floccosus	FP2033	CTAB db	NA	NA	60	76	NA	4560	3.65896	NA
PAFTOL2131	FUNGARIUM	63153	C.J. Sprague	Holotype	NA	NA	USA	Cfa	NA	NA	NA	NA	NA	Basidiomycota	Agaricomycotina	Agaricomycetes	Gomphales	Gomphaceae	Gomphus	Gomphus floccosus	FP2033	CTAB db	NA	NA	60	76	NA	4560	3.65896	NA
PAFTOL2130	FUNGARIUM	63152	F.V. Dickens	Holotype	1770	NA	Japan	Cfa	NA	NA	NA	NA	NA	Basidiomycota	Agaricomycotina	Agaricomycetes	Gomphales	Gomphaceae	Gomphus	Gomphus flabellatus	FP2034	CTAB db	NA	NA	60	73	1770	4380	3.64147	254
PAFTOL1203	FUNGARIUM	29170	D. Shah-Smith	NA	1995-02-10	NA	Zambia	Cwa	Northern Province	North Luangwa nat. Park	NA	NA	NA	Ascomycota	Pezizomycotina	Leotiomycetes	Helotiales	Incertae sedis	Hemiglossum	Hemiglossum congolense	FP2035	CTAB db	NA	NA	60	71	1995	4260	3.62941	29
PAFTOL2135	FUNGARIUM	253568	P.F. Cannon	NA	2017-05-30	NA	England	Cfb	NA	NA	NA	NA	NA	Ascomycota	Pezizomycotina	Lecanoromycetes	Incertae sedis	Catillariaceae	Solenopsora	Solenopsora vulturiensis	FP2036	CTAB db	NA	NA	60	11	2017	660	2.81954	7
PAFTOL2138	FUNGARIUM	NA	NA	NA	2017-05-30	NA	England	Cfb	NA	NA	NA	NA	NA	Ascomycota	Pezizomycotina	Lecanoromycetes	Umbilicariales	Fuscideaceae	Schaeria	Schaeria lugubris	FP2037	CTAB db	NA	NA	60	14	2017	840	2.92428	7
PAFTOL2138	FUNGARIUM	NA	NA	NA	2017-05-30	NA	England	Cfb	North Devon	Ilfracombe, Napps Farm	NA	NA	NA	Ascomycota	Pezizomycotina	Lecanoromycetes	Umbilicariales	Fuscideaceae	Schaeria	Schaeria lugubris	FP2037	CTAB db	NA	NA	60	14	2017	840	2.92428	7
PAFTOL2137	FUNGARIUM	NA	NA	NA	1945-08-06	NA	NA	NA	NA	NA	NA	NA	NA	Ascomycota	Pezizomycotina	Lecanoromycetes	Umbilicariales	Fuscideaceae	Maronea	Maronea constens	FP2038	CTAB db	NA	NA	60	3.57	1945	214.2	2.33082	79
PAFTOL2136	FUNGARIUM	NA	NA	NA	1951-05-01	NA	NA	NA	NA	NA	NA	NA	NA	Ascomycota	Pezizomycotina	Lecanoromycetes	Incertae sedis	Leprocaulaceae	Solenopsora	Solenopsora condicans	FP2039	CTAB db	NA	NA	60	7.6	1951	456	2.65896	73
PAFTOL2139	FUNGARIUM	255493	D.L. Hawksworth & C. G. Boluda	Epitype	2015-09-23	NA	Spain	BSk	NA	Cuenca Alta del Manzanares RP, La Pedrizá de Manzanares, La Majadilla stream	NA	NA	NA	Ascomycota	Pezizomycotina	Dothideomycetes	Chaetothyriales/Capnodiales	Metacapnodiaceae	Metacapnodium	Metacapnodium ericophilum	FP2040	CTAB db	NA	NA	30	28	2015	840	2.92428	9
PAFTOL2139	FUNGARIUM	255493	D.L. Hawksworth & C. G. Boluda	Epitype	2015-09-23	NA	Spain	BSk	NA	NA	NA	NA	NA	Ascomycota	Pezizomycotina	Dothideomycetes	Chaetothyriales/Capnodiales	Metacapnodiaceae	Metacapbodium	Metacapnodium ericophilum	FP2040	CTAB db	NA	NA	30	28	2015	840	2.92428	9
PAFTOL2140	FUNGARIUM	58086	B.M. Spooner & G.B.Butterfill	NA	1996-11-10	NA	Portugal	Af	NA	Flores, between Lagoa Funda and Lagoa Comprida	NA	NA	NA	Ascomycota	Pezizomycotina	Dothideomycetes	Chaetothyriales/Capnodiales	Metacapnodiaceae	Metacapnodium	Metacapbodium juniperi	FP2041	CTAB db	NA	NA	30	10	1996	300	2.47712	28
PAFTOL2141	FUNGARIUM	NA	NA	NA	1963-05-13	NA	NA	NA	NA	NA	NA	NA	NA	Ascomycota	Pezizomycotina	Dothideomycetes	Chaetothyriales/Capnodiales	Metacapnodiaceae	Metacapbodium	Metacapbodium dingleya	FP2042	CTAB db	NA	NA	60	9.1	1963	546	2.73719	61
PAFTOL2141	FUNGARIUM	NA	NA	NA	1963-05-13	NA	NA	NA	NA	NA	NA	NA	NA	Ascomycota	Pezizomycotina	Dothideomycetes	Chaetothyriales/Capnodiales	Metacapnodiaceae	Metacapnodium	Metacapnodium dingleya	FP2042	CTAB db	NA	NA	60	9.1	1963	546	2.73719	61
PAFTOL39	FUNGARIUM	197075	S.M. Francis & E. Batten	NA	1992-11-10	NA	Spain	BWh	Mallorca	Manut, Puig Tomir (near)	NA	NA	NA	Ascomycota	Pezizomycotina	Leotiomycetes	Helotiales	Patellariopsidaceae	Patellariopsis	Patellariopsis clavispora	FP2043	CTAB db	NA	NA	NA	16	1992	NA	NA	32
PAFTOL58	FUNGARIUM	33470	B.M. Spooner & G.B. Butterfill	NA	1995-05-07	NA	Portugal	Af	Azores	Flores, N of Caveira, nr Castelo	NA	NA	NA	Basidiomycota	Agaricomycotina	Agaricomycetes	Polyporales	Steccherinaceae	Steccherinum	Steccherinum ochraceum	FP2044	CTAB db	NA	NA	NA	NA	1995	NA	NA	29
PAFTOL183	FUNGARIUM	154866	H.W. Matcham	NA	2007-03-01	NA	England	Cfb	East Sussex	Westdean, Friston Forest	NA	NA	NA	Basidiomycota	Pucciniomycotina	Pucciniomycetes	Platygloeales	Eocronartiaceae	Eocronartium	Eocronartium muscicola	FP2045	CTAB db	NA	NA	NA	12	2007	NA	NA	17
PAFTOL183	FUNGARIUM	154866	H.W. Matcham	NA	2007-03-01	NA	United Kingdom	Cfb	Sussex	Westdean, Friston Forest	NA	NA	NA	Basidiomycota	Pucciniomycotina	Pucciniomycetes	Platygloeales	Eocronartiaceae	Eocronartium	Eocronartium muscicola	FP2045	CTAB db	NA	NA	NA	12	2007	NA	NA	17
PAFTOL436	FUNGARIUM	155124	C.A. Haeggström	Isotype	1972-09-17	NA	Finland	Dfd	Ahvenanmaa	Lemland, Nätö, S. of Övergård	NA	NA	NA	Ascomycota	Pezizomycotina	Pezizomycetes	Pezizales	Otideaceae	Otidea	Otidea nannfeldtii	FP2046	CTAB db	NA	NA	NA	6.7	1972	NA	NA	52
PAFTOL332	CULTURE_COLLECTION	138740	NA	NA	NA	NA	France	Cfb	NA	NA	NA	NA	NA	Ascomycota	Pezizomycotina	Sordariomycetes	Atractosporales	Atractosporaceae	Atractospora	Atractospora reticulata	FP2047	CTAB db	NA	NA	30	6.7	NA	201	2.3032	0
PAFTOL470	FUNGARIUM	253949	P.F. Cannon	NA	2018-05-01	NA	Scotland	Cfb	South Aberdeen	Aboyne, Glen Tanar	NA	NA	NA	Ascomycota	Pezizomycotina	Coniocybomycetes	Coniocybales	Coniocybaceae	Chaenotheca	Chaenotheca trichialis	FP2048	CTAB db	NA	NA	NA	9.2	2018	NA	NA	6
PAFTOL470	FUNGARIUM	253949	P.F. Cannon	NA	2018-05-01	NA	United Kingdom	Cfb	Scotland	Aboyne, Glen Tanar	NA	NA	NA	Ascomycota	Pezizomycotina	Coniocybomycetes	Coniocybales	Coniocybaceae	Chaenotheca	Chaenotheca trichialis	FP2048	CTAB db	NA	NA	NA	9.2	2018	NA	NA	6
PAFTOL483	FUNGARIUM	206223	S. Jenkinson & B. Dentinger	NA	2011-01-18	NA	Ecuador	Am	NA	Cotacachi, Garcia Moreno Reserva Biologica Los Cedros	NA	NA	NA	Ascomycota	Pezizomycotina	Pezizomycetes	Pezizales	Wynneaceae	Wynnea	Wynnea americana	FP2049	CTAB db	NA	NA	NA	219	2011	NA	NA	13
PAFTOL1816	FUNGARIUM	155229	A. Lantieri	Holotype	2005-10-29	NA	Italy	Csa	Siracusa	Buccheri, Bosco di Santa Maria	johannis	NA	NA	Ascomycota	Pezizomycotina	Pezizomycetes	Incertae sedis	Pulvinulaceae	Pulvinula	Pulvinula johannis	FP2050	CTAB db	NA	NA	NA	29	2005	NA	NA	19
PAFTOL1816	FUNGARIUM	155229	A. Lantieri	Holotype	2005-10-29	NA	Italy	Csa	Siracusa	Buccheri, Bosco di Santa Maria	NA	NA	NA	Ascomycota	Pezizomycotina	Pezizomycetes	Incertae sedis	Pulvinulaceae	Pulvinula	Pulvinula johannis	FP2050	CTAB db	NA	NA	NA	29	2005	NA	NA	19
PAFTOL1823	FUNGARIUM	57484	N.W. Legon	NA	1997-11-22	NA	Puerto Rico	Am	Sabana	Bosque Nacional del Caribe	NA	NA	NA	Ascomycota	Pezizomycotina	Pezizomycetes	Pezizales	Glaziellaceae	Glaziella	Glaziella sp.	FP2051	CTAB db	NA	NA	NA	172	1997	NA	NA	27
PAFTOL1860	FUNGARIUM	27221	M.C. Clark	Type	1976-11-01	NA	USA	BSk	Idaho	Alcester	NA	NA	NA	Basidiomycota	Agaricomycotina	Agaricomycetes	Agaricales	Hyaloscyphaceae	Typhula	Typhula idahoensis	FP2052	CTAB db	NA	NA	NA	60	1976	NA	NA	48
PAFTOL1860	FUNGARIUM	27221	M.C. Clark	Type	1976-11-01	NA	USA	Cfa	NA	Alcester	NA	NA	NA	Basidiomycota	Agaricomycotina	Agaricomycetes	Agaricales	Hyaloscyphaceae	Typhula	Typhula idahoensis	FP2052	CTAB db	NA	NA	NA	60	1976	NA	NA	48
PAFTOL1880	FUNGARIUM	23326	E.C. Setliff & L. Sevean	NA	1991-04-30	NA	Puerto Rico	Am	Río Grande	Bosque Nacional del Caribe, El Verde, Tabonuco forest	NA	NA	NA	Basidiomycota	Agaricomycotina	Agaricomycetes	Hymenochaetales	Oxyporaceae	Emmia	Emmia latemarginata	FP2053	CTAB db	NA	NA	NA	70	1991	NA	NA	33
PAFTOL1880	FUNGARIUM	23326	E.C. Setliff & L. Sevean	NA	1991-04-30	NA	Puerto Rico	Am	Sabana	Bosque Nacional del Caribe	NA	NA	NA	Basidiomycota	Agaricomycotina	Agaricomycetes	Hymenochaetales	Oxyporaceae	Emmia	Emmia latemarginata	FP2053	CTAB db	NA	NA	NA	70	1991	NA	NA	33
PAFTOL2092	FUNGARIUM	1441822	Bailey	Type	2002-04-23	NA	Australia	Cfb	Brisbane	Brisbane	NA	S.4.05	E.29.47	Basidiomycota	Agaricomycotina	Agaricomycetes	Phallales	Lysuraceae	Lysurus	Lysurus australiensis	FP2054	CTAB db	NA	NA	NA	12	2002	NA	NA	22
PAFTOL2092	FUNGARIUM	1441822	Bailey	Type	2002-04-23	NA	Australia	Cfb	Brisbane	Brisbane	NA	S.4.05	E.29.47	Basidiomycota	Agaricomycotina	Agaricomycetes	Phallales	Phallaceae	Lysurus	Lysurus australiensis	FP2054	CTAB db	NA	NA	NA	12	2002	NA	NA	22
PAFTOL2095	FUNGARIUM	1441821	M. Reekmans	NA	1977-12-11	NA	Burundi	Am	Bururi	Bururi	NA	S.4.05	E.29.47	Basidiomycota	Agaricomycotina	Agaricomycetes	Phallales	Phallaceae	Ileodictyon	Ileodictyon gracile	FP2055	CTAB db	NA	NA	NA	132	1977	NA	NA	47
PAFTOL2095	FUNGARIUM	1441821	M. Reekmans	NA	1977-12-11	NA	Burundi	Am	Bururi	Bururi	NA	NA	NA	Basidiomycota	Agaricomycotina	Agaricomycetes	Phallales	Phallaceae	Ileodictyon	Ileodictyon gracile	FP2055	CTAB db	NA	NA	NA	132	1977	NA	NA	47
PAFTOL2103	FUNGARIUM	190636	Rodway	Holotype	NA	NA	Australia	Cfa	Tasmania	Scamander River	NA	NA	NA	Basidiomycota	Agaricomycotina	Agaricomycetes	Hysterangiales	Mesophelliaceae	Mesophellia	Mesophellia glauca	FP2056	CTAB db	NA	NA	NA	22	NA	NA	NA	NA
PAFTOL2143	FUNGARIUM	160890	A. Lantieri	NA	2007-03-15	NA	Italy	Cfa	NA	NA	NA	NA	NA	Ascomycota	Pezizomycotina	Geoglossomycetes	Geoglossales	Geoglossaceae	Trichoglossum	Trichoglossum tetrasporum	FP2057	CTAB db	NA	NA	60	25	2007	1500	3.17609	17
PAFTOL2144	FUNGARIUM	176264	M. Nabe	NA	2007-07-22	NA	Japan	Cfa	NA	NA	NA	NA	NA	Ascomycota	Pezizomycotina	Geoglossomycetes	Geoglossales	Geoglossaceae	Trichoglossum	Trichoglossum walteri	FP2058	CTAB db	NA	NA	60	14	2007	840	2.92428	17
PAFTOL2145	FUNGARIUM	1964	NA	NA	1964-08-06	NA	British Isles	Cfb	NA	NA	NA	NA	NA	Ascomycota	Pezizomycotina	Geoglossomycetes	Geoglossales	Pucciniaceae	Trichoglossum	Trichoglossum walteri	FP2059	CTAB db	NA	NA	60	3.91	1964	234.6	2.37033	60
PAFTOL2146	FUNGARIUM	165268	NA	Holotype	NA	1875	NA	NA	NA	NA	NA	NA	NA	Ascomycota	Pezizomycotina	Geoglossomycetes	Geoglossales	Geoglossaceae	Thuemenidium	Thuemenidium hookeri	FP2060	CTAB db	NA	NA	60	22	1875	1320	3.12057	149
PAFTOL2147	FUNGARIUM	263636	B.M. Spooner	NA	2019-11-25	NA	England	Cfb	NA	NA	NA	NA	NA	Ascomycota	Pezizomycotina	Geoglossomycetes	Geoglossales	Geoglossaceae	Geoglossum	Geoglossum glutinosum	FP2061	CTAB db	NA	NA	30	125	2019	3750	3.57403	5
PAFTOL2148	FUNGARIUM	165358	J. Gaisler	NA	2008-10-15	NA	Czech Republic	Dfb	NA	NA	NA	NA	NA	Ascomycota	Pezizomycotina	Geoglossomycetes	Geoglossales	Geoglossaceae	Geoglossum	Geoglossum glutinosum	FP2062	CTAB db	NA	NA	60	11	2008	660	2.81954	16
PAFTOL2149	FUNGARIUM	789987	NA	Syntype	1845-11-01	NA	England	Cfb	Bristol, Hanham	West Gloucestershire	NA	NA	NA	Ascomycota	Pezizomycotina	Pezizomycetes	Pezizales	Tuberaceae	Tuber	Tuber puberulum	FP2063	CTAB db	NA	NA	60	74	1845	4440	3.64738	179
PAFTOL2150	FUNGARIUM	789986	NA	Syntype	1845-10-01	NA	England	Cfb	Chudleigh (near)	South Devon	NA	NA	NA	Ascomycota	Pezizomycotina	Pezizomycetes	Pezizales	Tuberaceae	Tuber	Tuber puberulum	FP2064	CTAB db	NA	NA	30	17	1845	510	2.70757	179
PAFTOL2151	FUNGARIUM	123812	J. Bougival	Isotype	1843-06-01	NA	France	Cfb	Île-de-France	Hauts-de-Seine, Meudon?	NA	NA	NA	Ascomycota	Pezizomycotina	Pezizomycetes	Pezizales	Tuberaceae	Tuber	Tuber rapaeodorum	FP2065	CTAB db	NA	NA	30	27	1843	810	2.90849	181
PAFTOL2152	FUNGARIUM	257296	NA	NA	1847-10-12	NA	NA	NA	NA	NA	NA	NA	NA	Ascomycota	Pezizomycotina	Pezizomycetes	Pezizales	Tuberaceae	Tuber	Tuber rufum	FP2066	CTAB db	NA	NA	30	11	1847	330	2.51851	177
PAFTOL2153	FUNGARIUM	257297	NA	Type	1844	NA	France	Cfb	NA	NA	NA	NA	NA	Ascomycota	Pezizomycotina	Pezizomycetes	Pezizales	Tuberaceae	Tuber	Tuber rufum	FP2067	CTAB db	NA	NA	30	0.0638	1844	1.914	0.281942	180
PAFTOL2154	FUNGARIUM	154900	K. Põldmaa & K. Hansen	NA	2007-09-19	NA	Russia	Dfb	NA	NA	NA	NA	NA	Ascomycota	Pezizomycotina	Pezizomycetes	Pezizales	Otideaceae	Otidea	Otidea leporina	FP2068	CTAB db	NA	NA	30	168	2007	5040	3.70243	17
PAFTOL2155	FUNGARIUM	190786	P. A. Moreau	NA	2013-11-20	NA	France	Cfb	NA	NA	NA	NA	NA	Ascomycota	Pezizomycotina	Pezizomycetes	Pezizales	Otideaceae	Otidea	Otidea onotica	FP2069	CTAB db	NA	NA	30	129	2013	3870	3.58771	11
PAFTOL2156	FUNGARIUM	159972	K. Kos, from village exhibits	NA	2008-10-11	NA	Czech Republic	Dfb	NA	NA	NA	NA	NA	Ascomycota	Pezizomycotina	Pezizomycetes	Pezizales	Otideaceae	Otidea	Otidea onotica	FP2070	CTAB db	NA	NA	30	121	2008	3630	3.55991	16
PAFTOL2157	FUNGARIUM	190798	I. Ridge	NA	2013-11-24	NA	France	Cfb	NA	NA	NA	NA	NA	Ascomycota	Pezizomycotina	Pezizomycetes	Pezizales	Otideaceae	Otidea	Otidea bufonia	FP2071	CTAB db	NA	NA	30	153	2013	4590	3.66181	11
PAFTOL2158	FUNGARIUM	195314	NA	Holotype	1814	NA	France	Cfb	NA	NA	NA	NA	NA	Ascomycota	Pezizomycotina	Pezizomycetes	Pezizales	Otideaceae	Otidea	Otidea bufonia	FP2072	CTAB db	NA	NA	60	39	1814	2340	3.36922	210
PAFTOL2159	FUNGARIUM	798445	NA	Type	1879	NA	NA	NA	NA	NA	NA	NA	NA	Ascomycota	Pezizomycotina	Pezizomycetes	Pezizales	Discinaceae	Hydnotrya	Hydnotrya tulasnei	FP2073	CTAB db	NA	NA	30	97	1879	2910	3.46389	145
PAFTOL2160	FUNGARIUM	29882	Tulasne ?	Holotype	1843-08-01	NA	England	Cfb	North Wiltshire	Spye Park	NA	NA	NA	Ascomycota	Pezizomycotina	Pezizomycetes	Pezizales	Discinaceae	Hydnotrya	Hydnotrya tulasnei	FP2074	CTAB db	NA	NA	30	103	1843	3090	3.48996	181
PAFTOL2161	FUNGARIUM	102819	C. Greenaway	NA	2002-09-04	NA	Italy	Cfa	NA	NA	NA	NA	NA	Ascomycota	Pezizomycotina	Pezizomycetes	Pezizales	Discinaceae	Hydnotrya	Hydnotrya tulasnei	FP2075	CTAB db	NA	NA	30	250	2002	7500	3.87506	22
PAFTOL2162	FUNGARIUM	160897B	D. G. Winter	Type	1873-08-01	NA	Germany	Cfb	Leipzig	NA	NA	NA	NA	Ascomycota	Pezizomycotina	Pezizomycetes	Pezizales	Otideaceae	Otidea	Otidea leporina	FP2076	CTAB db	NA	NA	30	250	1873	7500	3.87506	151
PAFTOL2163	FUNGARIUM	173271	Grace	NA	2011-11-15	NA	England	Cfb	NA	NA	NA	NA	NA	Ascomycota	Pezizomycotina	Pezizomycetes	Pezizales	Tuberaceae	Tuber	Tuber rapaeodorum	FP2077	CTAB db	NA	NA	30	250	2011	7500	3.87506	13
PAFTOL2164	FUNGARIUM	162432	E. Popov [Myc. Petropolitana 50]	NA	2005-08-18	NA	Russia	Dfb	NA	NA	NA	NA	NA	Ascomycota	Pezizomycotina	Pezizomycetes	Pezizales	Pyronemataceae	Jafnea	Jafnea fusicarpa	FP2078	CTAB db	NA	NA	30	250	2005	7500	3.87506	19
PAFTOL2165	FUNGARIUM	808179	NA	NA	1977-09-08	NA	NA	NA	NA	NA	NA	NA	NA	Ascomycota	Pezizomycotina	Pezizomycetes	Pezizales	Pyronemataceae	Jafnea	Jafnea semitosta	FP2079	CTAB db	NA	NA	30	250	1977	7500	3.87506	47
PAFTOL2166	FUNGARIUM	808183	NA	Type	NA	NA	NA	NA	NA	NA	NA	NA	NA	Ascomycota	Pezizomycotina	Pezizomycetes	Pezizales	Pyronemataceae	Jafnea	Jafnea semitosta	FP2080	CTAB db	NA	NA	30	250	NA	7500	3.87506	NA
PAFTOL2167	FUNGARIUM	808163	NA	NA	1968-07-21	NA	NA	NA	NA	NA	NA	NA	NA	Ascomycota	Pezizomycotina	Pezizomycetes	Pezizales	Pyronemataceae	Jafnea	Jafnea fusicarpa	FP2081	CTAB db	NA	NA	30	250	1969	7500	3.87506	55
PAFTOL2168	FUNGARIUM	796113	NA	NA	1953-08-15	NA	NA	NA	NA	NA	NA	NA	NA	Ascomycota	Pezizomycotina	Pezizomycetes	Pezizales	Helvellaceae	Balsamia	Balsamia fragiformis	FP2082	CTAB db	NA	NA	30	195	1953	5850	3.76716	71
PAFTOL2169	FUNGARIUM	796110	NA	NA	1957-09-20	NA	NA	NA	NA	NA	NA	NA	NA	Ascomycota	Pezizomycotina	Pezizomycetes	Pezizales	Helvellaceae	Balsamia	Balsamia fragiformis	FP2083	CTAB db	NA	NA	30	250	1957	7500	3.87506	67
PAFTOL2170	FUNGARIUM	791586	NA	NA	1978-08-17	NA	NA	NA	NA	NA	NA	NA	NA	Ascomycota	Pezizomycotina	Pezizomycetes	Pezizales	Helvellaceae	Balsamia	Balsamia platyspora	FP2084	CTAB db	NA	NA	30	250	1978	7500	3.87506	46
PAFTOL2171	FUNGARIUM	179943	H. Sydow	Isotype	1925-01-01	NA	Costa Rica	Am	NA	NA	NA	NA	NA	Ascomycota	Pezizomycotina	Leotiomycetes	Helotiales	Gelatinodiscaceae	Diehlia	Diehlia phaeospora	FP2085	CTAB db	NA	NA	60	1.58	1925	94.8	1.97681	99
PAFTOL2172	FUNGARIUM	743333	P. M. Petersen	NA	1971-09-30	NA	Greenland	ET	NA	Sydproven	NA	NA	NA	Ascomycota	Pezizomycotina	Geoglossomycetes	Geoglossales	Geoglossaceae	Sarcoleotia	Sarcoleotia globosa	FP2086	CTAB db	NA	NA	60	28	1971	1680	3.22531	53
PAFTOL2173	FUNGARIUM	160469	S. Bosanquet	NA	2008-04-10	NA	Wales	Cfb	Carmarthenshire	Mynydd Pencarreg	NA	NA	NA	Ascomycota	Pezizomycotina	Geoglossomycetes	Geoglossales	Geoglossaceae	Sarcoleotia	Sarcoleotia turficola	FP2087	CTAB db	NA	NA	30	206	2008	6180	3.79099	16
PAFTOL2174	FUNGARIUM	253345	Y. Mynett	NA	2016-10-01	NA	England	Cfb	Westmorland	Penrith, Cliburn Moss NNR	NA	NA	NA	Ascomycota	Pezizomycotina	Geoglossomycetes	Geoglossales	Gelatinodiscaceae	Ascocoryne	Ascocoryne turficola	FP2088	CTAB db	NA	NA	30	86	2016	2580	3.41162	8
PAFTOL2175	FUNGARIUM	165113	M. Parslow	NA	2007-05-28	NA	Denmark	Cfb	Sjaelland	Sorø (near), Kristiansminde Field Station	NA	NA	NA	Ascomycota	Pezizomycotina	Leotiomycetes	Helotiales	Incertae sedis	Cyathicula	Cyathicula cyathoideum	FP2089	CTAB db	NA	NA	60	11	2007	660	2.81954	17
PAFTOL2176	FUNGARIUM	30204	B.M. Spooner & G.B. Butterfill	NA	1995-05-05	NA	Portugal	Af	Azores	Flores, on road across centre, near Caldeira Comprida	NA	NA	NA	Ascomycota	Pezizomycotina	Leotiomycetes	Helotiales	Helotiaceae	Cyathicula	Cyathicula pteridicola	FP2090	CTAB db	NA	NA	30	0.349	1995	10.47	1.01995	29
PAFTOL2177	FUNGARIUM	201514	K.G. Preston-Mafham (comm. P.F. Cannon 1156)	NA	2012-12-08	NA	England	Cfb	East Cornwall	Killeganogue	NA	NA	NA	Ascomycota	Pezizomycotina	Leotiomycetes	Helotiales	Bionectriaceae	Cyathicula	Cyathicula peristomialis	FP2091	CTAB db	NA	NA	60	25	2012	1500	3.17609	12
PAFTOL2178	FUNGARIUM	46822	A. Yelland	NA	1984-01-18	NA	England	Cfb	West Gloucestershire	Forest of Dean, unlocalised	NA	NA	NA	Ascomycota	Pezizomycotina	Sordariomycetes	Incertae sedis	Incertae sedis	Bulgariella	Bulgariella pulla	FP2092	CTAB db	NA	NA	30	5.6	1984	168	2.22531	40
PAFTOL2179	FUNGARIUM	143341	E.M. Holden	NA	2006-10-16	NA	Scotland	Cfb	Aberdeenshire	Slewdrum	NA	NA	NA	Ascomycota	Pezizomycotina	Sordariomycetes	Incertae sedis	Incertae sedis	Bulgariella	Bulgariella pulla	FP2093	CTAB db	NA	NA	30	123	2006	3690	3.56703	18
PAFTOL2180	FUNGARIUM	51206	I. Ridge	NA	1997-05-29	NA	Scotland	Cfb	NA	NA	NA	NA	NA	Ascomycota	Pezizomycotina	Sordariomycetes	Incertae sedis	Incertae sedis	Bulgariella	Bulgariella pulla	FP2094	CTAB db	NA	NA	30	38	1997	1140	3.0569	27
PAFTOL2181	FUNGARIUM	160387	E.W. Brown	NA	2008-10-08	NA	England	Cfb	NA	NA	NA	NA	NA	Ascomycota	Pezizomycotina	Leotiomycetes	Leotiales	Leotiaceae	Leotia	Leotia lubrica	FP2095	CTAB db	NA	NA	30	163	2008	4890	3.68931	16
PAFTOL2182	FUNGARIUM	236783	I.Y. Gange (comm. E. Gange 1388)	NA	2000-10-02	NA	England	Cfb	NA	NA	NA	NA	NA	Ascomycota	Pezizomycotina	Leotiomycetes	Leotiales	Leotiaceae	Leotia	Leotia lubrica	FP2096	CTAB db	NA	NA	30	143	2000	4290	3.63246	24
PAFTOL2183	FUNGARIUM	176261	M. Nabe	NA	2004-11-06	NA	Japan	Cfa	NA	NA	NA	NA	NA	Ascomycota	Pezizomycotina	Leotiomycetes	Leotiales	Leotiaceae	Leotia	Leotia chlorocephala	FP2097	CTAB db	NA	NA	30	157	2004	4710	3.67302	20
PAFTOL2184	FUNGARIUM	24455	NA	NA	NA	NA	NA	NA	NA	NA	NA	NA	NA	Ascomycota	Pezizomycotina	Leotiomycetes	Leotiales	Leotiaceae	Leotia	Leotia ohcroleuca	FP2098	CTAB db	NA	NA	60	143	NA	8580	3.93349	NA
PAFTOL2185	FUNGARIUM	69441	M.V. Marsden	NA	1993-10-10	NA	England	Cfb	NA	NA	NA	NA	NA	Ascomycota	Pezizomycotina	Leotiomycetes	Helotiales	Pezizellaceae	Pezizella	Pezizella vulgaris	FP2099	CTAB db	NA	NA	60	6.3	1993	378	2.57749	31
PAFTOL2186	FUNGARIUM	31782	R.W.G. Dennis	Holotype	1984-09-21	NA	Scotland	Cfb	NA	NA	NA	NA	NA	Ascomycota	Pezizomycotina	Leotiomycetes	Helotiales	Pezizellaceae	Pezizella	Pezizella pulcherrima	FP2100	CTAB db	NA	NA	60	3.19	1984	191.4	2.28194	40
PAFTOL2187	FUNGARIUM	800148	P.J. Fisher	Holotype	1986-06-01	NA	England	Cfb	NA	NA	NA	NA	NA	Ascomycota	Pezizomycotina	Leotiomycetes	Helotiales	Pezizellaceae	Pezizella	Pezizella pulvinata	FP2101	CTAB db	NA	NA	60	9	1986	540	2.73239	38
PAFTOL2188	FUNGARIUM	82113	P.K.C. Austwick	NA	1950-09-01	NA	Wales	Cfb	NA	NA	NA	NA	NA	Basidiomycota	Agaricomycotina	Agaricomycetes	Gomphales	Gomphaceae	Ramaria	Ramaria subbotrytis	FP2102	CTAB db	NA	NA	30	217	1950	6510	3.81358	74
PAFTOL2189	FUNGARIUM	NA	NA	Type	1917-12-01	NA	NA	NA	NA	NA	NA	NA	NA	Basidiomycota	Agaricomycotina	Agaricomycetes	Cantharellales	Hydnaceae	Hydnum	Hydnum nigrescens	FP2103	CTAB db	NA	NA	30	14	1917	420	2.62325	107
PAFTOL2190	FUNGARIUM	200290	T. Niskanen	NA	2015-08-24	NA	Scotland	Cfb	NA	NA	NA	NA	NA	Basidiomycota	Agaricomycotina	Agaricomycetes	Cantharellales	Hydnaceae	Hydnum	Hydnum repandum	FP2104	CTAB db	NA	NA	30	153	2015	4590	3.66181	9
PAFTOL2191	FUNGARIUM	192915	M. Kobayashi (comm. T. Hosoya) 77	NA	2001-10-14	NA	Japan	Cfa	NA	NA	NA	NA	NA	Basidiomycota	Agaricomycotina	Agaricomycetes	Cantharellales	Hydnaceae	Hydnum	Hydnum repandum	FP2105	CTAB db	NA	NA	30	153	2001	4590	3.66181	23
PAFTOL2192	FUNGARIUM	143480	D.J. Schafer	NA	2006-11-11	NA	Italy	Cfa	NA	NA	NA	NA	NA	Basidiomycota	Agaricomycotina	Agaricomycetes	Gomphales	Clavariadelphaceae	Clavariadelphus	Clavariadelphus flavoimmaturus	FP2106	CTAB db	NA	NA	30	250	2006	7500	3.87506	18
PAFTOL2193	FUNGARIUM	142978	J. Darby	NA	2006-11-09	NA	Italy	Cfa	NA	NA	NA	NA	NA	Basidiomycota	Agaricomycotina	Agaricomycetes	Gomphales	Clavariadelphaceae	Clavariadelphus	Clavariadelphus flavoimmaturus	FP2107	CTAB db	NA	NA	30	250	2006	7500	3.87506	18
PAFTOL2194	FUNGARIUM	120585	B.G. Leonard	NA	2003-08-29	NA	Sweden	Dfb	NA	NA	NA	NA	NA	Basidiomycota	Agaricomycotina	Agaricomycetes	Gomphales	Clavariadelphaceae	Clavariadelphus	Clavariadelphus sachalinensis	FP2108	CTAB db	NA	NA	30	148	2003	4440	3.64738	21
PAFTOL2195	FUNGARIUM	159855	S.J. Skeates	NA	2008-10-10	NA	Czech Republic	Dfb	NA	NA	NA	NA	NA	Basidiomycota	Agaricomycotina	Agaricomycetes	Gomphales	Clavariadelphaceae	Clavariadelphus	Clavariadelphus truncatus	FP2109	CTAB db	NA	NA	60	161	2008	9660	3.98498	16
PAFTOL2196	FUNGARIUM	163814	J.C. Zamora, L. Rubio & I. Olariaga [ex BIO 12637]	NA	2006-10-11	NA	Spain	BSk	NA	NA	NA	NA	NA	Basidiomycota	Agaricomycotina	Agaricomycetes	Gomphales	Clavariadelphaceae	Clavariadelphus	Clavariadelphus truncatus	FP2110	CTAB db	NA	NA	30	76	2006	2280	3.35793	18
PAFTOL2197	FUNGARIUM	190119	T.F. Hering	NA	2013-11-24	NA	France	Cfb	Corsica	NA	NA	NA	NA	Basidiomycota	Agaricomycotina	Agaricomycetes	Gomphales	Clavariadelphaceae	Clavariadelphus	Clavariadelphus pistillaris	FP2111	CTAB db	NA	NA	60	5.3	2013	318	2.50243	11
PAFTOL2198	FUNGARIUM	195503	A. Braddock	NA	2012-10-22	NA	Northern Ireland	Cfb	NA	NA	NA	NA	NA	Basidiomycota	Agaricomycotina	Agaricomycetes	Gomphales	Clavariadelphaceae	Clavariadelphus	Clavariadelphus pistillaris	FP2112	CTAB db	NA	NA	30	134	2012	4020	3.60423	12
PAFTOL2199	FUNGARIUM	194413	A. Kovalenko (Myc. petropolitana exs. 105)	NA	2009-08-18	NA	Russia	Dfb	NA	NA	NA	NA	NA	Basidiomycota	Agaricomycotina	Agaricomycetes	Cantharellales	Hydnaceae	Craterellus	Craterellus lutescens	FP2113	CTAB db	NA	NA	60	159	2009	9540	3.97955	15
PAFTOL2200	FUNGARIUM	1437703	M.H. Ivory	NA	1992-10-18	NA	United Kingdom	Cfb	England	Waterperry Wood	NA	NA	NA	Basidiomycota	Agaricomycotina	Agaricomycetes	Cantharellales	Hydnaceae	Craterellus	Craterellus tubaeformis	FP2114	CTAB db	NA	NA	30	132	1992	3960	3.5977	32
PAFTOL2201	FUNGARIUM	1739084	NA	NA	2011-03-24	NA	NA	NA	NA	NA	NA	NA	NA	Basidiomycota	Agaricomycotina	Agaricomycetes	Cantharellales	Hydnaceae	Craterellus	Craterellus fallax	FP2115	CTAB db	NA	NA	30	107	2011	3210	3.50651	13
PAFTOL2202	FUNGARIUM	16363	NA	NA	1988-09-01	NA	NA	NA	NA	NA	NA	NA	NA	Basidiomycota	Agaricomycotina	Agaricomycetes	Gomphales	Clavariadelphaceae	Beenakia	Beenakia informis	FP2116	CTAB db	NA	NA	30	45	1988	1350	3.13033	36
PAFTOL2203	FUNGARIUM	63157	NA	Holotype	NA	1839	Canada	Dfb	NA	NA	NA	NA	NA	Basidiomycota	Agaricomycotina	Agaricomycetes	Gomphales	Gomphaceae	Gomphus	Gomphus canadensis	FP2117	CTAB db	NA	NA	30	174	1839	5220	3.71767	185
PAFTOL2204	FUNGARIUM	231733	D.N. Pegler	NA	1977-10-15	NA	Guadeloupe	Af	NA	NA	NA	NA	NA	Basidiomycota	Agaricomycotina	Agaricomycetes	Gomphales	Gomphaceae	Gomphus	Gomphus cavipes	FP2118	CTAB db	NA	NA	60	206	1977	12360	4.09202	47
PAFTOL2205	FUNGARIUM	124259	A. Methven & P.J. Roberts	NA	2004-07-14	NA	USA	Cfa	NA	NA	NA	NA	NA	Basidiomycota	Agaricomycotina	Agaricomycetes	Gomphales	Gomphaceae	Gloeocantharellus	Gloeocantharellus purpurascens	FP2119	CTAB db	NA	NA	60	186	2004	11160	4.04766	20
PAFTOL2206	FUNGARIUM	264351	C. G. Persoon	probably Isotype	NA	NA	NA	NA	NA	NA	NA	NA	NA	Basidiomycota	Agaricomycotina	Agaricomycetes	Gomphales	Gomphaceae	Phaeoclavulina	Phaeoclavulina decurrens	FP2120	CTAB db	NA	NA	30	104	NA	3120	3.49415	NA
PAFTOL2207	FUNGARIUM	154295	W. Coker	Isotype	1918-08-04	NA	USA	Cfa	North Carolina	Chapel Hill	NA	NA	NA	Basidiomycota	Agaricomycotina	Agaricomycetes	Gomphales	Gomphaceae	Phaeoclavulina	Phaeoclavulina decurrens	FP2121	CTAB db	NA	NA	30	54	1918	1620	3.20952	106
PAFTOL2208	FUNGARIUM	1435206	A. Henrici	NA	2021-10-08	NA	United Kingdom	Cfb	Surrey	Royal Botanic Garden Kew	NA	NA	NA	Basidiomycota	Agaricomycotina	Agaricomycetes	Gomphales	Gomphaceae	Phaeoclavulina	Phaeoclavulina curta	FP2122	CTAB db	NA	NA	30	192	2021	5760	3.76042	3
PAFTOL2209	FUNGARIUM	203649	A. Henrici	NA	2015-09-25	NA	England	Cfb	NA	NA	NA	NA	NA	Basidiomycota	Agaricomycotina	Agaricomycetes	Gomphales	Gomphaceae	Phaeoclavulina	Phaeoclavulina flaccida	FP2123	CTAB db	NA	NA	30	214	2015	6420	3.80754	9
PAFTOL2210	FUNGARIUM	255460	Coker & Burnham	Paratype	1917-09-02	NA	USA	Cfa	NA	NA	NA	NA	NA	Basidiomycota	Agaricomycotina	Agaricomycetes	Gomphales	Gomphaceae	Phaeoclavulina	Phaeoclavulina subdecurrens	FP2124	CTAB db	NA	NA	30	2.37	1917	71.1	1.85187	107
PAFTOL2211	FUNGARIUM	255472	Coker & Burnham	Paratype	1930-11-20	NA	Malaysia	Af	NA	NA	NA	NA	NA	Basidiomycota	Agaricomycotina	Agaricomycetes	Gomphales	Gomphaceae	Phaeoclavulina	Phaeoclavulina zippelii	FP2125	CTAB db	NA	NA	30	7.6	1930	228	2.35793	94
PAFTOL2212	FUNGARIUM	190117	D. McNeil	NA	2013-11-24	NA	France	Cfb	Corsica	NA	NA	NA	NA	Basidiomycota	Agaricomycotina	Agaricomycetes	Gomphales	Gomphaceae	Ramaria	Ramaria botrytis	FP2126	CTAB db	NA	NA	30	250	2013	7500	3.87506	11
PAFTOL2213	FUNGARIUM	155545	E.M. Fries	Lectotype	NA	NA	Sweden	Dfb	NA	NA	NA	NA	NA	Basidiomycota	Agaricomycotina	Agaricomycetes	Gomphales	Gomphaceae	Ramaria	Ramaria suecica	FP2127	CTAB db	NA	NA	30	116	NA	3480	3.54158	NA
PAFTOL2214	FUNGARIUM	155547	E.M. Fries	Isotype	NA	NA	Sweden	Dfb	NA	NA	NA	NA	NA	Basidiomycota	Agaricomycotina	Agaricomycetes	Gomphales	Gomphaceae	Ramaria	Ramaria suecica	FP2128	CTAB db	NA	NA	30	38	NA	1140	3.0569	NA
PAFTOL2215	FUNGARIUM	204212	A. Lucas	NA	2015-09-26	NA	England	Cfb	NA	NA	NA	NA	NA	Basidiomycota	Agaricomycotina	Agaricomycetes	Gomphales	Lentariaceae	Kavinia	Kavinia alboviridis	FP2129	CTAB db	NA	NA	30	74	2015	2220	3.34635	9
PAFTOL2216	FUNGARIUM	162971	A. Henrici	NA	2009-04-16	NA	England	Cfb	NA	NA	NA	NA	NA	Basidiomycota	Agaricomycotina	Agaricomycetes	Gomphales	Lentariaceae	Kavinia	Kavinia alboviridis	FP2130	CTAB db	NA	NA	30	67	2009	2010	3.3032	15
PAFTOL2217	FUNGARIUM	142313	A. Vágner	NA	2002-08-31	NA	Slovakia	Dfb	NA	NA	NA	NA	NA	Basidiomycota	Agaricomycotina	Agaricomycetes	Gomphales	Lentariaceae	Lentaria	Lentaria mucida	FP2131	CTAB db	NA	NA	30	21	2002	630	2.79934	22
PAFTOL2218	FUNGARIUM	147532	C. Wright	Holotype	NA	NA	Cuba	Am	NA	NA	NA	NA	NA	Basidiomycota	Agaricomycotina	Agaricomycetes	Gomphales	Lentariaceae	Lentaria	Lentaria surculus	FP2132	CTAB db	NA	NA	60	15	NA	900	2.95424	NA
PAFTOL2219	FUNGARIUM	175339	P.J. Edwards	NA	1987-02-26	NA	Brazil	Aw	NA	NA	NA	NA	NA	Basidiomycota	Agaricomycotina	Agaricomycetes	Gomphales	Lentariaceae	Lentaria	Lentaria surculus	FP2133	CTAB db	NA	NA	30	106	1987	3180	3.50243	37
PAFTOL2220	FUNGARIUM	147530	C. Wright	Holotype	NA	NA	Cuba	Am	NA	NA	NA	NA	NA	Basidiomycota	Agaricomycotina	Agaricomycetes	Gomphales	Lentariaceae	Lentaria	Lentaria surculus	FP2134	CTAB db	NA	NA	30	49	NA	1470	3.16732	NA
PAFTOL2221	FUNGARIUM	236775	A. Henrici	NA	2017-09-13	NA	England	Cfb	NA	NA	NA	NA	NA	Basidiomycota	Agaricomycotina	Agaricomycetes	Agaricales	Tricholomataceae	Tricholoma	Tricholoma lascivum	FP2135	CTAB db	NA	NA	30	250	2017	7500	3.87506	7
PAFTOL2222	FUNGARIUM	195178	N.W. Legon	NA	2014-10-29	NA	Channel Islands	Cfb	NA	NA	NA	NA	NA	Basidiomycota	Agaricomycotina	Agaricomycetes	Agaricales	Tricholomataceae	Tricholoma	Tricholoma lascivum	FP2136	CTAB db	NA	NA	30	250	2014	7500	3.87506	10
PAFTOL2223	FUNGARIUM	86305	D. Viney	NA	2001-01-19	NA	Cyprus	Csa	NA	NA	NA	NA	NA	Basidiomycota	Agaricomycotina	Agaricomycetes	Agaricales	Tricholomataceae	Tricholoma	Tricholoma portentosum	FP2137	CTAB db	NA	NA	30	250	2001	7500	3.87506	23
PAFTOL2224	FUNGARIUM	145263	S.E. Evans	NA	2000-09-11	NA	Norway	Cfb	NA	NA	NA	NA	NA	Basidiomycota	Agaricomycotina	Agaricomycetes	Agaricales	Tricholomataceae	Tricholoma	Tricholoma portentosum	FP2138	CTAB db	NA	NA	60	250	2000	15000	4.17609	24
PAFTOL2225	FUNGARIUM	142891	R.G. Betts	NA	2005-10-19	NA	England	Cfb	NA	NA	NA	NA	NA	Basidiomycota	Agaricomycotina	Agaricomycetes	Agaricales	Tricholomataceae	Tricholoma	Tricholoma sciodes	FP2139	CTAB db	NA	NA	30	250	2005	7500	3.87506	19
PAFTOL2226	FUNGARIUM	133841	E.W. Brown	NA	2005-09-21	NA	England	Cfb	NA	NA	NA	NA	NA	Basidiomycota	Agaricomycotina	Agaricomycetes	Agaricales	Tricholomataceae	Tricholoma	Tricholoma sciodes	FP2140	CTAB db	NA	NA	60	250	2005	15000	4.17609	19
PAFTOL2227	FUNGARIUM	142960	A. Henrici	NA	2006-11-12	NA	Italy	Cfa	NA	NA	NA	NA	NA	Basidiomycota	Agaricomycotina	Agaricomycetes	Atheliales	Atheliaceae	Piloderma	Piloderma bicolor	FP2141	CTAB db	NA	NA	30	1.29	2006	38.7	1.58771	18
PAFTOL2228	FUNGARIUM	8186	H.W. Ravenel	Holotype	NA	NA	USA	Cfa	NA	NA	NA	NA	NA	Basidiomycota	Agaricomycotina	Agaricomycetes	Atheliales	Atheliaceae	Amphinema	Amphinema byssoides	FP2142	CTAB db	NA	NA	60	0.481	NA	28.86	1.4603	NA
PAFTOL2229	FUNGARIUM	8185	H.W. Ravenel	Holotype	NA	NA	USA	Cfa	NA	NA	NA	NA	NA	Basidiomycota	Agaricomycotina	Agaricomycetes	Atheliales	Atheliaceae	Amphinema	Amphinema byssoides	FP2143	CTAB db	NA	NA	30	0.562	NA	16.86	1.22686	NA
PAFTOL2230	FUNGARIUM	102479	P.J. Roberts	NA	2002-09-06	NA	Italy	Cfa	NA	NA	NA	NA	NA	Basidiomycota	Agaricomycotina	Agaricomycetes	Atheliales	Atheliaceae	Amphinema	Amphinema byssoides	FP2144	CTAB db	NA	NA	60	0.292	2002	17.52	1.24353	22
PAFTOL2231	FUNGARIUM	41171	A. Henrici	NA	1996-10-13	NA	England	Cfb	NA	NA	NA	NA	NA	Basidiomycota	Agaricomycotina	Agaricomycetes	Atheliales	Atheliaceae	Piloderma	Piloderma bicolor	FP2145	CTAB db	NA	NA	30	0.727	1996	21.81	1.33866	28
PAFTOL2232	FUNGARIUM	192028	A. Lucas	NA	2013-12-24	NA	England	Cfb	South Hampshire	New Forest, Knightwood Inclosure	NA	NA	NA	Basidiomycota	Agaricomycotina	Agaricomycetes	Atheliales	Atheliaceae	Tylospora	Tylospora fibrillosa	FP2146	CTAB db	NA	NA	60	0.798	2013	47.88	1.68015	11
PAFTOL2233	FUNGARIUM	167992	N.W. Legon	NA	2010-10-16	NA	England	Cfb	South Wiltshire	Stourhead Estate, Great Combe	NA	NA	NA	Basidiomycota	Agaricomycotina	Agaricomycetes	Atheliales	Atheliaceae	Tylospora	Tylospora fibrillosa	FP2147	CTAB db	NA	NA	30	11	2010	330	2.51851	14
PAFTOL2234	FUNGARIUM	172725	P.J. Roberts	NA	2009-09-25	NA	England	Cfb	West Gloucestershire	Forest of Dean, Speech House (near)	NA	NA	NA	Basidiomycota	Agaricomycotina	Agaricomycetes	Atheliales	Atheliaceae	Tylospora	Tylospora asterophora	FP2148	CTAB db	NA	NA	30	0.32	2009	9.6	0.982271	15
PAFTOL2235	FUNGARIUM	102486	P.J. Roberts	NA	2002-09-04	NA	Italy	Cfa	Trentino Alto Adige	Bolzano prov., Sterzing (Vipiteno), Innerpfitschertal, Steinbruch	NA	NA	NA	Basidiomycota	Agaricomycotina	Agaricomycetes	Atheliales	Atheliaceae	Tylospora	Tylospora asterophora	FP2149	CTAB db	NA	NA	30	0.657	2002	19.71	1.29469	22
PAFTOL2236	FUNGARIUM	164993	A. Henrici	NA	2009-11-27	NA	England	Cfb	Surrey	Mickleham Downs	NA	NA	NA	Basidiomycota	Agaricomycotina	Agaricomycetes	Agaricales	Hygrophoraceae	Hygrophorus	Hygrophorus eburneus	FP2150	CTAB db	NA	NA	30	4.71	2009	141.3	2.15014	15
PAFTOL2237	FUNGARIUM	187360	NA	NA	2012-10-23	NA	Wales	Cfb	Plas Llandegfan	Anglesey	NA	NA	NA	Basidiomycota	Agaricomycotina	Agaricomycetes	Agaricales	Hygrophoraceae	Hygrophorus	Hygrophorus hypothejus	FP2151	CTAB db	NA	NA	30	250	2012	7500	3.87506	12
PAFTOL2238	FUNGARIUM	154741	E.W. Brown	NA	2007-11-02	NA	England	Cfb	Surrey	Esher (near), Oxshott Heath (by sandpit)	NA	NA	NA	Basidiomycota	Agaricomycotina	Agaricomycetes	Agaricales	Hygrophoraceae	Hygrophorus	Hygrophorus hypothejus	FP2152	CTAB db	NA	NA	30	250	2007	7500	3.87506	17
PAFTOL2239	FUNGARIUM	165250	B.M. Spooner	NA	2008-10-09	NA	Czech Republic	Dfb	Moravia	LPA Beskydy, Bumbálka, Salajka N.N.R.	NA	NA	NA	Basidiomycota	Agaricomycotina	Agaricomycetes	Agaricales	Hygrophoraceae	Hygrophorus	Hygrophorus eburneus	FP2153	CTAB db	NA	NA	60	250	2008	15000	4.17609	16
PAFTOL2240	FUNGARIUM	120584	B.G. Leonard	NA	2003-08-29	NA	Sweden	Dfc	Dalarna	Hedemora, Kloster	NA	NA	NA	Basidiomycota	Agaricomycotina	Agaricomycetes	Agaricales	Hygrophoraceae	Hygrophorus	Hygrophorus olivaceoalbus	FP2154	CTAB db	NA	NA	60	250	2003	15000	4.17609	21
PAFTOL2241	FUNGARIUM	143218	A. Andrews	Type	2006-11-14	NA	Italy	Csa	Sardegna (Sardinia)	Olbia-Tempio prov., Calangianus, Chiesa le Grazie	NA	NA	NA	Basidiomycota	Agaricomycotina	Agaricomycetes	Agaricales	Hygrophoraceae	Hygrophorus	Hygrophorus nemoreus	FP2155	CTAB db	NA	NA	30	250	2006	7500	3.87506	18
PAFTOL2242	FUNGARIUM	250943	G. Simpson	NA	2000-11-28	NA	England	Cfb	Northumberland South	Wark Forest	NA	NA	NA	Basidiomycota	Agaricomycotina	Agaricomycetes	Agaricales	Hygrophoraceae	Hygrophorus	Hygrophorus pustulatus	FP2156	CTAB db	NA	NA	60	250	2000	15000	4.17609	24
PAFTOL2243	FUNGARIUM	64480	A.W. Legg	NA	1999-09-15	NA	England	Cfb	Durham	Hamsterley Forest	NA	NA	NA	Basidiomycota	Agaricomycotina	Agaricomycetes	Agaricales	Hygrophoraceae	Hygrophorus	Hygrophorus pustulatus	FP2157	CTAB db	NA	NA	60	214	1999	12840	4.10857	25
PAFTOL2244	FUNGARIUM	103933	S.E. Evans	NA	2002-09-06	NA	Italy	Cfa	Trentino Alto Adige	Bolzano prov., Sterzing (Vipiteno), Monte Cavallo	NA	NA	NA	Basidiomycota	Agaricomycotina	Agaricomycetes	Agaricales	Hygrophoraceae	Hygrophorus	Hygrophorus olivaceoalbus	FP2158	CTAB db	NA	NA	30	9.4	2002	282	2.45025	22
PAFTOL2245	FUNGARIUM	1437338	S.Chowdhury	NA	2019-11-07	NA	England	Cfb	Surrey	Esher, The Homewood	NA	NA	NA	Basidiomycota	Agaricomycotina	Agaricomycetes	Agaricales	Amanitaceae	Amanita	Amanita citrina	FP2159	CTAB db	NA	NA	60	191	2019	11460	4.05918	5
PAFTOL2246	FUNGARIUM	198586	H. Döring & Schwarzwälder Pilzlehrschau	NA	2009-08-27	NA	Germany	Cfb	Baden-Württemberg	Schwarzwald, Seedorf (ca 2 km SW), Seedorfer Wald	NA	NA	NA	Basidiomycota	Agaricomycotina	Agaricomycetes	Agaricales	Amanitaceae	Amanita	Amanita citrina	FP2160	CTAB db	NA	NA	60	250	2009	15000	4.17609	15
PAFTOL2247	FUNGARIUM	82431	B.M. Spooner	NA	2000-09-24	NA	Switzerland	Cfb	Neuchâtel (Neuenburg)	Bois des Lattes	NA	NA	NA	Basidiomycota	Agaricomycotina	Agaricomycetes	Agaricales	Amanitaceae	Amanita	Amanita fulva	FP2161	CTAB db	NA	NA	30	150	2000	4500	3.65321	24
PAFTOL2248	FUNGARIUM	1435713	G.G. Kibby & M. Tortelli	NA	2022-08-28	NA	Scotland	Cfb	Moray	Carrbridge, Sluggan Bridge	NA	NA	NA	Basidiomycota	Agaricomycotina	Agaricomycetes	Agaricales	Amanitaceae	Amanita	Amanita fulva	FP2162	CTAB db	NA	NA	60	177	2022	10620	4.02612	2
PAFTOL2249	FUNGARIUM	1437669	J.Webb	NA	2006-10-15	NA	England	Cfb	Oxfordshire	Harcourt Arboretum	NA	NA	NA	Basidiomycota	Agaricomycotina	Agaricomycetes	Agaricales	Amanitaceae	Amanita	Amanita excelsa	FP2163	CTAB db	NA	NA	30	178	2006	5340	3.72754	18
PAFTOL2250	FUNGARIUM	142391	N.W. Legon	NA	2006-10-12	NA	England	Cfb	South Hampshire	New Forest, Denny Inclosure	NA	NA	NA	Basidiomycota	Agaricomycotina	Agaricomycetes	Agaricales	Amanitaceae	Amanita	Amanita excelsa var spissa	FP2164	CTAB db	NA	NA	30	218	2006	6540	3.81558	18
PAFTOL2251	FUNGARIUM	232743	N.W. Legon	NA	2016-10-27	NA	Channel Islands	Cfb	Jersey	St.Brelade, Noirmont Common	NA	NA	NA	Basidiomycota	Agaricomycotina	Agaricomycetes	Agaricales	Amanitaceae	Amanita	Amanita gemmata	FP2165	CTAB db	NA	NA	30	199	2016	5970	3.77597	8
PAFTOL2252	FUNGARIUM	205344	B.T.M. Dentinger	NA	2015-03-28	NA	France	Cfb	Brittany	Arzon, 32 Hameau du Greuh	NA	NA	NA	Basidiomycota	Agaricomycotina	Agaricomycetes	Agaricales	Amanitaceae	Amanita	Amanita gemmata	FP2166	CTAB db	NA	NA	30	250	2015	7500	3.87506	9
PAFTOL2253	FUNGARIUM	103924	S.E. Evans	NA	2002-09-08	NA	Italy	Cfa	Trentino Alto Adige	Trento prov., Pergine, Susa, Maso Postel	NA	NA	NA	Basidiomycota	Agaricomycotina	Agaricomycetes	Agaricales	Amanitaceae	Amanita	Amanita porphyria	FP2167	CTAB db	NA	NA	30	112	2002	3360	3.52634	22
PAFTOL2254	FUNGARIUM	142246	N.W. Legon	NA	2006-09-30	NA	England	Cfb	Surrey	Woking, Brookwood Cemetery	NA	NA	NA	Basidiomycota	Agaricomycotina	Agaricomycetes	Agaricales	Amanitaceae	Amanita	Amanita porphyria	FP2168	CTAB db	NA	NA	30	219	2006	6570	3.81757	18
PAFTOL2255	FUNGARIUM	263334	R.A. Alder & B.M. Spooner	NA	2019-09-08	NA	United Kingdom	Cfb	NA	NA	NA	NA	NA	Basidiomycota	Agaricomycotina	Agaricomycetes	Geastrales	Geastraceae	Geastrum	Geastrum britannicum	FP2169	CTAB db	NA	NA	30	23	2019	690	2.83885	5
PAFTOL2256	FUNGARIUM	178989	M. Ramos	Holotype	1915-07-01	NA	Philippines	Af	NA	NA	NA	NA	NA	Basidiomycota	Agaricomycotina	Agaricomycetes	Geastrales	Geastraceae	Geastrum	Geastrum comptus	FP2170	CTAB db	NA	NA	30	5.9	1915	177	2.24797	109
PAFTOL2257	FUNGARIUM	179188	A.M. Bottomley	Isotype	1946-03-01	NA	South Africa	Csb	NA	NA	NA	NA	NA	Basidiomycota	Agaricomycotina	Agaricomycetes	Geastrales	Geastraceae	Geastrum	Geastrum dissimile	FP2171	CTAB db	NA	NA	30	4.41	1946	132.3	2.12156	78
PAFTOL2258	FUNGARIUM	194979	N.W. Legon	NA	2014-10-16	NA	Channel Islands	Cfb	NA	NA	NA	NA	NA	Basidiomycota	Agaricomycotina	Agaricomycetes	Boletales	Sclerodermataceae	Scleroderma	Scleroderma areolatum	FP2172	CTAB db	NA	NA	30	70	2014	2100	3.32222	10
PAFTOL2259	FUNGARIUM	154629	Y. Rebriev	NA	2000-08-06	NA	Russia	Dfb	NA	NA	NA	NA	NA	Basidiomycota	Agaricomycotina	Agaricomycetes	Boletales	Sclerodermataceae	Scleroderma	Scleroderma areolatum	FP2173	CTAB db	NA	NA	30	48	2000	1440	3.15836	24
PAFTOL2260	FUNGARIUM	154598	Y. Rebriev	NA	2004-09-11	NA	Russia	Dfb	NA	NA	NA	NA	NA	Basidiomycota	Agaricomycotina	Agaricomycetes	Geastrales	Geastraceae	Sphaerobolus	Sphaerobolus stellatus	FP2174	CTAB db	NA	NA	30	81	2004	2430	3.38561	20
PAFTOL2261	FUNGARIUM	159958	B.M. Spooner	NA	2008-10-11	NA	Czech Republic	Dfb	NA	NA	NA	NA	NA	Basidiomycota	Agaricomycotina	Agaricomycetes	Geastrales	Geastraceae	Sphaerobolus	Sphaerobolus stellatus	FP2175	CTAB db	NA	NA	30	205	2008	6150	3.78888	16
PAFTOL2262	FUNGARIUM	81187	NA	NA	1916-11-24	NA	England	Cfb	NA	NA	NA	NA	NA	Basidiomycota	Agaricomycotina	Agaricomycetes	Phallales	Phallaceae	Lysurus	Lysurus cruciatus	FP2176	CTAB db	NA	NA	60	250	1916	15000	4.17609	108
PAFTOL2263	FUNGARIUM	77995	K.H. & N.H. Sinnott 3350	NA	2000-04-08	NA	Australia	BWh	NA	NA	NA	NA	NA	Basidiomycota	Agaricomycotina	Agaricomycetes	Phallales	Clathraceae	Aseroe	Aseroë rubra	FP2177	CTAB db	NA	NA	60	109	2004	6540	3.81558	20
PAFTOL2264	FUNGARIUM	1436421	NA	Holotype	1861	NA	New Zealand	Cfb	NA	nelson	NA	NA	NA	Basidiomycota	Agaricomycotina	Agaricomycetes	Phallales	Phallaceae	Aseroe	Aseroe hookeri	FP2178	CTAB db	NA	NA	60	136	1861	8160	3.91169	163
PAFTOL2265	FUNGARIUM	158324	A.E. & N.H. Sinnott 3535	NA	2006-05-21	NA	Australia	BWh	NA	NA	NA	NA	NA	Basidiomycota	Agaricomycotina	Agaricomycetes	Phallales	Protophallaceae	Protubera	Protubera canescens	FP2179	CTAB db	NA	NA	60	182	2006	10920	4.03822	18
PAFTOL2266	FUNGARIUM	263573	H. Evans	NA	2019-10-20	NA	Wales	Cfb	NA	NA	NA	NA	NA	Basidiomycota	Agaricomycotina	Agaricomycetes	Phallales	Phallaceae	Mutinus	Mutinus caninus	FP2180	CTAB db	NA	NA	60	250	2019	15000	4.17609	5
PAFTOL2267	FUNGARIUM	178187	A.M. Ainsworth	NA	2012-07-24	NA	England	Cfb	NA	NA	NA	NA	NA	Basidiomycota	Agaricomycotina	Agaricomycetes	Phallales	Phallaceae	Mutinus	Mutinus ravenelii	FP2181	CTAB db	NA	NA	60	250	2012	15000	4.17609	12
PAFTOL2268	FUNGARIUM	54758	B.M. Spooner & G.B.Butterfill AZ1229	NA	1996-11-04	NA	Portugal	Csa	NA	NA	NA	NA	NA	Basidiomycota	Agaricomycotina	Agaricomycetes	Phallales	Phallaceae	Mutinus	Mutinus caninus	FP2182	CTAB db	NA	NA	30	123	1996	3690	3.56703	28
PAFTOL2269	FUNGARIUM	235587	A.S. Overall & C. Baines	NA	2017-06-27	NA	England	Cfb	NA	NA	NA	NA	NA	Basidiomycota	Agaricomycotina	Agaricomycetes	Phallales	Phallaceae	Mutinus	Mutinus ravenelii	FP2183	CTAB db	NA	NA	30	250	2017	7500	3.87506	7
PAFTOL2270	FUNGARIUM	146725	E.E. Emmett	NA	2004-08-25	NA	Finland	Dfd	NA	NA	NA	NA	NA	Basidiomycota	Agaricomycotina	Agaricomycetes	Russulales	Russulaceae	Russula	Russula adusta	FP2184	CTAB db	NA	NA	60	250	2004	15000	4.17609	20
PAFTOL2271	FUNGARIUM	146751	P. Leonard	NA	2001-08-29	NA	Sweden	Dfb	NA	NA	NA	NA	NA	Basidiomycota	Agaricomycotina	Agaricomycetes	Russulales	Russulaceae	Russula	Russula cyanoxantha var. cutefracta	FP2185	CTAB db	NA	NA	30	250	2001	7500	3.87506	23
PAFTOL2272	FUNGARIUM	180365	N.W. Legon	NA	2012-07-17	NA	United Kingdom	Cfb	NA	NA	NA	NA	NA	Basidiomycota	Agaricomycotina	Agaricomycetes	Russulales	Russulaceae	Russula	Russula amoenolens	FP2186	CTAB db	NA	NA	30	250	2017	7500	3.87506	7
PAFTOL2273	FUNGARIUM	191059	N.W. Legon	NA	2013-09-27	NA	United Kingdom	Cfb	NA	NA	NA	NA	NA	Basidiomycota	Agaricomycotina	Agaricomycetes	Russulales	Russulaceae	Russula	Russula amoenolens	FP2187	CTAB db	NA	NA	30	250	2013	7500	3.87506	11
PAFTOL2274	FUNGARIUM	146721	E.W. Emmett	NA	2003-09-26	NA	Scotland	Cfb	NA	NA	NA	NA	NA	Basidiomycota	Agaricomycotina	Agaricomycetes	Russulales	Russulaceae	Russula	Russula amethystina	FP2188	CTAB db	NA	NA	30	250	2003	7500	3.87506	21
PAFTOL2275	FUNGARIUM	103129	E.E. Emmett ?	NA	2001-08-29	NA	United Kingdom	Cfb	NA	NA	NA	NA	NA	Basidiomycota	Agaricomycotina	Agaricomycetes	Russulales	Russulaceae	Russula	Russula amethystina	FP2189	CTAB db	NA	NA	30	219	2001	6570	3.81757	23
PAFTOL2276	FUNGARIUM	250446	J. Weir	NA	2000-09-14	NA	United Kingdom	Cfb	NA	NA	NA	NA	NA	Basidiomycota	Agaricomycotina	Agaricomycetes	Russulales	Russulaceae	Russula	Russula atropurpurea	FP2190	CTAB db	NA	NA	30	250	2000	7500	3.87506	24
PAFTOL2277	FUNGARIUM	NA	NA	NA	NA	NA	NA	NA	NA	NA	NA	NA	NA	Basidiomycota	Agaricomycotina	Agaricomycetes	Russulales	Russulaceae	Russula	Russula decolorans	FP2191	CTAB db	NA	NA	30	250	NA	7500	3.87506	NA
PAFTOL2278	FUNGARIUM	1439055	R.B. Pearce	NA	1987-10-04	NA	United Kingdom	Cfb	NA	Bagley Wood D	NA	NA	NA	Basidiomycota	Agaricomycotina	Agaricomycetes	Russulales	Russulaceae	Russula	Russula atropurpurea	FP2192	CTAB db	NA	NA	30	195	1987	5850	3.76716	37
PAFTOL2279	FUNGARIUM	NA	NA	NA	NA	NA	NA	NA	NA	NA	NA	NA	NA	Basidiomycota	Agaricomycotina	Agaricomycetes	Russulales	Russulaceae	Russula	Russula decolorans	FP2193	CTAB db	NA	NA	30	172	NA	5160	3.71265	NA
PAFTOL2280	FUNGARIUM	193685	N.W. Legon	NA	2014-08-28	NA	England	Cfb	NA	NA	NA	NA	NA	Basidiomycota	Agaricomycotina	Agaricomycetes	Russulales	Russulaceae	Russula	Russula aurora	FP2194	CTAB db	NA	NA	30	250	2014	7500	3.87506	10
PAFTOL2281	FUNGARIUM	146825	P. Leonard	NA	2000-09-18	NA	France	Cfb	NA	NA	NA	NA	NA	Basidiomycota	Agaricomycotina	Agaricomycetes	Russulales	Russulaceae	Russula	Russula densifolia	FP2195	CTAB db	NA	NA	30	170	2000	5100	3.70757	24
PAFTOL2282	FUNGARIUM	165988	R. G. Betts	NA	2009-07-19	NA	England	Cfb	NA	NA	NA	NA	NA	Basidiomycota	Agaricomycotina	Agaricomycetes	Russulales	Russulaceae	Russula	Russula aurora	FP2196	CTAB db	NA	NA	30	250	2009	7500	3.87506	15
PAFTOL2283	FUNGARIUM	NA	NA	NA	1982-08-25	NA	NA	NA	NA	NA	NA	NA	NA	Basidiomycota	Agaricomycotina	Agaricomycetes	Russulales	Russulaceae	Russula	Russula fragilis	FP2197	CTAB db	NA	NA	60	250	1982	15000	4.17609	42
PAFTOL2284	FUNGARIUM	1439431	R.A. Fortey	NA	2006-09-14	NA	United Kingdom	Cfb	South Oxfordshire	Pishill Bottom, Stanbridge wood	NA	NA	NA	Basidiomycota	Agaricomycotina	Agaricomycetes	Russulales	Russulaceae	Russula	Russula brunneoviolacea	FP2198	CTAB db	NA	NA	60	186	2006	11160	4.04766	18
PAFTOL2285	FUNGARIUM	159316	E.W. Brown	NA	2008-08-27	NA	England	Cfb	NA	NA	NA	NA	NA	Basidiomycota	Agaricomycotina	Agaricomycetes	Russulales	Russulaceae	Russula	Russula chloroides	FP2199	CTAB db	NA	NA	30	250	2008	7500	3.87506	16
PAFTOL2286	FUNGARIUM	236858	A. McKee (comm. E. Gange 1479)	NA	2001-08-24	NA	United Kingdom	Cfb	NA	NA	NA	NA	NA	Basidiomycota	Agaricomycotina	Agaricomycetes	Russulales	Russulaceae	Russula	Russula brunneoviolacea	FP2200	CTAB db	NA	NA	30	220	2001	6600	3.81954	23
PAFTOL2287	FUNGARIUM	176541	M.W. Storey	NA	2001-09-17	NA	England	Cfb	NA	NA	NA	NA	NA	Basidiomycota	Agaricomycotina	Agaricomycetes	Russulales	Russulaceae	Russula	Russula chloroides	FP2201	CTAB db	NA	NA	60	157	2001	9420	3.97405	23
PAFTOL2288	FUNGARIUM	154646	Y. Rebriev	NA	2000-06-14	NA	Russia	Dfb	NA	NA	NA	NA	NA	Basidiomycota	Agaricomycotina	Agaricomycetes	Phallales	Phallaceae	Phallus	Phallus hadriani	FP2202	CTAB db	NA	NA	60	111	2000	6660	3.82347	24
PAFTOL2289	FUNGARIUM	77490	P. Slangen	NA	1996-04-23	NA	Cameroon	Aw	NA	NA	NA	NA	NA	Basidiomycota	Agaricomycotina	Agaricomycetes	Phallales	Phallaceae	Phallus	Phallus indusiatus	FP2203	CTAB db	NA	NA	60	196	1996	11760	4.07041	28
PAFTOL2290	FUNGARIUM	257497	E.W. Brown	NA	2018-10-16	NA	England	Cfb	NA	NA	NA	NA	NA	Basidiomycota	Agaricomycotina	Agaricomycetes	Phallales	Phallaceae	Phallus	Phallus duplicatus	FP2204	CTAB db	NA	NA	100	140	2018	14000	4.14613	6
PAFTOL2291	FUNGARIUM	232795	N.W. Legon	NA	2015-10-11	NA	Channel Islands	Cfb	NA	NA	NA	NA	NA	Basidiomycota	Agaricomycotina	Agaricomycetes	Phallales	Phallaceae	Phallus	Phallus hadriani	FP2205	CTAB db	NA	NA	60	250	2015	15000	4.17609	9
PAFTOL2292	FUNGARIUM	179184	D. McNeil	NA	2011-08-07	NA	England	Cfb	NA	NA	NA	NA	NA	Basidiomycota	Agaricomycotina	Agaricomycetes	Phallales	Phallaceae	Phallus	Phallus duplicatus	FP2206	CTAB db	NA	NA	60	202	2011	12120	4.0835	13
PAFTOL2293	FUNGARIUM	234027	M.W. Storey B	NA	2014-10-16	NA	England	Cfb	NA	NA	NA	NA	NA	Basidiomycota	Agaricomycotina	Agaricomycetes	Phallales	Phallaceae	Clathrus	Clathrus archeri	FP2207	CTAB db	NA	NA	60	250	2014	15000	4.17609	10
PAFTOL2294	FUNGARIUM	134859	N. Beaumont	NA	2005-10-25	NA	France	Cfb	NA	NA	NA	NA	NA	Basidiomycota	Agaricomycotina	Agaricomycetes	Phallales	Clathraceae	Clathrus	Clathrus archeri	FP2208	CTAB db	NA	NA	60	250	2005	15000	4.17609	19
PAFTOL2295	FUNGARIUM	233487	T.M. Heller	NA	2010-11-01	NA	Turks and Caicos Islands	Af	NA	NA	NA	NA	NA	Basidiomycota	Agaricomycotina	Agaricomycetes	Phallales	Phallaceae	Clathrus	Clathrus ruber	FP2209	CTAB db	NA	NA	100	119	2010	11900	4.07555	14
PAFTOL2296	FUNGARIUM	142911	P.J. Roberts & S.E. Evans	NA	2006-11-11	NA	Italy	Csa	NA	Tempio Pausania, Olbia-Tempio providence	NA	NA	NA	Basidiomycota	Agaricomycotina	Agaricomycetes	Phallales	Clathraceae	Clathrus	Clathrus ruber	FP2210	CTAB db	NA	NA	60	250	2006	15000	4.17609	18
PAFTOL2297	FUNGARIUM	82580	P. Leonard	NA	2000-09-23	NA	Switzerland	Cfb	NA	NA	NA	NA	NA	Basidiomycota	Agaricomycotina	Agaricomycetes	Russulales	Russulaceae	Russula	Russula olivacea	FP2211	CTAB db	NA	NA	100	250	2009	25000	4.39794	15
PAFTOL2298	FUNGARIUM	159710	G.G. Kibby	NA	2008-09-13	NA	Scotland	Cfb	NA	NA	NA	NA	NA	Basidiomycota	Agaricomycotina	Agaricomycetes	Russulales	Russulaceae	Russula	Russula clavipes	FP2212	CTAB db	NA	NA	60	250	2008	15000	4.17609	16
PAFTOL2299	FUNGARIUM	147668	P. Leonard	NA	1996-10-03	NA	France	Cfb	NA	NA	NA	NA	NA	Basidiomycota	Agaricomycotina	Agaricomycetes	Russulales	Russulaceae	Russula	Russula olivacea	FP2213	CTAB db	NA	NA	60	250	1996	15000	4.17609	28
PAFTOL2300	FUNGARIUM	192350	A. Henrici	NA	2012-10-24	NA	England	Cfb	NA	NA	NA	NA	NA	Basidiomycota	Agaricomycotina	Agaricomycetes	Russulales	Russulaceae	Russula	Russula clavipes	FP2214	CTAB db	NA	NA	60	250	2012	15000	4.17609	12
PAFTOL2301	FUNGARIUM	198572	H. Döring & Schwarzwälder Pilzlehrschau	NA	2009-09-02	NA	Germany	Cfb	NA	NA	NA	NA	NA	Basidiomycota	Agaricomycotina	Agaricomycetes	Russulales	Russulaceae	Russula	Russula paludosa	FP2215	CTAB db	NA	NA	60	250	2009	15000	4.17609	15
PAFTOL2302	FUNGARIUM	234116	M.W. Storey D	NA	2011-10-07	NA	England	Cfb	NA	NA	NA	NA	NA	Basidiomycota	Agaricomycotina	Agaricomycetes	Russulales	Russulaceae	Russula	Russula cyanoxantha	FP2216	CTAB db	NA	NA	60	250	2011	15000	4.17609	13
PAFTOL2303	FUNGARIUM	143790	S.E. Evans & P.J. Roberts	NA	2006-11-11	NA	Italy	Cfa	NA	NA	NA	NA	NA	Basidiomycota	Agaricomycotina	Agaricomycetes	Russulales	Russulaceae	Russula	Russula parazurea	FP2217	CTAB db	NA	NA	60	250	2006	15000	4.17609	18
PAFTOL2304	FUNGARIUM	124458	N.W. Legon	NA	2004-09-28	NA	England	Cfb	NA	NA	NA	NA	NA	Basidiomycota	Agaricomycotina	Agaricomycetes	Russulales	Russulaceae	Russula	Russula densifolia	FP2218	CTAB db	NA	NA	100	198	2004	19800	4.29667	20
PAFTOL2305	FUNGARIUM	87375	J.B. Cleland 14819	Isotype	1921-07-09	NA	Australia	BWh	NA	NA	NA	NA	NA	Basidiomycota	Agaricomycotina	Agaricomycetes	Russulales	Russulaceae	Russula	Russula persanguinea	FP2219	CTAB db	NA	NA	100	99	1921	9900	3.99564	103
PAFTOL2306	FUNGARIUM	126610	B.M. Spooner	NA	2004-10-28	NA	England	Cfb	NA	NA	NA	NA	NA	Basidiomycota	Agaricomycotina	Agaricomycetes	Russulales	Russulaceae	Russula	Russula fellea	FP2220	CTAB db	NA	NA	60	250	2004	15000	4.17609	20
PAFTOL2307	FUNGARIUM	147942	J. Vauras	NA	2004-08-29	NA	Finland	Dfd	NA	NA	NA	NA	NA	Basidiomycota	Agaricomycotina	Agaricomycetes	Russulales	Russulaceae	Russula	Russula postiana	FP2221	CTAB db	NA	NA	60	250	2004	15000	4.17609	20
PAFTOL2308	FUNGARIUM	129321	A.S. Overall	NA	2004-09-09	NA	Scotland	Cfb	NA	NA	NA	NA	NA	Basidiomycota	Agaricomycotina	Agaricomycetes	Russulales	Russulaceae	Russula	Russula fellea	FP2222	CTAB db	NA	NA	60	215	2004	12900	4.11059	20
PAFTOL2309	FUNGARIUM	153996	P. Leonard	NA	1997-07-26	NA	Netherlands	Cfb	NA	NA	NA	NA	NA	Basidiomycota	Agaricomycotina	Agaricomycetes	Russulales	Russulaceae	Russula	Russula pseudointegra	FP2223	CTAB db	NA	NA	60	250	2007	15000	4.17609	17
PAFTOL2310	FUNGARIUM	195257	N.W. Legon	NA	2014-11-05	NA	England	Cfb	NA	NA	NA	NA	NA	Basidiomycota	Agaricomycotina	Agaricomycetes	Russulales	Russulaceae	Russula	Russula fragilis	FP2224	CTAB db	NA	NA	60	215	2014	12900	4.11059	10
PAFTOL2311	FUNGARIUM	18184	NA	NA	1991-09-21	NA	NA	NA	NA	NA	NA	NA	NA	Basidiomycota	Agaricomycotina	Agaricomycetes	Russulales	Russulaceae	Russula	Russula pseudointegra	FP2225	CTAB db	NA	NA	60	250	1991	15000	4.17609	33
PAFTOL2312	FUNGARIUM	264759	C.E. Aron	NA	2014-08-24	NA	Wales	Cfb	NA	NA	NA	NA	NA	Basidiomycota	Agaricomycotina	Agaricomycetes	Russulales	Russulaceae	Russula	Russula graveolens	FP2226	CTAB db	NA	NA	60	201	2014	12060	4.08135	10
PAFTOL2313	FUNGARIUM	166092	A. Overall	NA	2009-07-28	NA	England	Cfb	NA	NA	NA	NA	NA	Basidiomycota	Agaricomycotina	Agaricomycetes	Russulales	Russulaceae	Russula	Russula ionochlora	FP2227	CTAB db	NA	NA	60	250	2009	15000	4.17609	15
PAFTOL2314	FUNGARIUM	179369	A.S. Overall	NA	2011-07-20	NA	United Kingdom	Cfb	NA	NA	NA	NA	NA	Basidiomycota	Agaricomycotina	Agaricomycetes	Russulales	Russulaceae	Russula	Russula graveolens	FP2228	CTAB db	NA	NA	60	250	2011	15000	4.17609	13
PAFTOL2315	FUNGARIUM	227269	N.W. Legon	NA	2015-11-04	NA	Channel Islands	Cfb	NA	NA	NA	NA	NA	Basidiomycota	Agaricomycotina	Agaricomycetes	Russulales	Russulaceae	Russula	Russula nobilis	FP2229	CTAB db	NA	NA	60	250	2015	15000	4.17609	9
PAFTOL2316	FUNGARIUM	1436664	P. Cullingham	NA	2022-10-16	NA	United Kingdom	Cfb	High Wycombe	Naphill Common	NA	NA	NA	Basidiomycota	Agaricomycotina	Agaricomycetes	Russulales	Russulaceae	Russula	Russula heterophylla	FP2230	CTAB db	NA	NA	60	250	2022	15000	4.17609	2
PAFTOL2317	FUNGARIUM	257528	C. & B. Hughes	NA	2001-08-23	NA	Sweden	Dfb	NA	NA	NA	NA	NA	Basidiomycota	Agaricomycotina	Agaricomycetes	Russulales	Russulaceae	Russula	Russula paludosa	FP2231	CTAB db	NA	NA	60	250	2001	15000	4.17609	23
PAFTOL2318	FUNGARIUM	194266	N.W. Legon	NA	2014-09-20	NA	England	Cfb	NA	NA	NA	NA	NA	Basidiomycota	Agaricomycotina	Agaricomycetes	Russulales	Russulaceae	Russula	Russula heterophylla	FP2232	CTAB db	NA	NA	60	219	2014	13140	4.1186	10
PAFTOL2319	FUNGARIUM	232789	N.W. Legon	NA	2015-10-24	NA	Channel Islands	Cfb	NA	NA	NA	NA	NA	Basidiomycota	Agaricomycotina	Agaricomycetes	Russulales	Russulaceae	Russula	Russula ionochlora	FP2233	CTAB db	NA	NA	60	250	2015	15000	4.17609	9
PAFTOL2320	FUNGARIUM	188344	N.W. Legon	NA	2013-08-30	NA	England	Cfb	NA	NA	NA	NA	NA	Basidiomycota	Agaricomycotina	Agaricomycetes	Russulales	Russulaceae	Russula	Russula parazurea	FP2234	CTAB db	NA	NA	60	250	2013	15000	4.17609	11
PAFTOL2321	FUNGARIUM	132961	G.G. Kibby	NA	2005-08-01	NA	Scotland	Cfb	NA	NA	NA	NA	NA	Basidiomycota	Agaricomycotina	Agaricomycetes	Russulales	Russulaceae	Russula	Russula postiana	FP2235	CTAB db	NA	NA	60	211	2005	12660	4.10243	19
PAFTOL2322	FUNGARIUM	195258	N.W. Legon	NA	2014-11-10	NA	England	Cfb	NA	NA	NA	NA	NA	Basidiomycota	Agaricomycotina	Agaricomycetes	Russulales	Russulaceae	Russula	Russula puellaris	FP2236	CTAB db	NA	NA	60	250	2014	15000	4.17609	10
PAFTOL2323	FUNGARIUM	190480	R.G. Betts	NA	2012-07-30	NA	England	Cfb	NA	NA	NA	NA	NA	Basidiomycota	Agaricomycotina	Agaricomycetes	Russulales	Russulaceae	Russula	Russula puellaris	FP2237	CTAB db	NA	NA	60	187	2012	11220	4.04999	12
PAFTOL2324	FUNGARIUM	252191	A. Commons (ex NY)	Isotype	NA	NA	USA	Cfa	NA	NA	NA	NA	NA	Basidiomycota	Agaricomycotina	Agaricomycetes	Cantharellales	Hydnaceae	Pseudocraterellus	Pseudocraterellus subundulatus	FP2238	CTAB db	NA	NA	60	11	NA	660	2.81954	NA
PAFTOL2325	FUNGARIUM	117870	Symposium forray	NA	2003-10-16	NA	Italy	Cfa	NA	NA	NA	NA	NA	Basidiomycota	Agaricomycotina	Agaricomycetes	Russulales	Russulaceae	Russula	Russula risigallina	FP2239	CTAB db	NA	NA	60	211	2003	12660	4.10243	21
PAFTOL2326	FUNGARIUM	169932	K. Robinson	NA	2010-09-19	NA	England	Cfb	NA	NA	NA	NA	NA	Basidiomycota	Agaricomycotina	Agaricomycetes	Cantharellales	Hydnaceae	Pseudocraterellus	Pseudocraterellus undulatus	FP2240	CTAB db	NA	NA	60	152	2010	9120	3.95999	14
PAFTOL2327	FUNGARIUM	262764	P. Leonard	NA	2001-09-23	NA	France	Cfb	NA	NA	NA	NA	NA	Basidiomycota	Agaricomycotina	Agaricomycetes	Russulales	Russulaceae	Russula	Russula romellii	FP2241	CTAB db	NA	NA	60	250	2001	15000	4.17609	23
PAFTOL2328	FUNGARIUM	168100	D. Champion	NA	2002-09-11	NA	Italy	Cfa	NA	NA	NA	NA	NA	Basidiomycota	Agaricomycotina	Agaricomycetes	Boletales	Boletaceae	Leccinum	Leccinum piceinum	FP2242	CTAB db	NA	NA	60	155	2002	9300	3.96848	22
PAFTOL2329	FUNGARIUM	154010	P. Leonard	NA	2001-08-24	NA	Sweden	Dfb	NA	NA	NA	NA	NA	Basidiomycota	Agaricomycotina	Agaricomycetes	Russulales	Russulaceae	Russula	Russula romellii	FP2243	CTAB db	NA	NA	60	213	2001	12780	4.10653	23
PAFTOL2330	FUNGARIUM	178184	C. Greenaway	NA	2002-09-06	NA	Italy	Cfa	NA	NA	NA	NA	NA	Basidiomycota	Agaricomycotina	Agaricomycetes	Boletales	Boletaceae	Leccinum	Leccinum piceinum	FP2244	CTAB db	NA	NA	60	207	2002	12420	4.09412	22
PAFTOL2331	FUNGARIUM	262734	P. Leonard	NA	2001-08-22	NA	Sweden	Dfb	NA	NA	NA	NA	NA	Basidiomycota	Agaricomycotina	Agaricomycetes	Russulales	Russulaceae	Russula	Russula rosea	FP2245	CTAB db	NA	NA	60	217	2001	13020	4.11461	23
PAFTOL2332	FUNGARIUM	162643	M. Contu	NA	2002-11-27	NA	Italy	Cfa	NA	NA	NA	NA	NA	Basidiomycota	Agaricomycotina	Agaricomycetes	Boletales	Boletaceae	Imleria	Imleria badia	FP2246	CTAB db	NA	NA	100	107	2002	10700	4.02938	22
PAFTOL2333	FUNGARIUM	128386	G.G. Kibby	NA	2004-08-19	NA	Finland	Dfd	NA	NA	NA	NA	NA	Basidiomycota	Agaricomycotina	Agaricomycetes	Russulales	Russulaceae	Russula	Russula roseipes	FP2247	CTAB db	NA	NA	60	250	2004	15000	4.17609	20
PAFTOL2334	FUNGARIUM	170236	N. Jarvis [ex herb. A.E. Hills 2008087]	NA	2008-10-12	NA	Czech Republic	Dfb	NA	NA	NA	NA	NA	Basidiomycota	Agaricomycotina	Agaricomycetes	Boletales	Boletaceae	Xerocomellus	Xerocomellus chrysenteron	FP2248	CTAB db	NA	NA	60	212	2008	12720	4.10449	16
PAFTOL2335	FUNGARIUM	41897	W.D. Graddon	NA	1951-03-20	NA	United Kingdom	Cfb	NA	NA	NA	NA	NA	Basidiomycota	Agaricomycotina	Agaricomycetes	Russulales	Russulaceae	Russula	Russula sanguinea	FP2249	CTAB db	NA	NA	30	250	1995	7500	3.87506	29
PAFTOL2336	FUNGARIUM	167277	NA	NA	2004-10-07	NA	Italy	Cfa	NA	NA	NA	NA	NA	Basidiomycota	Agaricomycotina	Agaricomycetes	Boletales	Boletaceae	Xerocomellus	Xerocomellus chrysenteron	FP2250	CTAB db	NA	NA	60	250	2004	15000	4.17609	20
PAFTOL2337	FUNGARIUM	154229	P. Leonard	NA	2001-09-01	NA	Sweden	Dfb	NA	NA	NA	NA	NA	Basidiomycota	Agaricomycotina	Agaricomycetes	Russulales	Russulaceae	Russula	Russula vinosa	FP2251	CTAB db	NA	NA	60	250	2001	15000	4.17609	23
PAFTOL2338	FUNGARIUM	1435712	F. Franceschetti	Isotype	1998-09-25	NA	Italy	Cfa	Villa Minozzo	Resgadore	NA	NA	NA	Basidiomycota	Agaricomycotina	Agaricomycetes	Boletales	Boletaceae	Xerocomellus	Xerocomellus cisalpinus	FP2252	CTAB db	NA	NA	60	199	1998	11940	4.077	26
PAFTOL2339	FUNGARIUM	170248	A.E. Hills	NA	2008-10-12	NA	Czech Republic	Dfb	NA	NA	NA	NA	NA	Basidiomycota	Agaricomycotina	Agaricomycetes	Boletales	Boletaceae	Xerocomellus	Xerocomellus cisalpinus	FP2253	CTAB db	NA	NA	60	212	2008	12720	4.10449	16
PAFTOL2340	FUNGARIUM	174101	M.Tortelli	NA	2005-10-22	NA	Italy	Cfa	NA	NA	NA	NA	NA	Basidiomycota	Agaricomycotina	Agaricomycetes	Boletales	Boletaceae	Xerocomellus	Xerocomellus porosporus	FP2254	CTAB db	NA	NA	60	250	2005	15000	4.17609	19
PAFTOL2341	FUNGARIUM	98013	A. Giachine & W. Colgan III	NA	2001-05-23	NA	Australia	BWh	NA	NA	NA	NA	NA	Basidiomycota	Agaricomycotina	Agaricomycetes	Hysterangiales	Gallaceaceae	Austrogautieria	Austrogautieria clelandii	FP2255	CTAB db	NA	NA	60	110	2001	6600	3.81954	23
PAFTOL2342	FUNGARIUM	78523	J.B. Cleland	Syntype	1928-07-01	NA	Australia	BWh	NA	NA	NA	NA	NA	Basidiomycota	Agaricomycotina	Agaricomycetes	Hysterangiales	Gallaceaceae	Austrogautieria	Austrogautieria macrospora	FP2256	CTAB db	NA	NA	60	121	1928	7260	3.86094	96
PAFTOL2343	FUNGARIUM	67651	A. Polyglase	NA	1957-06-03	NA	New Zealand	Cfb	NA	NA	NA	NA	NA	Basidiomycota	Agaricomycotina	Agaricomycetes	Gomphales	Gomphaceae	Gautieria	Gautieria novae-zelandiae	FP2257	CTAB db	NA	NA	60	126	1957	7560	3.87852	67
PAFTOL2344	FUNGARIUM	170562	L. Riousset	NA	1971-10-01	NA	France	Cfb	NA	NA	NA	NA	NA	Basidiomycota	Agaricomycotina	Agaricomycetes	Gomphales	Gomphaceae	Gautieria	Gautieria retirugosa	FP2258	CTAB db	NA	NA	30	202	1971	6060	3.78247	53
PAFTOL2345	FUNGARIUM	170553	C. Vittadini	Isotype	NA	NA	Italy	Cfa	NA	NA	NA	NA	NA	Basidiomycota	Agaricomycotina	Agaricomycetes	Gomphales	Gomphaceae	Gautieria	Gautieria graveolens	FP2259	CTAB db	NA	NA	100	130	NA	13000	4.11394	NA
PAFTOL2346	FUNGARIUM	125292	J. M. Trappe, M. J. Trappe & A. Oldfield	NA	2001-10-31	NA	USA	Cfa	NA	NA	NA	NA	NA	Basidiomycota	Agaricomycotina	Agaricomycetes	Gomphales	Gomphaceae	Gautieria	Gautieria monticola	FP2260	CTAB db	NA	NA	100	161	2001	16100	4.20683	23
PAFTOL2347	FUNGARIUM	125298	J. Hausotter	NA	2002-06-06	NA	USA	Cfa	NA	NA	NA	NA	NA	Basidiomycota	Agaricomycotina	Agaricomycetes	Gomphales	Gomphaceae	Gautieria	Gautieria monticola	FP2261	CTAB db	NA	NA	60	203	2002	12180	4.08565	22
PAFTOL2348	FUNGARIUM	69339	C. Vittadini	Isotype	NA	NA	Italy	Cfa	NA	NA	NA	NA	NA	Basidiomycota	Agaricomycotina	Agaricomycetes	Gomphales	Gomphaceae	Gautieria	Gautieria morchelliformis	FP2262	CTAB db	NA	NA	100	61	NA	6100	3.78533	NA
PAFTOL2349	FUNGARIUM	79829	B.M. Spooner & A. Waterfield	NA	2000-09-24	NA	Switzerland	Cfb	NA	NA	NA	NA	NA	Basidiomycota	Agaricomycotina	Agaricomycetes	Russulales	Russulaceae	Lactarius	Lactarius blennius	FP2263	CTAB db	NA	NA	60	196	2000	11760	4.07041	24
PAFTOL2350	FUNGARIUM	166712	V. Hodge	NA	2010-08-30	NA	England	Cfb	NA	NA	NA	NA	NA	Basidiomycota	Agaricomycotina	Agaricomycetes	Russulales	Russulaceae	Russula	Russula risigallina	FP2264	CTAB db	NA	NA	60	250	2010	15000	4.17609	14
PAFTOL2351	FUNGARIUM	155415	P. Leonard	NA	2001-09-01	NA	Sweden	Dfb	NA	NA	NA	NA	NA	Basidiomycota	Agaricomycotina	Agaricomycetes	Russulales	Russulaceae	Lactarius	Lactarius blennius	FP2265	CTAB db	NA	NA	60	215	2001	12900	4.11059	23
PAFTOL2352	FUNGARIUM	166106	A. Overall	NA	2008-07-01	NA	England	Cfb	NA	NA	NA	NA	NA	Basidiomycota	Agaricomycotina	Agaricomycetes	Russulales	Russulaceae	Russula	Russula rosea	FP2266	CTAB db	NA	NA	60	250	2008	15000	4.17609	16
PAFTOL2353	FUNGARIUM	198501	H. Döring & Schwarzwälder Pilzlehrschau	NA	2009-08-24	NA	Germany	Cfb	NA	NA	NA	NA	NA	Basidiomycota	Agaricomycotina	Agaricomycetes	Russulales	Russulaceae	Lactarius	Lactarius camphoratus	FP2267	CTAB db	NA	NA	60	193	2009	11580	4.06371	15
PAFTOL2354	FUNGARIUM	123583	J. Weightman	NA	2003-10-12	NA	England	Cfb	NA	NA	NA	NA	NA	Basidiomycota	Agaricomycotina	Agaricomycetes	Russulales	Russulaceae	Russula	Russula roseipes	FP2268	CTAB db	NA	NA	60	250	2003	15000	4.17609	21
PAFTOL2355	FUNGARIUM	155452	P. Leonard	NA	2003-08-28	NA	Sweden	Dfb	NA	NA	NA	NA	NA	Basidiomycota	Agaricomycotina	Agaricomycetes	Russulales	Russulaceae	Lactarius	Lactarius camphoratus	FP2269	CTAB db	NA	NA	60	250	2003	15000	4.17609	21
PAFTOL2356	FUNGARIUM	179381	A.S. Overall	NA	2011-08-14	NA	England	Cfb	NA	NA	NA	NA	NA	Basidiomycota	Agaricomycotina	Agaricomycetes	Russulales	Russulaceae	Russula	Russula silvestris	FP2270	CTAB db	NA	NA	60	250	2011	15000	4.17609	13
PAFTOL2357	FUNGARIUM	263761	P. Leonard	NA	1996-10-10	NA	France	Cfb	NA	NA	NA	NA	NA	Basidiomycota	Agaricomycotina	Agaricomycetes	Russulales	Russulaceae	Lactarius	Lactarius chrysorrheus	FP2271	CTAB db	NA	NA	60	250	1996	15000	4.17609	28
PAFTOL2358	FUNGARIUM	199925	A.S. Overall	NA	2015-08-14	NA	England	Cfb	NA	NA	NA	NA	NA	Basidiomycota	Agaricomycotina	Agaricomycetes	Russulales	Russulaceae	Russula	Russula silvestris	FP2272	CTAB db	NA	NA	60	200	2015	12000	4.07918	9
PAFTOL2359	FUNGARIUM	142924	S.E. Evans	NA	2006-11-13	NA	Italy	Cfa	NA	NA	NA	NA	NA	Basidiomycota	Agaricomycotina	Agaricomycetes	Russulales	Russulaceae	Lactarius	Lactarius chrysorrheus	FP2273	CTAB db	NA	NA	30	250	2006	7500	3.87506	18
PAFTOL2360	FUNGARIUM	140072	M.W. Storey	NA	2005-08-26	NA	Scotland	Cfb	NA	NA	NA	NA	NA	Basidiomycota	Agaricomycotina	Agaricomycetes	Russulales	Russulaceae	Russula	Russula vinosa	FP2274	CTAB db	NA	NA	60	214	2005	12840	4.10857	19
PAFTOL2361	FUNGARIUM	153781	R.W.G. Dennis	NA	1949-10-02	NA	Trinidad and Tobago	Af	NA	NA	NA	NA	NA	Basidiomycota	Agaricomycotina	Agaricomycetes	Phallales	Phallaceae	Blumenavia	Blumenavia angolensis	FP2275	CTAB db	NA	NA	60	146	1949	8760	3.9425	75
PAFTOL2362	FUNGARIUM	232092	Saenz	NA	1974-01-01	NA	Costa Rica	Am	NA	NA	NA	NA	NA	Basidiomycota	Agaricomycotina	Agaricomycetes	Phallales	Phallaceae	Laternea	Laternea pusilla	FP2276	CTAB db	NA	NA	100	42	1974	4200	3.62325	50
PAFTOL2363	FUNGARIUM	146579	NA	NA	2007-03-01	NA	England	Cfb	NA	NA	NA	NA	NA	Basidiomycota	Agaricomycotina	Agaricomycetes	Phallales	Phallaceae	Ileodictyon	Ileodictyon cibarium	FP2277	CTAB db	NA	NA	100	128	2007	12800	4.10721	17
PAFTOL2364	FUNGARIUM	60207	D. Alexander	NA	1999-02-15	NA	England	Cfb	NA	NA	NA	NA	NA	Basidiomycota	Agaricomycotina	Agaricomycetes	Phallales	Phallaceae	Ileodictyon	Ileodictyon cibarium	FP2278	CTAB db	NA	NA	100	144	1999	14400	4.15836	25
PAFTOL2365	FUNGARIUM	193542	M. Kobayashi (comm. T. Hosoya) 57	NA	2002-05-23	NA	Japan	Cfa	NA	NA	NA	NA	NA	Basidiomycota	Agaricomycotina	Agaricomycetes	Phallales	Phallaceae	Linderia	Linderia bicolumnata	FP2279	CTAB db	NA	NA	100	250	2002	25000	4.39794	22
PAFTOL2366	FUNGARIUM	190638	Rodway	Holotype	NA	NA	Australia	BWh	NA	NA	NA	NA	NA	Basidiomycota	Agaricomycotina	Agaricomycetes	Hysterangiales	Hysterangiaceae	Hysterangium	Hysterangium neglectum	FP2280	CTAB db	NA	NA	100	156	NA	15600	4.19312	NA
PAFTOL2367	FUNGARIUM	155082	C.H. Persoon	Syntype	NA	NA	NA	NA	NA	NA	NA	NA	NA	Basidiomycota	Agaricomycotina	Agaricomycetes	Sebacinales	Sebacinaceae	Sebacina	Sebacina incrustans	FP2281	CTAB db	NA	NA	100	134	NA	13400	4.1271	NA
PAFTOL2368	FUNGARIUM	176984	C. Hobart	NA	2011-11-17	NA	Cyprus	Csa	NA	NA	NA	NA	NA	Basidiomycota	Agaricomycotina	Agaricomycetes	Sebacinales	Sebacinaceae	Sebacina	Sebacina incrustans	FP2282	CTAB db	NA	NA	60	66	2011	3960	3.5977	13
PAFTOL2369	FUNGARIUM	193674	E.W. Brown	NA	2014-06-16	NA	England	Cfb	NA	NA	NA	NA	NA	Basidiomycota	Agaricomycotina	Agaricomycetes	Agaricales	Inocybaceae	Inocybe	Inocybe assimilata	FP2283	CTAB db	NA	NA	60	250	2014	15000	4.17609	10
PAFTOL2370	FUNGARIUM	190632	R.G. Betts	NA	2011-09-24	NA	England	Cfb	NA	NA	NA	NA	NA	Basidiomycota	Agaricomycotina	Agaricomycetes	Agaricales	Inocybaceae	Inocybe	Inocybe assimilata	FP2284	CTAB db	NA	NA	60	217	2011	13020	4.11461	13
PAFTOL2371	FUNGARIUM	251548	R.G. Betts	NA	2013-09-14	NA	England	Cfb	NA	NA	NA	NA	NA	Basidiomycota	Agaricomycotina	Agaricomycetes	Agaricales	Inocybaceae	Inocybe	Inocybe napipes	FP2285	CTAB db	NA	NA	60	203	2013	12180	4.08565	11
PAFTOL2372	FUNGARIUM	153898	E.W. Brown	NA	2007-06-24	NA	England	Cfb	NA	NA	NA	NA	NA	Basidiomycota	Agaricomycotina	Agaricomycetes	Agaricales	Inocybaceae	Inocybe	Inocybe napipes	FP2286	CTAB db	NA	NA	100	214	2007	21400	4.33041	17
PAFTOL2373	FUNGARIUM	59263	Tulasne	Type	1844	NA	France	Cfb	NA	NA	NA	NA	NA	Basidiomycota	Agaricomycotina	Agaricomycetes	Hysterangiales	Sclerogastraceae	Sclerogaster	Sclerogaster broomeanus	FP2287	CTAB db	NA	NA	100	63	1844	6300	3.79934	180
PAFTOL2374	FUNGARIUM	59232	NA	Holotype	1879-11-01	NA	England	Cfb	NA	NA	NA	NA	NA	Basidiomycota	Agaricomycotina	Agaricomycetes	Hysterangiales	Sclerogastraceae	Sclerogaster	Sclerogaster broomeanus	FP2288	CTAB db	NA	NA	100	129	1879	12900	4.11059	145
PAFTOL2375	FUNGARIUM	30983	B. Moreno Arroyo	NA	1995-08-01	NA	Spain	BSk	NA	NA	NA	NA	NA	Basidiomycota	Agaricomycotina	Agaricomycetes	Hysterangiales	Sclerogastraceae	Sclerogaster	Sclerogaster compactus	FP2289	CTAB db	NA	NA	30	18	1995	540	2.73239	29
PAFTOL2376	FUNGARIUM	78757	R.Godfrey H940	NA	1953-10-20	NA	England	Cfb	NA	NA	NA	NA	NA	Basidiomycota	Agaricomycotina	Agaricomycetes	Hysterangiales	Sclerogastraceae	Sclerogaster	Sclerogaster hysterangioides	FP2290	CTAB db	NA	NA	100	20	1953	2000	3.30103	71
PAFTOL2377	FUNGARIUM	78762	J.Howse & C.E. Broome	NA	1876-11-01	NA	England	Cfb	NA	NA	NA	NA	NA	Basidiomycota	Agaricomycotina	Agaricomycetes	Hysterangiales	Sclerogastraceae	Sclerogaster	Sclerogaster lanatus	FP2291	CTAB db	NA	NA	60	160	1876	9600	3.98227	148
PAFTOL2378	FUNGARIUM	153218	B.M. Spooner	NA	2006-11-16	NA	Italy	Cfa	NA	NA	NA	NA	NA	Basidiomycota	Agaricomycotina	Agaricomycetes	Incertae sedis	Thelephoraceae	Tomentellopsis	Tomentellopsis echinospora	FP2292	CTAB db	NA	NA	60	69	2006	4140	3.617	18
PAFTOL2379	FUNGARIUM	29175	P.J. Roberts	NA	1994-09-14	NA	Norway	Cfb	NA	NA	NA	NA	NA	Basidiomycota	Agaricomycotina	Agaricomycetes	Incertae sedis	Thelephoraceae	Tomentellopsis	Tomentellopsis submollis	FP2293	CTAB db	NA	NA	60	9.2	1994	552	2.74194	30
PAFTOL2380	FUNGARIUM	254435	Ellis (North American Fungi exs. 715)	Syntype	1880	NA	USA	Cfa	NA	NA	NA	NA	NA	Basidiomycota	Agaricomycotina	Agaricomycetes	Incertae sedis	Thelephoraceae	Tomentellopsis	Tomentellopsis zygodesmoides	FP2294	CTAB db	NA	NA	100	0.214	1880	21.4	1.33041	144
PAFTOL2381	FUNGARIUM	254436	Ellis (North American Fungi exs. 715; ex BM)	Syntype	1880	NA	USA	Cfa	NA	NA	NA	NA	NA	Basidiomycota	Agaricomycotina	Agaricomycetes	Incertae sedis	Thelephoraceae	Tomentellopsis	Tomentellopsis zygodesmoides	FP2295	CTAB db	NA	NA	60	0.0413	1880	2.478	0.394101	144
PAFTOL2382	FUNGARIUM	167995	N.W. Legon	NA	2010-11-25	NA	England	Cfb	NA	NA	NA	NA	NA	Basidiomycota	Agaricomycotina	Agaricomycetes	Incertae sedis	Thelephoraceae	Tomentellopsis	Tomentellopsis echinospora	FP2296	CTAB db	NA	NA	100	39	2010	3900	3.59106	14
PAFTOL2383	FUNGARIUM	129960	R. Iliffe	NA	2005-04-10	NA	England	Cfb	NA	NA	NA	NA	NA	Basidiomycota	Agaricomycotina	Agaricomycetes	Incertae sedis	Thelephoraceae	Tomentellopsis	Tomentellopsis submollis	FP2297	CTAB db	NA	NA	100	8.5	2005	850	2.92942	19
PAFTOL2384	FUNGARIUM	126405	N.W. Legon	NA	2004-10-06	NA	England	Cfb	NA	NA	NA	NA	NA	Basidiomycota	Agaricomycotina	Agaricomycetes	Atheliales	Atheliaceae	Byssocorticium	Byssocorticium atrovirens	FP2298	CTAB db	NA	NA	100	1.09	2004	109	2.03743	20
PAFTOL2385	FUNGARIUM	92639	K. Hjortstam 11730	NA	1980-09-02	NA	Sweden	Dfb	NA	NA	NA	NA	NA	Basidiomycota	Agaricomycotina	Agaricomycetes	Incertae sedis	Thelephoraceae	Pseudotomentella	Pseudotomentella griseopergamacea	FP2299	CTAB db	NA	NA	100	14	1980	1400	3.14613	44
PAFTOL2386	FUNGARIUM	254406	NA	Isotype	NA	NA	Italy	Cfa	NA	NA	NA	NA	NA	Basidiomycota	Agaricomycotina	Agaricomycetes	Incertae sedis	Thelephoraceae	Pseudotomentella	Pseudotomentella nigra	FP2300	CTAB db	NA	NA	100	38	NA	3800	3.57978	NA
PAFTOL2387	FUNGARIUM	251435	E.M. Fries	Isotype	NA	NA	Sweden	Dfb	NA	NA	NA	NA	NA	Basidiomycota	Agaricomycotina	Agaricomycetes	Incertae sedis	Thelephoraceae	Pseudotomentella	Pseudotomentella tristis	FP2301	CTAB db	NA	NA	60	14	NA	840	2.92428	NA
PAFTOL2388	FUNGARIUM	69194	A.A. Pearson	Holotype	1920-10-01	NA	England	Cfb	NA	NA	NA	NA	NA	Basidiomycota	Agaricomycotina	Agaricomycetes	Incertae sedis	Thelephoraceae	Pseudotomentella	Pseudotomentella mucidula	FP2302	CTAB db	NA	NA	60	4.29	1920	257.4	2.41061	104
PAFTOL2389	FUNGARIUM	69193	A.A. Pearson	Holotype	1917-11-01	NA	England	Cfb	NA	NA	NA	NA	NA	Basidiomycota	Agaricomycotina	Agaricomycetes	Incertae sedis	Thelephoraceae	Pseudotomentella	Pseudotomentella mucidula	FP2303	CTAB db	NA	NA	60	3.23	1917	193.8	2.28735	107
PAFTOL2390	FUNGARIUM	264621	C.E. Aron	NA	2018-10-20	NA	Wales	Cfb	NA	NA	NA	NA	NA	Basidiomycota	Agaricomycotina	Agaricomycetes	Incertae sedis	Thelephoraceae	Pseudotomentella	Pseudotomentella tristis	FP2304	CTAB db	NA	NA	60	58	2018	3480	3.54158	6
PAFTOL2391	FUNGARIUM	176391	N.W. Legon	NA	2010-09-12	NA	England	Cfb	NA	NA	NA	NA	NA	Basidiomycota	Agaricomycotina	Agaricomycetes	Boletales	Boletaceae	Tylopilus	Tylopilus felleus	FP2305	CTAB db	NA	NA	30	2.25	2010	67.5	1.8293	14
PAFTOL2392	FUNGARIUM	174792	V.C. Hodge	NA	2010-09-16	NA	England	Cfb	NA	NA	NA	NA	NA	Basidiomycota	Agaricomycotina	Agaricomycetes	Boletales	Boletaceae	Tylopilus	Tylopilus felleus	FP2306	CTAB db	NA	NA	60	176	2010	10560	4.02366	14
PAFTOL2393	FUNGARIUM	168041	V. Hodge	NA	2010-09-25	NA	England	Cfb	NA	NA	NA	NA	NA	Basidiomycota	Agaricomycotina	Agaricomycetes	Agaricales	Entolomataceae	Entoloma	Entoloma caccabus	FP2307	CTAB db	NA	NA	30	123	2010	3690	3.56703	14
PAFTOL2394	FUNGARIUM	195187	N.W. Legon	NA	2014-10-27	NA	Channel Islands	Cfb	NA	NA	NA	NA	NA	Basidiomycota	Agaricomycotina	Agaricomycetes	Boletales	Boletaceae	Boletus	Boletus badius	FP2308	CTAB db	NA	NA	30	175	2014	5250	3.72016	10
PAFTOL2395	FUNGARIUM	172499	A.E. Hills	NA	2008-08-29	NA	England	Cfb	NA	NA	NA	NA	NA	Basidiomycota	Agaricomycotina	Agaricomycetes	Boletales	Boletaceae	Boletus	Boletus pinophilus	FP2309	CTAB db	NA	NA	60	250	2008	15000	4.17609	16
PAFTOL2396	FUNGARIUM	187049	B.T.M. & O.S.M. Dentinger	NA	2013-06-21	NA	England	Cfb	NA	NA	NA	NA	NA	Basidiomycota	Agaricomycotina	Agaricomycetes	Boletales	Boletaceae	Boletus	Boletus reticulatus	FP2310	CTAB db	NA	NA	30	216	2013	6480	3.81158	11
PAFTOL2397	FUNGARIUM	142817	A. Henrici	NA	2006-11-09	NA	Italy	Cfa	NA	NA	NA	NA	NA	Basidiomycota	Agaricomycotina	Agaricomycetes	Boletales	Boletaceae	Boletus	Boletus reticulatus	FP2311	CTAB db	NA	NA	30	213	2006	6390	3.8055	18
PAFTOL2398	FUNGARIUM	173519	A.E. Hills	NA	2003-11-06	NA	Spain	BSk	NA	NA	NA	NA	NA	Basidiomycota	Agaricomycotina	Agaricomycetes	Boletales	Boletaceae	Boletus	Boletus pinophilus	FP2312	CTAB db	NA	NA	60	213	2003	12780	4.10653	21
PAFTOL2399	FUNGARIUM	109966	K. Hoiland	NA	1992-09-03	NA	England	Cfb	NA	NA	NA	NA	NA	Basidiomycota	Agaricomycotina	Agaricomycetes	Agaricales	Cortinariaceae	Cortinarius	Cortinarius biformis	FP2313	CTAB db	NA	NA	60	186	1992	11160	4.04766	32
PAFTOL2400	FUNGARIUM	20079	B. Gahne	NA	1992-09-05	NA	England	Cfb	NA	NA	NA	NA	NA	Basidiomycota	Agaricomycotina	Agaricomycetes	Agaricales	Cortinariaceae	Cortinarius	Cortinarius biformis	FP2314	CTAB db	NA	NA	60	126	1992	7560	3.87852	32
PAFTOL2401	FUNGARIUM	156762	S. Kelly	NA	2001-09-25	NA	France	Cfb	NA	NA	NA	NA	NA	Basidiomycota	Agaricomycotina	Agaricomycetes	Russulales	Russulaceae	Lactarius	Lactarius glaucescens	FP2315	CTAB db	NA	NA	30	172	2001	5160	3.71265	23
PAFTOL2402	FUNGARIUM	63557	N.W. Legon	NA	1999-10-12	NA	England	Cfb	NA	NA	NA	NA	NA	Basidiomycota	Agaricomycotina	Agaricomycetes	Agaricales	Cortinariaceae	Cortinarius	Cortinarius brunneus	FP2316	CTAB db	NA	NA	60	165	1999	9900	3.99564	25
PAFTOL2403	FUNGARIUM	NA	NA	NA	1975-09-03	NA	NA	NA	NA	NA	NA	NA	NA	Basidiomycota	Agaricomycotina	Agaricomycetes	Russulales	Russulaceae	Lactarius	Lactarius	FP2317	CTAB db	NA	NA	30	170	1975	5100	3.70757	49
PAFTOL2404	FUNGARIUM	250362	E.E. Emmett	NA	2000-08-28	NA	Scotland	Cfb	NA	NA	NA	NA	NA	Basidiomycota	Agaricomycotina	Agaricomycetes	Agaricales	Cortinariaceae	Cortinarius	Cortinarius caperatus	FP2318	CTAB db	NA	NA	60	250	2000	15000	4.17609	24
PAFTOL2405	FUNGARIUM	NA	NA	NA	1974-09-03	NA	NA	NA	NA	NA	NA	NA	NA	Basidiomycota	Agaricomycotina	Agaricomycetes	Russulales	Russulaceae	Lactarius	Lactarius hepaticus	FP2319	CTAB db	NA	NA	30	164	1974	4920	3.69197	50
PAFTOL2406	FUNGARIUM	191654	E.W. Brown	NA	2014-04-14	NA	England	Cfb	NA	NA	NA	NA	NA	Basidiomycota	Agaricomycotina	Agaricomycetes	Agaricales	Cortinariaceae	Cortinarius	Cortinarius casimiri	FP2320	CTAB db	NA	NA	60	154	2014	9240	3.96567	10
PAFTOL2407	FUNGARIUM	263598	P. Leonard	NA	2000-09-23	NA	France	Cfb	NA	NA	NA	NA	NA	Basidiomycota	Agaricomycotina	Agaricomycetes	Russulales	Russulaceae	Lactarius	Lactarius pallidus	FP2321	CTAB db	NA	NA	60	250	2000	15000	4.17609	24
PAFTOL2408	FUNGARIUM	154332	E.W. Brown	NA	2007-10-02	NA	England	Cfb	NA	NA	NA	NA	NA	Basidiomycota	Agaricomycotina	Agaricomycetes	Agaricales	Cortinariaceae	Cortinarius	Cortinarius decipiens	FP2322	CTAB db	NA	NA	100	175	2007	17500	4.24304	17
PAFTOL2409	FUNGARIUM	263682	B. Leonard	NA	2002-08-24	NA	Sweden	Dfb	NA	NA	NA	NA	NA	Basidiomycota	Agaricomycotina	Agaricomycetes	Russulales	Russulaceae	Lactarius	Lactarius pallidus	FP2323	CTAB db	NA	NA	60	142	2002	8520	3.93044	22
PAFTOL2410	FUNGARIUM	172025	C. Johnson	NA	2011-08-25	NA	Scotland	Cfb	NA	NA	NA	NA	NA	Basidiomycota	Agaricomycotina	Agaricomycetes	Agaricales	Cortinariaceae	Cortinarius	Cortinarius casimiri	FP2324	CTAB db	NA	NA	60	167	2011	10020	4.00087	13
PAFTOL2411	FUNGARIUM	NA	NA	NA	1975-09-04	NA	NA	NA	NA	NA	NA	NA	NA	Basidiomycota	Agaricomycotina	Agaricomycetes	Russulales	Russulaceae	Lactarius	Lactarius rufus	FP2325	CTAB db	NA	NA	30	217	1975	6510	3.81358	49
PAFTOL2412	FUNGARIUM	263589	S. Chowdhury	NA	2019-10-21	NA	Wales	Cfb	NA	NA	NA	NA	NA	Basidiomycota	Agaricomycotina	Agaricomycetes	Agaricales	Cortinariaceae	Cortinarius	Cortinarius cinnamomeus	FP2326	CTAB db	NA	NA	60	202	2019	12120	4.0835	5
PAFTOL2413	FUNGARIUM	263719	P. Leonard	NA	2001-08-28	NA	Sweden	Dfb	NA	NA	NA	NA	NA	Basidiomycota	Agaricomycotina	Agaricomycetes	Russulales	Russulaceae	Lactarius	Lactarius subumbonatus	FP2327	CTAB db	NA	NA	60	250	2001	15000	4.17609	23
PAFTOL2414	FUNGARIUM	176970	N.W. Legon	NA	2010-09-18	NA	England	Cfb	NA	NA	NA	NA	NA	Basidiomycota	Agaricomycotina	Agaricomycetes	Agaricales	Cortinariaceae	Cortinarius	Cortinarius cinnamomeus	FP2328	CTAB db	NA	NA	60	169	2010	10140	4.00604	14
PAFTOL2415	FUNGARIUM	157017	P. Leonard	NA	2003-11-01	NA	Spain	BSk	NA	NA	NA	NA	NA	Basidiomycota	Agaricomycotina	Agaricomycetes	Russulales	Russulaceae	Lactarius	Lactarius subumbonatus	FP2329	CTAB db	NA	NA	30	250	2003	7500	3.87506	21
PAFTOL2416	FUNGARIUM	125843	S.E. Evans	NA	2004-10-09	NA	England	Cfb	NA	NA	NA	NA	NA	Basidiomycota	Agaricomycotina	Agaricomycetes	Agaricales	Cortinariaceae	Cortinarius	Cortinarius decipiens	FP2330	CTAB db	NA	NA	60	182	2004	10920	4.03822	20
PAFTOL2417	FUNGARIUM	157033	P. Leonard	NA	1992-07-17	NA	France	Cfb	NA	NA	NA	NA	NA	Basidiomycota	Agaricomycotina	Agaricomycetes	Russulales	Russulaceae	Lactarius	Lactarius vellereus	FP2331	CTAB db	NA	NA	30	250	1992	7500	3.87506	32
PAFTOL2418	FUNGARIUM	180201	A. Henrici	NA	2012-10-07	NA	England	Cfb	NA	NA	NA	NA	NA	Basidiomycota	Agaricomycotina	Agaricomycetes	Agaricales	Cortinariaceae	Cortinarius	Cortinarius flexipes	FP2332	CTAB db	NA	NA	100	250	2012	25000	4.39794	12
PAFTOL2419	FUNGARIUM	198593	N. Dank & Schwarzwälder Pilzlehrschau	NA	2009-09-03	NA	Germany	Cfb	NA	NA	NA	NA	NA	Basidiomycota	Agaricomycotina	Agaricomycetes	Russulales	Russulaceae	Lactarius	Lactarius vellereus	FP2333	CTAB db	NA	NA	60	250	2009	15000	4.17609	15
PAFTOL2420	FUNGARIUM	198490	H. Döring & Schwarzwälder Pilzlehrschau	NA	2009-08-24	NA	Germany	Cfb	NA	NA	NA	NA	NA	Basidiomycota	Agaricomycotina	Agaricomycetes	Agaricales	Cortinariaceae	Cortinarius	Cortinarius flexipes	FP2334	CTAB db	NA	NA	60	207	2009	12420	4.09412	15
PAFTOL2421	FUNGARIUM	166993	A. Henrici	NA	2010-09-24	NA	England	Cfb	NA	NA	NA	NA	NA	Basidiomycota	Agaricomycotina	Agaricomycetes	Russulales	Russulaceae	Lactarius	Lactarius fluens	FP2335	CTAB db	NA	NA	60	250	2010	15000	4.17609	14
PAFTOL2422	FUNGARIUM	1437898	R.A. Fortey	NA	1992-11-11	NA	United Kingdom	Cfb	England	Harpsden, Golf Course	NA	NA	NA	Basidiomycota	Agaricomycotina	Agaricomycetes	Agaricales	Cortinariaceae	Cortinarius	Cortinarius obtusus	FP2336	CTAB db	NA	NA	60	195	1992	11700	4.06819	32
PAFTOL2423	FUNGARIUM	1435194	A. Henrici	NA	2021-10-19	NA	United Kingdom	Cfb	Surrey	Royal Botanic Gardens Kew	NA	NA	NA	Basidiomycota	Agaricomycotina	Agaricomycetes	Russulales	Russulaceae	Lactarius	Lactarius fluens	FP2337	CTAB db	NA	NA	60	250	2021	15000	4.17609	3
PAFTOL2424	FUNGARIUM	200299	T. Niskanen	NA	2015-08-24	NA	Scotland	Cfb	NA	NA	NA	NA	NA	Basidiomycota	Agaricomycotina	Agaricomycetes	Agaricales	Cortinariaceae	Cortinarius	Cortinarius ominosus	FP2338	CTAB db	NA	NA	60	173	2015	10380	4.0162	9
PAFTOL2425	FUNGARIUM	144196	T. Fleming	NA	2006-10-30	NA	England	Cfb	NA	NA	NA	NA	NA	Basidiomycota	Agaricomycotina	Agaricomycetes	Russulales	Russulaceae	Lactarius	Lactarius glaucescens	FP2339	CTAB db	NA	NA	60	250	2006	15000	4.17609	18
PAFTOL2426	FUNGARIUM	108783	B.M. Spooner & G.B. Butterfill	NA	1995-04-24	NA	Portugal	Csa	NA	NA	NA	NA	NA	Ascomycota	Pezizomycotina	Leotiomycetes	Helotiales	Gelatinodiscaceae	Ascocoryne	Ascocoryne tasmanica	FP2340	CTAB db	NA	NA	30	24	1995	720	2.85733	29
PAFTOL2427	FUNGARIUM	250664	V.E. Emmett	NA	2000-09-02	NA	Scotland	Cfb	NA	NA	NA	NA	NA	Basidiomycota	Agaricomycotina	Agaricomycetes	Russulales	Russulaceae	Lactarius	Lactarius helvus	FP2341	CTAB db	NA	NA	60	250	2000	15000	4.17609	24
PAFTOL2428	FUNGARIUM	193700	N.W. Legon	NA	2011-11-30	NA	England	Cfb	NA	NA	NA	NA	NA	Ascomycota	Pezizomycotina	Leotiomycetes	Helotiales	Gelatinodiscaceae	Ascocoryne	Ascocoryne cylichnium	FP2342	CTAB db	NA	NA	60	182	2011	10920	4.03822	13
PAFTOL2121	FUNGARIUM	189091	E. Ule (Rabenhorst-Pazschke, Fungi eur. exs. 3940)	syntype	1891-05-01	NA	Brazil	Aw	Brazil	Serra Geral	NA	NA	NA	Basidiomycota	Ustilaginomycotina	Ustilaginomycetes	Uleiellales	Uleiellaceae	Uleiella	Uleiella paradoxa	FP2343	CTAB db	NA	NA	60	26	1891	1560	3.19312	133
PAFTOL2122	FUNGARIUM	NA	NA	Type	1935-10-09	NA	NA	NA	NA	n/a	NA	NA	NA	Basidiomycota	Agaricomycotina	Agaricomycetes	Agaricales	Typhulaceae	Sclerotium	Sclerotium evonymi	FP2344	CTAB db	NA	NA	100	144	1935	14400	4.15836	89
PAFTOL2123	FUNGARIUM	NA	NA	NA	1997-05-31	NA	NA	NA	NA	NA	NA	NA	NA	Basidiomycota	Agaricomycotina	Agaricomycetes	Trechisporales	Hydnodontaceae	Tubulicium	Tubulicium vermiferum	FP2345	CTAB db	NA	NA	30	103	1997	3090	3.48996	27
PAFTOL2124	FUNGARIUM	NA	NA	Type	1982-02-22	NA	NA	NA	NA	NA	NA	NA	NA	Basidiomycota	Agaricomycotina	Agaricomycetes	Hymenochaetales	Hymenochaetaceae	Tubulicrinis	Tubulicrinis caustralis	FP2346	CTAB db	NA	NA	60	45	1982	2700	3.43136	42
PAFTOL2125	FUNGARIUM	93867	E.W.B. Da Costa	Isotype	1948-07-16	NA	Australia	BWh	NA	NA	NA	NA	NA	Basidiomycota	Agaricomycotina	Agaricomycetes	Gomphales	Clavariadelphaceae	Beenakia	Beenakia dacostae	FP2347	CTAB db	NA	NA	60	63	1948	3780	3.57749	76
PAFTOL2129	FUNGARIUM	8337	C. Wright	Holotype	NA	NA	Cuba	Am	NA	NA	NA	NA	NA	Basidiomycota	Agaricomycotina	Agaricomycetes	Gomphales	Gomphaceae	Phaeoclavulina	Phaeoclavulina cyanocephala	FP2348	CTAB db	NA	NA	30	250	NA	7500	3.87506	NA
PAFTOL2429	FUNGARIUM	127937	E.W. Brown	NA	2004-11-14	NA	England	Cfb	NA	NA	NA	NA	NA	Basidiomycota	Agaricomycotina	Agaricomycetes	Russulales	Russulaceae	Lactarius	Lactarius hepaticus	FP2349	CTAB db	NA	NA	60	250	2004	15000	4.17609	20
PAFTOL2430	FUNGARIUM	234292	M.W. Storey B	NA	2014-11-07	NA	England	Cfb	NA	NA	NA	NA	NA	Ascomycota	Pezizomycotina	Leotiomycetes	Helotiales	Gelatinodiscaceae	Ascocoryne	Ascocoryne sarcoides	FP2350	CTAB db	NA	NA	60	250	2014	15000	4.17609	10
PAFTOL2431	FUNGARIUM	155651	E.W. Brown	NA	2008-01-22	NA	England	Cfb	NA	NA	NA	NA	NA	Basidiomycota	Agaricomycotina	Agaricomycetes	Russulales	Russulaceae	Lactarius	Lactarius hepaticus	FP2351	CTAB db	NA	NA	30	250	2008	7500	3.87506	16
PAFTOL2432	FUNGARIUM	180946	N.W. Legon	NA	2012-12-21	NA	England	Cfb	NA	NA	NA	NA	NA	Ascomycota	Pezizomycotina	Leotiomycetes	Helotiales	Helotiaceae	Bisporella	Bisporella sulfurina	FP2352	CTAB db	NA	NA	30	197	2012	5910	3.77159	12
PAFTOL2433	FUNGARIUM	237731	M. Allison	NA	2017-10-17	NA	England	Cfb	NA	NA	NA	NA	NA	Basidiomycota	Agaricomycotina	Agaricomycetes	Russulales	Russulaceae	Lactarius	Lactarius rostratus	FP2353	CTAB db	NA	NA	30	250	2017	7500	3.87506	7
PAFTOL2434	FUNGARIUM	253345	Y. Mynett	NA	2016-10-01	NA	England	Cfb	NA	NA	NA	NA	NA	Ascomycota	Pezizomycotina	Leotiomycetes	Helotiales	Gelatinodiscaceae	Ascocoryne	Ascocoryne turficola	FP2354	CTAB db	NA	NA	100	250	2016	25000	4.39794	8
PAFTOL2435	FUNGARIUM	127499	P. Leonard	NA	2004-10-30	NA	England	Cfb	NA	NA	NA	NA	NA	Basidiomycota	Agaricomycotina	Agaricomycetes	Russulales	Russulaceae	Lactarius	Lactarius rostratus	FP2355	CTAB db	NA	NA	30	250	2004	7500	3.87506	20
PAFTOL2436	FUNGARIUM	191500	S. Stroud (comm. E. Blackwell 398)	NA	2006-12-01	NA	England	Cfb	NA	NA	NA	NA	NA	Ascomycota	Pezizomycotina	Leotiomycetes	Leotiales	Leotiaceae	Microglossum	Microglossum olivaceum	FP2356	CTAB db	NA	NA	30	212	2006	6360	3.80346	18
PAFTOL2437	FUNGARIUM	39985	D.A. Reid	Holotype	1954-08-25	NA	England	Cfb	NA	NA	NA	NA	NA	Basidiomycota	Agaricomycotina	Agaricomycetes	Russulales	Russulaceae	Lactarius	Lactarius rubrocinctus	FP2357	CTAB db	NA	NA	60	250	1954	15000	4.17609	70
PAFTOL2438	FUNGARIUM	250912	J. Bentley	NA	2000-10-14	NA	England	Cfb	NA	NA	NA	NA	NA	Ascomycota	Pezizomycotina	Leotiomycetes	Leotiales	Leotiaceae	Microglossum	Microglossum viride	FP2358	CTAB db	NA	NA	30	250	2000	7500	3.87506	24
PAFTOL2439	FUNGARIUM	233281	E.W. Brown	NA	2016-11-24	NA	England	Cfb	NA	NA	NA	NA	NA	Basidiomycota	Agaricomycotina	Agaricomycetes	Russulales	Russulaceae	Lactarius	Lactarius rubrocinctus	FP2359	CTAB db	NA	NA	30	250	2016	7500	3.87506	8
PAFTOL2440	FUNGARIUM	30723	E.A. Ellis	Holotype	1956-10-01	NA	England	Cfb	NA	NA	NA	NA	NA	Ascomycota	Pezizomycotina	Leotiomycetes	Helotiales	Helotiaceae	Symphyosirinia	Symphyosirinia galii	FP2360	CTAB db	NA	NA	60	28	1956	1680	3.22531	68
PAFTOL2441	FUNGARIUM	40001	D.A. Reid et al.	Holotype	1967-09-16	NA	England	Cfb	NA	NA	NA	NA	NA	Basidiomycota	Agaricomycotina	Agaricomycetes	Russulales	Russulaceae	Lactarius	Lactarius rufus/mollis	FP2361	CTAB db	NA	NA	60	250	1967	15000	4.17609	57
PAFTOL2442	FUNGARIUM	30724	E.A. Ellis	Holotype	1968-08-27	NA	Scotland	Cfb	NA	NA	NA	NA	NA	Ascomycota	Pezizomycotina	Leotiomycetes	Helotiales	Helotiaceae	Symphyosirinia	Symphyosirinia heraclei	FP2362	CTAB db	NA	NA	60	186	1968	11160	4.04766	56
PAFTOL2443	FUNGARIUM	170926	C.R. Darwin	Holotype	NA	NA	Chile	BWk	NA	NA	NA	NA	NA	Ascomycota	Pezizomycotina	Pezizomycetes	Pezizales	Pyronemataceae	Scutellinia	Scutellinia inexpectata	FP2363	CTAB db	NA	NA	60	6.9	NA	414	2.617	NA
PAFTOL2444	FUNGARIUM	32824	C.R. Darwin	Holotype	NA	1842	Chile	Cfb	Los lagos	NA	NA	NA	NA	Ascomycota	Pezizomycotina	Leotiomycetes	Cyttariales	Cyttariaceae	Cyttaria	Cyttaria berteroi	FP2364	CTAB db	NA	NA	60	3.45	1842	207	2.31597	182
PAFTOL2445	FUNGARIUM	140028	C.R. Darwin	Holotype	1835	NA	Chile	BWk	NA	NA	NA	NA	NA	Basidiomycota	Agaricomycotina	Agaricomycetes	Auriculariales	Asterinaceae	Auricularia	Auricularia cornea	FP2365	CTAB db	NA	NA	100	38	1835	3800	3.57978	189
PAFTOL2446	FUNGARIUM	169922	C.R. Darwin	NA	1832-06-01	NA	Uruguay	Cfa	NA	NA	NA	NA	NA	Basidiomycota	Agaricomycotina	Agaricomycetes	Geastrales	Geastraceae	Geastrum	Geastrum saccatum	FP2366	CTAB db	NA	NA	60	3.43	1832	205.8	2.31345	192
PAFTOL2447	FUNGARIUM	193630	C.R. Darwin	NA	1832-06-01	NA	Brazil	Aw	NA	NA	NA	NA	NA	Basidiomycota	Agaricomycotina	Agaricomycetes	Agaricales	Incertae sedis	Cyathus	Cyathus berkeleyanus	FP2367	CTAB db	NA	NA	60	2.92	1832	175.2	2.24353	192
PAFTOL2448	FUNGARIUM	155150	C.R. Darwin	Holotype	1832-05-01	NA	Uruguay	Cfa	NA	NA	NA	NA	NA	Ascomycota	Pezizomycotina	Leotiomycetes	Helotiales	Tympanidaceae	Clathrus	Clathrus crispus var. obovatus	FP2368	CTAB db	NA	NA	60	88	1832	5280	3.72263	192
PAFTOL2449	FUNGARIUM	155156	C.R. Darwin	Holotype	1832-05-01	NA	Brazil	Aw	NA	NA	NA	NA	NA	Basidiomycota	Agaricomycotina	Agaricomycetes	Agaricales	Pleurotaceae	Pleurotus	Pleurotus salebrosus	FP2369	CTAB db	NA	NA	60	19	1832	1140	3.0569	192
PAFTOL2450	FUNGARIUM	155122	C.R. Darwin	NA	1832-05-01	NA	Brazil	Aw	NA	NA	NA	NA	NA	Basidiomycota	Agaricomycotina	Agaricomycetes	Polyporales	Polyporaceae	Pycnoporus	Pycnoporus sanguineus	FP2370	CTAB db	NA	NA	60	38	1832	2280	3.35793	192
PAFTOL2451	FUNGARIUM	162156	NA	Type	NA	NA	NA	NA	NA	NA	NA	NA	NA	Ascomycota	Pezizomycotina	Eurotiomycetes	Eurotiales	Elaphomycetaceae	Elaphomyces	Elaphomyces morettii	FP2371	CTAB db	NA	NA	60	67	NA	4020	3.60423	NA
PAFTOL2452	FUNGARIUM	125302	J. Lee	NA	1979-10-21	NA	USA	Cfa	NA	NA	NA	NA	NA	Ascomycota	Pezizomycotina	Eurotiomycetes	Eurotiales	Elaphomycetaceae	Elaphomyces	Elaphomyces muricatus	FP2372	CTAB db	NA	NA	30	61	1979	1830	3.26245	45
PAFTOL2453	FUNGARIUM	264883	C.R. Hipkin	NA	2020-03-04	NA	Wales	Cfb	NA	NA	NA	NA	NA	Ascomycota	Pezizomycotina	Eurotiomycetes	Onygenales	Onygenaceae	Onygena	Onygena equina	FP2373	CTAB db	NA	NA	30	151	2020	4530	3.6561	4
PAFTOL2454	FUNGARIUM	126622	J. Danby	NA	2004-10-27	NA	England	Cfb	NA	NA	NA	NA	NA	Ascomycota	Pezizomycotina	Eurotiomycetes	Onygenales	Onygenaceae	Onygena	Onygena equina	FP2374	CTAB db	NA	NA	30	250	2004	7500	3.87506	20
PAFTOL2455	FUNGARIUM	69242	E. Michener	Lectotype	NA	NA	USA	Cfa	NA	NA	NA	NA	NA	Basidiomycota	Agaricomycotina	Agaricomycetes	Incertae sedis	Thelephoraceae	Tomentella	Tomentella botryoides	FP2375	CTAB db	NA	NA	60	19	NA	1140	3.0569	NA
PAFTOL2456	FUNGARIUM	142945	B.M. Spooner	NA	2006-11-16	NA	Italy	Cfa	NA	NA	NA	NA	NA	Basidiomycota	Agaricomycotina	Agaricomycetes	Incertae sedis	Thelephoraceae	Tomentella	Tomentella bryophila	FP2376	CTAB db	NA	NA	60	119	2006	7140	3.8537	18
PAFTOL2457	FUNGARIUM	232769	N.W. Legon	NA	2015-11-13	NA	Channel Islands	Cfb	NA	NA	NA	NA	NA	Basidiomycota	Agaricomycotina	Agaricomycetes	Incertae sedis	Thelephoraceae	Tomentella	Tomentella bryophila	FP2377	CTAB db	NA	NA	60	52	2015	3120	3.49415	9
PAFTOL2458	FUNGARIUM	39917	N.W. Legon	NA	1996-09-01	NA	England	Cfb	NA	NA	NA	NA	NA	Basidiomycota	Agaricomycotina	Agaricomycetes	Incertae sedis	Thelephoraceae	Tomentella	Tomentella botryoides	FP2378	CTAB db	NA	NA	60	40	1996	2400	3.38021	28
PAFTOL2459	FUNGARIUM	33611	M.H. Ivory S/5155	NA	1995-12-14	NA	Kenya	Cfb	NA	NA	NA	NA	NA	Basidiomycota	Agaricomycotina	Agaricomycetes	Incertae sedis	Thelephoraceae	Tomentella	Tomentella subclavigera	FP2379	CTAB db	NA	NA	60	198	1995	11880	4.07482	29
PAFTOL2460	FUNGARIUM	1439372	R.A. Fortey	NA	1999-12-05	NA	United Kingdom	Cfb	Oxfordshire	Henley on Thames, Grey's Court	NA	NA	NA	Basidiomycota	Agaricomycotina	Agaricomycetes	Incertae sedis	Thelephoraceae	Tomentella	Tomentella subclavigera	FP2380	CTAB db	NA	NA	60	67	1999	4020	3.60423	25
PAFTOL2461	FUNGARIUM	105942	P.J. Roberts	NA	2002-09-04	NA	Italy	Cfa	NA	NA	NA	NA	NA	Basidiomycota	Agaricomycotina	Agaricomycetes	Incertae sedis	Thelephoraceae	Tomentella	Tomentella sublilacina	FP2381	CTAB db	NA	NA	60	135	2002	8100	3.90849	22
PAFTOL2462	FUNGARIUM	131011	B.M. Spooner & G.B. Butterfill	NA	1995-05-08	NA	Portugal	Csa	NA	NA	NA	NA	NA	Basidiomycota	Agaricomycotina	Agaricomycetes	Incertae sedis	Thelephoraceae	Tomentella	Tomentella sublilacina	FP2382	CTAB db	NA	NA	60	102	1995	6120	3.78675	29
PAFTOL2463	FUNGARIUM	69216	NA	Holotype	1866	NA	England	Cfb	NA	NA	NA	NA	NA	Basidiomycota	Agaricomycotina	Agaricomycetes	Incertae sedis	Thelephoraceae	Tomentella	Tomentella terrestris	FP2383	CTAB db	NA	NA	60	87	1866	5220	3.71767	158
PAFTOL2464	FUNGARIUM	177064	NA	Syntype	NA	NA	Tunisia	BWh	NA	NA	NA	NA	NA	Basidiomycota	Agaricomycotina	Agaricomycetes	Incertae sedis	Thelephoraceae	Tomentella	Tomentella terrestris	FP2384	CTAB db	NA	NA	60	58	NA	3480	3.54158	NA
PAFTOL2465	FUNGARIUM	233389	B.M. Spooner (BMS spring foray)	NA	2016-04-24	NA	England	Cfb	NA	NA	NA	NA	NA	Ascomycota	Pezizomycotina	Dothideomycetes	Acrospermales	Acrospermaceae	Acrospermum	Acrospermum compressum	FP2385	CTAB db	NA	NA	60	62	2016	3720	3.57054	8
PAFTOL2466	FUNGARIUM	46628	M.C. Clark	NA	1974-05-14	NA	England	Cfb	NA	NA	NA	NA	NA	Ascomycota	Pezizomycotina	Dothideomycetes	Acrospermales	Acrospermaceae	Acrospermum	Acrospermum compressum	FP2386	CTAB db	NA	NA	60	76	1974	4560	3.65896	50
PAFTOL2467	FUNGARIUM	157675	P.J. Roberts	NA	2006-11-09	NA	Italy	Cfa	NA	NA	NA	NA	NA	Basidiomycota	Agaricomycotina	Agaricomycetes	Thelephorales	Thelephoraceae	Tomentella	Tomentella coerula	FP2387	CTAB db	NA	NA	60	42	2006	2520	3.4014	18
PAFTOL2468	FUNGARIUM	105905	P.J. Roberts	NA	2002-09-06	NA	Italy	Cfa	NA	NA	NA	NA	NA	Basidiomycota	Agaricomycotina	Agaricomycetes	Thelephorales	Thelephoraceae	Tomentella	Tomentella ellisii	FP2388	CTAB db	NA	NA	60	153	2002	9180	3.96284	22
PAFTOL2469	FUNGARIUM	NoKM	NA	Type	1920-09-29	NA	NA	NA	NA	NA	NA	NA	NA	Basidiomycota	Agaricomycotina	Agaricomycetes	Russulales	Hericiaceae	Hericium	Hericium abietis	FP2389	CTAB db	NA	NA	60	197	1920	11820	4.07262	104
PAFTOL2470	FUNGARIUM	55080	Å. Strid	NA	1986-09-11	NA	Poland	Cfb	NA	NA	NA	NA	NA	Basidiomycota	Agaricomycotina	Agaricomycetes	Russulales	Hericiaceae	Hericium	Hericium alpestre	FP2390	CTAB db	NA	NA	60	206	1986	12360	4.09202	38
PAFTOL2471	FUNGARIUM	106762	E.W. Brown	NA	2002-09-05	NA	France	Cfb	NA	NA	NA	NA	NA	Basidiomycota	Agaricomycotina	Agaricomycetes	Russulales	Hericiaceae	Hericium	Hericium alpestre	FP2391	CTAB db	NA	NA	60	250	2002	15000	4.17609	22
PAFTOL2472	FUNGARIUM	143508	E. Batten	NA	1983-05-19	NA	Netherlands	Cfb	NA	NA	NA	NA	NA	Basidiomycota	Agaricomycotina	Agaricomycetes	Russulales	Lachnaceae	Hericium	Hericium cirrhatum	FP2392	CTAB db	NA	NA	60	250	1983	15000	4.17609	41
PAFTOL2473	FUNGARIUM	142285	N.W. Legon	NA	2006-10-07	NA	England	Cfb	NA	NA	NA	NA	NA	Basidiomycota	Agaricomycotina	Agaricomycetes	Russulales	Hericiaceae	Hericium	Hericium cirrhatum	FP2393	CTAB db	NA	NA	30	250	2006	7500	3.87506	18
PAFTOL2474	FUNGARIUM	79581	J. Wills	NA	2000-09-28	NA	England	Cfb	NA	NA	NA	NA	NA	Basidiomycota	Agaricomycotina	Agaricomycetes	Russulales	Hericiaceae	Hericium	Hericium cirrhatum	FP2394	CTAB db	NA	NA	30	250	2000	7500	3.87506	24
PAFTOL2475	FUNGARIUM	54187	N. Vincent	NA	1997-08-22	NA	Wales	Cfb	NA	NA	NA	NA	NA	Basidiomycota	Agaricomycotina	Agaricomycetes	Russulales	Hericiaceae	Hericium	Hericium cirrhatum	FP2395	CTAB db	NA	NA	60	250	1997	15000	4.17609	27
PAFTOL2476	FUNGARIUM	39078	J.L. Taylor	NA	1996-07-07	NA	England	Cfb	NA	NA	NA	NA	NA	Basidiomycota	Agaricomycotina	Agaricomycetes	Russulales	Hericiaceae	Hericium	Hericium cirrhatum	FP2396	CTAB db	NA	NA	60	250	1996	15000	4.17609	28
PAFTOL2477	FUNGARIUM	160356	M. Parslow	NA	2008-10-09	NA	Czech Republic	Dfb	NA	NA	NA	NA	NA	Basidiomycota	Agaricomycotina	Agaricomycetes	Russulales	Hericiaceae	Hericium	Hericium flagellum	FP2397	CTAB db	NA	NA	60	250	2008	15000	4.17609	16
PAFTOL2478	FUNGARIUM	NoKM	NA	NA	1957-08-05	NA	New zealand	Cfb	New zealand	NA	NA	NA	NA	Basidiomycota	Agaricomycotina	Agaricomycetes	Russulales	Hericiaceae	Hericium	Hericium erinaceus	FP2398	CTAB db	NA	NA	60	126	1957	7560	3.87852	67
PAFTOL2479	FUNGARIUM	107270	J. Pitt	NA	2003-01-06	NA	England	Cfb	NA	NA	NA	NA	NA	Basidiomycota	Agaricomycotina	Agaricomycetes	Russulales	Hericiaceae	Hericium	Hericium alpestre/abietis	FP2399	CTAB db	NA	NA	60	250	2003	15000	4.17609	21
PAFTOL2480	FUNGARIUM	38593	NA	NA	NA	1863	USA	Cfa	USA	South Carolina	NA	NA	NA	Basidiomycota	Agaricomycotina	Agaricomycetes	Russulales	Hericiaceae	Hericium	Hericium erinaceus	FP2400	CTAB db	NA	NA	30	28	1863	840	2.92428	161
PAFTOL2481	FUNGARIUM	122570	W. Garforth	NA	2003-11-10	NA	Spain	BSk	NA	NA	NA	NA	NA	Basidiomycota	Agaricomycotina	Agaricomycetes	Russulales	Hericiaceae	Hericium	Hericium erinaceus	FP2401	CTAB db	NA	NA	60	250	2003	15000	4.17609	21
PAFTOL2482	FUNGARIUM	NoKM	NA	NA	1964-03-31	NA	Borneo	Af	Borneo	NA	NA	NA	NA	Basidiomycota	Agaricomycotina	Agaricomycetes	Russulales	Hericiaceae	Hericium	Hericium erinaceus	FP2402	CTAB db	NA	NA	60	30	1964	1800	3.25527	60
PAFTOL2483	FUNGARIUM	NoKM	NA	NA	1954-09-15	NA	Nepal	Cwa	Nepal	NA	NA	NA	NA	Basidiomycota	Agaricomycotina	Agaricomycetes	Russulales	Hericiaceae	Hericium	Hericium erinaceus	FP2403	CTAB db	NA	NA	60	61	1954	3660	3.56348	70
PAFTOL2484	FUNGARIUM	NoKM	NA	NA	1941-10-11	NA	USA	Csb	USA	California	NA	NA	NA	Basidiomycota	Agaricomycotina	Agaricomycetes	Russulales	Hericiaceae	Hericium	Hericium erinaceus	FP2404	CTAB db	NA	NA	60	63	1941	3780	3.57749	83
PAFTOL2485	FUNGARIUM	30847	T. Læssøe	NA	1995-09-08	NA	Netherlands	Cfb	NA	NA	NA	NA	NA	Basidiomycota	Agaricomycotina	Agaricomycetes	Russulales	Xenasmataceae	Xenasma	Xenasma pulverulentum	FP2405	CTAB db	NA	NA	60	250	1995	15000	4.17609	29
PAFTOL2486	FUNGARIUM	93431	D.G. Reid	NA	1972-08-11	NA	United Kingdom	Cfb	NA	NA	NA	NA	NA	Basidiomycota	Agaricomycotina	Agaricomycetes	Russulales	Stereaceae	Aleurodiscus	Aleurodiscus jacksonii	FP2406	CTAB db	NA	NA	60	181	1949	10860	4.03583	75
PAFTOL2487	FUNGARIUM	NA	NA	Type	1891	NA	NA	NA	NA	NA	NA	NA	NA	Basidiomycota	Agaricomycotina	Agaricomycetes	Russulales	Albatrellaceae	Albatrellus	Albatrellus ellisii	FP2407	CTAB db	NA	NA	60	250	1891	15000	4.17609	133
PAFTOL2488	FUNGARIUM	720516	NA	Type	1954-06-09	NA	NA	NA	NA	NA	NA	NA	NA	Basidiomycota	Agaricomycotina	Agaricomycetes	Russulales	Stereaceae	Aleurodiscus	Aleurodiscus limoninsphorus	FP2408	CTAB db	NA	NA	60	250	1954	15000	4.17609	70
PAFTOL2489	FUNGARIUM	NA	NA	Type	NA	NA	NA	NA	NA	NA	NA	NA	NA	Basidiomycota	Agaricomycotina	Agaricomycetes	Russulales	Albatrellaceae	Albatrellus	Albatrellus cristatus	FP2409	CTAB db	NA	NA	60	175	NA	10500	4.02119	NA
PAFTOL2490	FUNGARIUM	130994	T. Læssøe	NA	2005-05-15	NA	Denmark	Cfb	NA	NA	NA	NA	NA	Basidiomycota	Agaricomycotina	Agaricomycetes	Russulales	Stereaceae	Aleurodiscus	Aleurodiscus disciformis	FP2410	CTAB db	NA	NA	60	117	2005	7020	3.84634	19
PAFTOL2491	FUNGARIUM	33991	T. Hattori	Isotype	1992-09-11	NA	Japan	Cfa	NA	NA	NA	NA	NA	Basidiomycota	Agaricomycotina	Agaricomycetes	Russulales	Bondarzewiaceae	Stecchericium	Stecchericium acanthophysum	FP2411	CTAB db	NA	NA	60	104	1992	6240	3.79518	32
PAFTOL2492	FUNGARIUM	1434888	D. A. Reid & A. Eicker	NA	1990-04-17	NA	Netherlands	Cfb	Overijssel	Saasveld	NA	NA	NA	Basidiomycota	Agaricomycotina	Agaricomycetes	Russulales	Hericiaceae	Hericium	Hericium coralloides	FP2412	CTAB db	NA	NA	60	166	1990	9960	3.99826	34
PAFTOL2493	FUNGARIUM	NoKM	NA	NA	1991-10-28	NA	France	Cfb	NA	NA	NA	NA	NA	Basidiomycota	Agaricomycotina	Agaricomycetes	Russulales	Hericiaceae	Hericium	Hericium coralloides	FP2413	CTAB db	NA	NA	60	250	1991	15000	4.17609	33
PAFTOL2494	FUNGARIUM	159939	A.M. Ainsworth	NA	2008-10-09	NA	Czech Republic	Dfb	NA	NA	NA	NA	NA	Basidiomycota	Agaricomycotina	Agaricomycetes	Russulales	Hericiaceae	Hericium	Hericium coralloides	FP2414	CTAB db	NA	NA	60	250	2008	15000	4.17609	16
PAFTOL2495	FUNGARIUM	55142	H. Kaufmann	NA	1994-10-30	NA	Sweden	Dfb	NA	NA	NA	NA	NA	Basidiomycota	Agaricomycotina	Agaricomycetes	Russulales	Hericiaceae	Hericium	Hericium coralloides	FP2415	CTAB db	NA	NA	30	217	1994	6510	3.81358	30
PAFTOL2496	FUNGARIUM	NoKM	NA	NA	1987-11-22	NA	Spain	BSk	Spain	NA	NA	NA	NA	Basidiomycota	Agaricomycotina	Agaricomycetes	Russulales	Hericiaceae	Hericium	Hericium coralloides	FP2416	CTAB db	NA	NA	30	250	1987	7500	3.87506	37
PAFTOL2497	FUNGARIUM	NoKM	NA	NA	1905	NA	Germany	Cfb	Germany	north	NA	NA	NA	Basidiomycota	Agaricomycotina	Agaricomycetes	Russulales	Hericiaceae	Hericium	Hericium coralloides	FP2417	CTAB db	NA	NA	30	250	1905	7500	3.87506	119
PAFTOL2498	FUNGARIUM	NoKM	NA	NA	1961-07-14	NA	USA	Dfb	USA	Michigan	NA	NA	NA	Basidiomycota	Agaricomycotina	Agaricomycetes	Russulales	Hericiaceae	Hericium	Hericium coralloides	FP2418	CTAB db	NA	NA	30	250	1961	7500	3.87506	63
PAFTOL2499	FUNGARIUM	NoKM	NA	NA	1965-09-24	NA	Slovakia	Dfb	Slovakia	NA	NA	NA	NA	Basidiomycota	Agaricomycotina	Agaricomycetes	Russulales	Hericiaceae	Hericium	Hericium coralloides	FP2419	CTAB db	NA	NA	60	250	1965	15000	4.17609	59
PAFTOL2500	FUNGARIUM	NoKM	NA	NA	1858-09-01	NA	Canada	Cfb	Canada	vancouvers island	NA	NA	NA	Basidiomycota	Agaricomycotina	Agaricomycetes	Russulales	Hericiaceae	Hericium	Hericium coralloides	FP2420	CTAB db	NA	NA	60	66	1858	3960	3.5977	166
PAFTOL2501	FUNGARIUM	NoKM	NA	NA	1977-09-08	NA	Nepal	Cwa	Nepal	NA	NA	NA	NA	Basidiomycota	Agaricomycotina	Agaricomycetes	Russulales	Hericiaceae	Hericium	Hericium coralloides	FP2421	CTAB db	NA	NA	60	250	1977	15000	4.17609	47
PAFTOL2502	FUNGARIUM	NoKM	NA	NA	1966-10-15	NA	USA	Dfb	USA	Ohio	NA	NA	NA	Basidiomycota	Agaricomycotina	Agaricomycetes	Russulales	Hericiaceae	Hericium	Hericium coralloides	FP2422	CTAB db	NA	NA	30	250	1966	7500	3.87506	58
PAFTOL2503	FUNGARIUM	NoKM	NA	NA	1988-08-30	NA	Sweden	Dfb	Sweden	Nordland	NA	NA	NA	Basidiomycota	Agaricomycotina	Agaricomycetes	Russulales	Hericiaceae	Hericium	Hericium coralloides	FP2423	CTAB db	NA	NA	30	250	1988	7500	3.87506	36
PAFTOL2504	FUNGARIUM	156487	P.J. Roberts	NA	2007-10-12	NA	France	Cfb	NA	NA	NA	NA	NA	Basidiomycota	Agaricomycotina	Agaricomycetes	Thelephorales	Thelephoraceae	Tomentella	Tomentella lilacinogrisea	FP2424	CTAB db	NA	NA	60	136	2007	8160	3.91169	17
PAFTOL2505	FUNGARIUM	145596	N.W. Legon	NA	2001-11-17	NA	England	Cfb	NA	NA	NA	NA	NA	Basidiomycota	Agaricomycotina	Agaricomycetes	Thelephorales	Thelephoraceae	Tomentella	Tomentella punicea	FP2425	CTAB db	NA	NA	60	83	2001	4980	3.69723	23
PAFTOL2510	FUNGARIUM	165750	G.F. Medardi	Holotype	2009-05-17	NA	Italy	Cfa	NA	NA	NA	NA	NA	Ascomycota	Pezizomycotina	Leotiomycetes	Helotiales	Helotiaceae	Hymenoscyphus	Hymenoscyphus imberbis	FP2426	CTAB db	NA	NA	60	161	2009	9660	3.98498	15
PAFTOL2511	FUNGARIUM	31111	R.W.G. Dennis	Holotype	1982-10-08	NA	Scotland	Cfb	NA	NA	NA	NA	NA	Ascomycota	Pezizomycotina	Leotiomycetes	Helotiales	Helotiaceae	Hymenoscyphus	Hymenoscyphus perplexus	FP2427	CTAB db	NA	NA	60	22	1982	1320	3.12057	42
PAFTOL2512	FUNGARIUM	31119	S.K. Abdullah	Holotype	1979-03-01	NA	England	Cfb	NA	NA	NA	NA	NA	Ascomycota	Pezizomycotina	Leotiomycetes	Helotiales	Helotiaceae	Hymenoscyphus	Hymenoscyphus splendens	FP2428	CTAB db	NA	NA	60	3.97	1979	238.2	2.37694	45
PAFTOL2513	FUNGARIUM	31121	W.G. Bramley	Holotype	1973-11-04	NA	England	Cfb	NA	NA	NA	NA	NA	Ascomycota	Pezizomycotina	Leotiomycetes	Helotiales	Helotiaceae	Hymenoscyphus	Hymenoscyphus subpallescens	FP2429	CTAB db	NA	NA	60	75	1973	4500	3.65321	51
PAFTOL2514	FUNGARIUM	45876	W.D. Graddon	Holotype	1981-11-01	NA	England	Cfb	NA	NA	NA	NA	NA	Ascomycota	Pezizomycotina	Leotiomycetes	Helotiales	Helotiaceae	Hymenoscyphus	Hymenoscyphus fibrillosus	FP2430	CTAB db	NA	NA	60	9.7	1981	582	2.76492	43
PAFTOL2515	FUNGARIUM	NA	NA	Type	1947-08-21	NA	Brazil	Aw	NA	NA	NA	NA	NA	Ascomycota	Pezizomycotina	Dothideomycetes	Asterinales	Parmulariaceae	Parmularia	Parmularia porteae	FP2431	CTAB db	NA	NA	60	36	1947	2160	3.33445	77
PAFTOL2126	CULTURE_COLLECTION	123818	NA	NA	2023	NA	Austria	Dfb	NA	NA	NA	NA	NA	Ascomycota	Pezizomycotina	Sordariomycetes	Diaporthales	Sydowiellaceae	Hapalocystis	Hapalocystis kickxii	FP2432	CTAB db	NA	NA	60	11	2023	660	2.81954	0
PAFTOL2127	CULTURE_COLLECTION	140475	NA	NA	2023	NA	Norway	Cfb	NA	NA	NA	NA	NA	Ascomycota	Pezizomycotina	Eurotiomycetes	Pyrenulales	Requienellaceae	Requienella	Requienella fraxini	FP2433	CTAB db	NA	NA	60	81	2023	4860	3.68664	0
PAFTOL2128	CULTURE_COLLECTION	140502	NA	NA	2023	NA	Greece	Csa	NA	NA	NA	NA	NA	Ascomycota	Pezizomycotina	Eurotiomycetes	Pyrenulales	Requienellaceae	Requienella	Requienella seminuda	FP2434	CTAB db	NA	NA	NA	104	2023	NA	NA	0
PAFTOL2506	CULTURE_COLLECTION	642.93	NA	NA	2023	NA	Netherlands	Cfb	NA	NA	NA	NA	NA	Ascomycota	Pezizomycotina	Laboulbeniomycetes	Pyxidiophorales	Pyxidiophoraceae	Gliocephalis	Gliocephalis hyalina	FP2435	CTAB db	NA	NA	30	20	2023	600	2.77815	0
PAFTOL2507	CULTURE_COLLECTION	657.82	NA	NA	2023	NA	Netherlands	Cfb	NA	NA	NA	NA	NA	Ascomycota	Pezizomycotina	Laboulbeniomycetes	Pyxidiophorales	Pyxidiophoraceae	Pyxidiophora	Pyxidiophora aff. arvernensis	FP2436	CTAB db	NA	NA	30	34	2023	1020	3.0086	0
PAFTOL2508	CULTURE_COLLECTION	5233	NA	NA	2023	NA	Suriname	Cfb	NA	NA	NA	NA	NA	Basidiomycota	Pucciniomycotina	Microbotryomycetes	Incertae sedis	Colacogloeaceae	Colacogloea	Colacogloea diffluens	FP2437	CTAB db	NA	NA	NA	NA	2023	NA	NA	0
PAFTOL2509	CULTURE_COLLECTION	8499	NA	NA	2023	NA	Unknown	NA	NA	NA	NA	NA	NA	Basidiomycota	Pucciniomycotina	Microbotryomycetes	Incertae sedis	Colacogloeaceae	Colacogloea	Colacogloea eucalyptica	FP2438	CTAB db	NA	NA	NA	NA	2023	NA	NA	0
PAFTOL2516	CULTURE_COLLECTION	15588	NA	NA	2023	NA	China	Cfa	NA	NA	NA	NA	NA	Basidiomycota	Pucciniomycotina	Microbotryomycetes	Rosettozymales	Rosettozymaceae	Rosettozyma	Rosettozyma motuoensis	FP2439	CTAB db	NA	NA	30	107	2023	3210	3.50651	0
PAFTOL2517	CULTURE_COLLECTION	6403	NA	NA	2023	NA	Unknown	NA	NA	NA	NA	NA	NA	Basidiomycota	Pucciniomycotina	Microbotryomycetes	Microbotryales	Ustilentylomataceae	Ustilentyloma	Ustilentyloma graminis	FP2440	CTAB db	NA	NA	NA	NA	2023	NA	NA	0
PAFTOL2518	CULTURE_COLLECTION	7900	NA	NA	2023	NA	New zealand	Cfb	NA	NA	NA	NA	NA	Basidiomycota	Pucciniomycotina	Agaricostilbomycetes	Agaricostilbales	Ruineniaceae	Ruinenia	Ruinenia dracophylli	FP2441	CTAB db	NA	NA	30	6	2023	180	2.25527	0
PAFTOL2519	CULTURE_COLLECTION	9729	NA	NA	2023	NA	China	Cfa	NA	NA	NA	NA	NA	Basidiomycota	Pucciniomycotina	Agaricostilbomycetes	Agaricostilbales	Ruineniaceae	Ruinenia	Ruinenia clavata	FP2442	CTAB db	NA	NA	30	45	2023	1350	3.13033	0
PAFTOL331	CULTURE_COLLECTION	132036	NA	NA	NA	NA	Austria	Dfb	NA	NA	NA	NA	NA	Ascomycota	Pezizomycotina	Dothideomycetes	Stigmatodiscales	Strigmatodiscaceae	Stigmatodiscus	Stigmatodiscus enigmaticus	FP2443	CTAB db	NA	NA	60	98	NA	5880	3.76938	0
PAFTOL332	CULTURE_COLLECTION	138740	NA	NA	NA	NA	France	Cfb	NA	NA	NA	NA	NA	Ascomycota	Pezizomycotina	Sordariomycetes	Atractosporales	Atractosporaceae	Atractospora	Atractospora reticulata	FP2444	CTAB db	NA	NA	60	87	NA	5220	3.71767	0
PAFTOL334	CULTURE_COLLECTION	138884	NA	NA	NA	NA	France	Cfb	NA	NA	NA	NA	NA	Ascomycota	Pezizomycotina	Sordariomycetes	Pisorisporiales	Pisorisporiaceae	Pisorisporium	Pisorisporium cymbiforme	FP2445	CTAB db	NA	NA	60	108	NA	6480	3.81158	0
PAFTOL335	CULTURE_COLLECTION	128710	NA	NA	NA	NA	Sweden	Dfb	NA	NA	NA	NA	NA	Ascomycota	Taphrinomycotina	Archaeorhizomycetes	Archaeorhizomycetales	Archaeorhizomycetaceae	Archaeorhizomyces	Archaeorhizomyces finlayi	FP2446	CTAB db	NA	NA	60	250	NA	15000	4.17609	0
PAFTOL1267	CULTURE_COLLECTION	160.48	NA	NA	NA	NA	England	Cfb	Farnham	Alice Holt Lodge	NA	NA	NA	Ascomycota	Pezizomycotina	Leotiomycetes	Phacidiales	Phacidiaceae	Phacidium	Phacidium lacerum	FP2447	CTAB db	NA	NA	60	141	NA	8460	3.92737	0
PAFTOL2540	FUNGARIUM	187356	NA	NA	2012-10-18	NA	Wales	Cfb	NA	NA	NA	NA	NA	Ascomycota	Pezizomycotina	Pezizomycetes	Pezizales	Pyronemataceae	Humaria	Humaria hemisphaerica	GGIRW1	NA	NA	NA	NA	49	2012	NA	NA	12
PAFTOL2549	FUNGARIUM	232596	N.W. Legon	NA	2016-10-26	NA	England	Cfb	NA	NA	NA	NA	NA	Basidiomycota	Agaricomycotina	Agaricomycetes	Trechisporales	Stephanosporaceae	Cristinia	Cristinia helvetica	GGIRW10	NA	NA	NA	NA	NA	2016	NA	NA	8
PAFTOL2550	FUNGARIUM	194604	A.M. Ainsworth	NA	2014-10-14	NA	England	Cfb	NA	NA	NA	NA	NA	Basidiomycota	Agaricomycotina	Agaricomycetes	Trechisporales	Hydnodontaceae	Tubulicium	Tubulicium vermiferum	GGIRW11	NA	NA	NA	NA	NA	2014	NA	NA	10
PAFTOL2551	FUNGARIUM	190655	A.M. Ainsworth	NA	2014-01-25	NA	England	Cfb	NA	NA	NA	NA	NA	Basidiomycota	Agaricomycotina	Agaricomycetes	Agaricales	Pterulaceae	Pterula	Pterula caricis-pendulae	GGIRW12	NA	NA	NA	NA	NA	2014	NA	NA	10
PAFTOL2552	FUNGARIUM	199416	D.A. Reid	NA	1991-10-29	NA	England	Cfb	NA	NA	NA	NA	NA	Basidiomycota	Ustilaginomycotina	Ustilaginomycetes	Urocystidales	Glomosporiaceae	Thecaphora	Thecaphora seminis-convolvuli	GGIRW13	NA	NA	NA	NA	NA	1991	NA	NA	33
PAFTOL2553	FUNGARIUM	202347	P.F. Cannon	NA	2015-05-07	NA	Wales	Cfb	NA	NA	NA	NA	NA	Ascomycota	Pezizomycotina	Lecanoromycetes	Caliciales	Hymeneliaceae	Tremolecia	Tremolecia atrata	GGIRW14	NA	NA	NA	NA	0.723	2015	NA	NA	9
PAFTOL2554	FUNGARIUM	202009	P.F. Cannon	NA	2014-08-31	NA	England	Cfb	NA	NA	NA	NA	NA	Ascomycota	Pezizomycotina	Lecanoromycetes	Rhizocarpales	Caliciaceae	Amandinea	Amandinea lecideina	GGIRW15	NA	NA	NA	NA	0.607	2014	NA	NA	10
PAFTOL2556	FUNGARIUM	201429	P.F. Cannon	NA	2013-04-29	NA	Scotland	Cfb	NA	NA	NA	NA	NA	Ascomycota	Pezizomycotina	Lecanoromycetes	Rhizocarpales	Rhizocarpaceae	Rhizocarpon	Rhizocarpon geographicum	GGIRW16	NA	NA	NA	NA	2.31	2013	NA	NA	11
PAFTOL2541	FUNGARIUM	168680	J. Leach	NA	2010-11-14	NA	England	Cfb	NA	NA	NA	NA	NA	Ascomycota	Pezizomycotina	Pezizomycetes	Pezizales	Pulvinulaceae	Pulvinula	Pulvinula convexella	GGIRW2	NA	NA	NA	NA	120	2010	NA	NA	14
PAFTOL2542	FUNGARIUM	250966	E.E. Emmett	NA	2000-01-01	NA	Scotland	Cfb	NA	NA	NA	NA	NA	Basidiomycota	Agaricomycotina	Dacrymycetes	Dacrymycetales	Dacrymycetaceae	Calocera	Calocera viscosa	GGIRW3	NA	NA	NA	NA	14	2000	NA	NA	24
PAFTOL2543	FUNGARIUM	196990	A.S. Overall	NA	2014-11-01	NA	England	Cfb	NA	NA	NA	NA	NA	Ascomycota	Pezizomycotina	Pezizomycetes	Pezizales	Pyronemataceae	Sowerbyella	Sowerbyella radiculata	GGIRW4	NA	NA	NA	NA	67	2014	NA	NA	10
PAFTOL2544	FUNGARIUM	191657	J. Pitt	NA	2013-09-28	NA	England	Cfb	Herefordshire	Croft Castle Estate, Fishpool Valley	NA	NA	NA	Ascomycota	Pezizomycotina	Pezizomycetes	Pezizales	Tarzettaceae	Tarzetta	Tarzetta scotica	GGIRW5	NA	NA	NA	NA	161	2013	NA	NA	11
PAFTOL2545	FUNGARIUM	233449	V.C. Hodge	NA	2016-11-06	NA	England	Cfb	NA	NA	NA	NA	NA	Ascomycota	Pezizomycotina	Leotiomycetes	Helotiales	Incertae sedis	Gorgoniceps	Gorgoniceps aridula	GGIRW6	NA	NA	NA	NA	0.542	2016	NA	NA	8
PAFTOL2546	FUNGARIUM	238066	N. Mahler	NA	2017-11-16	NA	England	Cfb	NA	NA	NA	NA	NA	Basidiomycota	Agaricomycotina	Agaricomycetes	Phallales	Phallaceae	Ileodictyon	Ileodictyon cibarium	GGIRW7	NA	NA	NA	NA	75	2017	NA	NA	7
PAFTOL2547	FUNGARIUM	206314	A.M. Ainsworth	NA	2016-07-13	NA	England	Cfb	NA	NA	NA	NA	NA	Basidiomycota	Agaricomycotina	Agaricomycetes	Agaricales	Physalacriaceae	Gloiocephala	Gloiocephala cornelii	GGIRW8	NA	NA	NA	NA	0.61	2016	NA	NA	8
PAFTOL2548	FUNGARIUM	195631	M. Tortelli & J. Pitt	NA	2014-11-15	NA	England	Cfb	NA	NA	NA	NA	NA	Basidiomycota	Agaricomycotina	Agaricomycetes	Agaricales	Pluteaceae	Volvariella	Volvariella aethiops	GGIRW9	NA	NA	NA	NA	23	2014	NA	NA	10
PAFTOL2701	FIELD_COLLECTION	PRRU	A. Evankow & E. Timdal	NA	2021-06-03	NA	Norway	Cfb	Bamble	Bamble, Vestfold og Telemark, Norway	NA	NA	NA	Ascomycota	Pezizomycotina	Lecanoromycetes	Lecanorales	Psoraceae	Protoblastenia	Protoblastenia rupestris	K10-LIQ217PRRU	CTAB	NA	NA	200	2.59	2021	518	2.71433	0
PAFTOL2704	FIELD_COLLECTION	CAAL	M. Temina	NA	2021-05-23	NA	Israel	Csa	Haifa	Alon valley, Mount Carmel National Park, Israel	NA	NA	NA	Ascomycota	Pezizomycotina	Lecanoromycetes	Teloschistales	Teloschistaceae	Caloplaca	Caloplaca albopruinosa	K10-LIQ220CAAL	CTAB	NA	NA	200	0.912	2021	182.4	2.26102	0
PAFTOL2711	FIELD_COLLECTION	CAPY	M. Temina	NA	2021-05-05	NA	Israel	Csa	Haifa	old Turkish Mill, Mount Carmel National Park, Israel	NA	NA	NA	Ascomycota	Pezizomycotina	Lecanoromycetes	Teloschistales	Teloschistaceae	Caloplaca	Caloplaca pyracea	K10-LIQ227CAPY	CTAB	NA	NA	200	0.707	2021	141.4	2.15045	0
PAFTOL2713	FIELD_COLLECTION	XACA	M. Temina	NA	2017-02-28	NA	Israel	BWh	Dalton	Upper Galilee	NA	NA	NA	Ascomycota	Pezizomycotina	Lecanoromycetes	Teloschistales	Teloschistaceae	Xanthoria	Xanthoria calcicola	K10-LIQ229XACA	CTAB	NA	NA	200	0.11	2017	22	1.34242	0
PAFTOL2720	FIELD_COLLECTION	IKAU	M.L.Gil & E. Déniz	NA	2021-04-25	NA	Canary Islands	BWh	Lanzarote	Montañaroja	NA	NA	NA	Ascomycota	Pezizomycotina	Lecanoromycetes	Teloschistales	Teloschistaceae	cf.	cf. Ikaeria	K10-LIQ236IKAU	CTAB	NA	NA	200	30	2021	6000	3.77815	0
PAFTOL2721	FIELD_COLLECTION	XNCA	M.L.Gil & E. Déniz	NA	2021-05-02	NA	Canary Islands	BWh	Lanzarote	Las Nieves	NA	NA	NA	Ascomycota	Pezizomycotina	Lecanoromycetes	Teloschistales	Teloschistaceae	Xanthocarpia	Xanthocarpia sp.	K10-LIQ237XNCA	CTAB	NA	NA	200	1.84	2021	368	2.56585	0
PAFTOL2723	FIELD_COLLECTION	CASP	M.L.Gil & E. Déniz	NA	2021	NA	Canary Islands	BWh	Lanzarote	NA	NA	NA	NA	Ascomycota	Pezizomycotina	Lecanoromycetes	Teloschistales	Teloschistaceae	Caloplaca	Caloplaca sp.	K10-LIQ239CASP	CTAB	NA	NA	200	0.599	2021	119.8	2.07846	0
PAFTOL2737	FIELD_COLLECTION	RAFAR	TBL	NA	2021-11-02	NA	United Kingdom	Cfb	England	Growing on Crataegus monogyna subsp. azarella, Kew Gardens by Temperate House	NA	NA	NA	Ascomycota	Pezizomycotina	Lecanoromycetes	Lecanorales	Ramalinaceae	Ramalina	Ramalina farinacea	K11-LIQ254RAFAR	HWM-UMBILICARIA	0.422	NA	50	4.91	2021	245.5	2.39005	0
PAFTOL2559	CULTURE_COLLECTION	145126	B.A. Summerell	ex-holotype of Turgquoiseomyces eucalypti	2017-08-01	NA	Australia	BWh	NA	Cobb Highway	NA	NA	NA	Ascomycota	Pezizomycotina	Lecanoromycetes	Turquoiseomycetales	Turquoiseomycetaceae	Turquoiseomyces	Turquoiseomyces eucalypti	K12-LIQ270TUEUS	CTAB	NA	NA	200	380	2017	76000	4.88081	0
PAFTOL2562	CULTURE_COLLECTION	142083	J.J Le Roux	Ex-holotype of Rubikia evansii	2015-09-30	NA	Hawaii	As	NA	Oahu	NA	NA	NA	Ascomycota	Pezizomycotina	Lecanoromycetes	Incertae sedis	Rubikioideae	Rubikia	Rubikia evansii	K12-LIQ271RUEVS	CTAB	NA	NA	200	19	2015	3800	3.57978	0
PAFTOL2563	CULTURE_COLLECTION	141296	P.W. Crous, J. Edwards, P.W.J. Taylor	ex type of Mulderomyces natalis	2014-11-02	NA	Australia	Cfb	Victoria	Melbourne, Moonee Ponds Creek	NA	NA	NA	Ascomycota	Pezizomycotina	Lecanoromycetes	Ostropales	Incertae sedis	Mulderomyces	Mulderomyces natalis	K12-LIQ272MUNA	CTAB	NA	NA	200	660	2014	132000	5.12057	0
PAFTOL2564	CULTURE_COLLECTION	141296	P.W. Crous, J. Edwards, P.W.J. Taylor	ex type of Mulderomyces natalis	2014-11-02	NA	Australia	Cfb	Victoria	Melbourne, Moonee Ponds Creek	NA	NA	NA	Ascomycota	Pezizomycotina	Lecanoromycetes	Ostropales	Incertae sedis	Mulderomyces	Mulderomyces natalis	K12-LIQ272MUNAS	CTAB	NA	NA	200	360	2014	72000	4.85733	0
PAFTOL2565	CULTURE_COLLECTION	130777	E. Gaya, F. Lutzoni and J. Miadlikowska	NA	2013-12-21	NA	USA	Af	Florida	First right after the main entrance of Archibald Biological Station, along the sandy road, on Quercus sp.	NA	NA	NA	Ascomycota	Pezizomycotina	Lecanoromycetes	Ostropales	Graphidaceae	Phaeographis	Phaeographis elliptica	K12-LIQ273PHEL	CTAB	NA	NA	200	340	2013	68000	4.83251	0
PAFTOL2566	CULTURE_COLLECTION	130777	E. Gaya, F. Lutzoni and J. Miadlikowska	NA	2013-12-21	NA	USA	Af	Florida	First right after the main entrance of Archibald Biological Station, along the sandy road, on Quercus sp.	NA	NA	NA	Ascomycota	Pezizomycotina	Lecanoromycetes	Ostropales	Graphidaceae	Phaeographis	Phaeographis elliptica	K12-LIQ273PHELS	CTAB	NA	NA	200	217	2013	43400	4.63749	0
PAFTOL2567	CULTURE_COLLECTION	138861	R.K. Schumacher	ex-epitype of Trullula melanochlora	2013-12-21	NA	Germany	Cfb	near Berlin	NA	NA	NA	NA	Ascomycota	Pezizomycotina	Lecanoromycetes	Incertae sedis	Stictidaceae	Hormodochis	Hormodochis melanochlora	K12-LIQ274HOME	CTAB	NA	NA	200	62	2013	12400	4.09342	0
PAFTOL2568	CULTURE_COLLECTION	138861	R.K. Schumacher	ex-epitype of Trullula melanochlora	2013-12-21	NA	Germany	Cfb	near Berlin	NA	NA	NA	NA	Ascomycota	Pezizomycotina	Lecanoromycetes	Incertae sedis	Stictidaceae	Hormodochis	Hormodochis melanochlora	K12-LIQ274HOMES	CTAB	NA	NA	200	72	2013	14400	4.15836	0
PAFTOL2569	CULTURE_COLLECTION	101363	A. Aptroot	NA	1998-06-01	NA	Hong Kong	Cwa	NA	NA	NA	NA	NA	Ascomycota	Pezizomycotina	Lecanoromycetes	Lecanorales	Byssolomataceae	Micarea	Micarea bauschiana	K12-LIQ275MIBA	CTAB	NA	NA	200	134	1998	26800	4.42813	0
PAFTOL2570	CULTURE_COLLECTION	101363	A. Aptroot	NA	1998-06-01	NA	Hong Kong	Cwa	NA	NA	NA	NA	NA	Ascomycota	Pezizomycotina	Lecanoromycetes	Lecanorales	Byssolomataceae	Micarea	Micarea bauschiana	K12-LIQ275MIBAS	CTAB	NA	NA	200	126	1998	25200	4.4014	0
PAFTOL2571	CULTURE_COLLECTION	101254	A. Aptroot	NA	1998-06-01	NA	Hong Kong	Cwa	NA	NA	NA	NA	NA	Ascomycota	Pezizomycotina	Lecanoromycetes	Lecanorales	Byssolomataceae	Calopadia	Calopadia puiggarii	K12-LIQ276CAPU	CTAB	NA	NA	200	27	1998	5400	3.73239	0
PAFTOL2572	CULTURE_COLLECTION	101254	A. Aptroot	NA	1998-06-01	NA	Hong Kong	Cwa	NA	NA	NA	NA	NA	Ascomycota	Pezizomycotina	Lecanoromycetes	Lecanorales	Byssolomataceae	Calopadia	Calopadia puiggarii	K12-LIQ276CAPUS	CTAB	NA	NA	200	5.4	1998	1080	3.03342	0
PAFTOL2573	FIELD_COLLECTION	CCAR	XL, AA	NA	2019-04-14	NA	Spain	BSk	Catalunya	Carreró sobre Torre del Sastre (Roses, Catalunya, Spain) Quarç assolellat. 10-20° Est 14.4.19	NA	NA	NA	Ascomycota	Pezizomycotina	Lecanoromycetes	Teloschistales	Teloschistaceae	Caloplaca	Caloplaca carphinea	K1-LIQ69CCAR	CTAB	NA	NA	60	64	2019	3840	3.58433	0
PAFTOL2574	FIELD_COLLECTION	TSP	OW-1716	NA	2015-01-20	NA	Peru	Cfb	Ica	Ica, Ica, Santiago, Lomas de Amara (Pampa la Yerba) 14°42'30.4""S - 75°45'20.2""O Altitud 602m. Borde de Ioma arcillosa	NA	NA	NA	Ascomycota	Pezizomycotina	Lecanoromycetes	Teloschistales	Teloschistaceae	Teloschistes	Teloschistes sp.	K1-LIQ70TSP	CTAB	NA	NA	60	21	2015	1260	3.10037	0
PAFTOL2575	FIELD_COLLECTION	TLAC	M. Temina	NA	2018-11-12	NA	Israel	BWh	Negev desert	#2-6 Marina Temina	NA	NA	NA	Ascomycota	Pezizomycotina	Lecanoromycetes	Teloschistales	Teloschistaceae	Teloschistes	Teloschistes lacunosus	K1-LIQ71TLAC	CTAB	NA	NA	60	43	2018	2580	3.41162	0
PAFTOL2579	FIELD_COLLECTION	XASTE	M. Temina	NA	2018-12-04	NA	Israel	BWh	Negev desert	#5-1 Marina Temina	NA	NA	NA	Ascomycota	Pezizomycotina	Lecanoromycetes	Teloschistales	Teloschistaceae	Xanthoria	Xanthoria steineri	K1-LIQ73XASTE	CTAB	NA	NA	60	11	2018	660	2.81954	0
PAFTOL2583	FIELD_COLLECTION	XAME	M. Temina	NA	2018-12-05	NA	Israel	BWh	Negev desert	#5-2 Marina Temina	NA	NA	NA	Ascomycota	Pezizomycotina	Lecanoromycetes	Teloschistales	Teloschistaceae	Xanthoria	Xanthoria mediterranea	K1-LIQ75XAME	CTAB	NA	NA	60	26	2018	1560	3.19312	0
PAFTOL2584	FIELD_COLLECTION	CEHR	M. Temina	NA	2018-11-12	NA	Israel	BWh	Negev desert	#1-1 Marina Temina	NA	NA	NA	Ascomycota	Pezizomycotina	Lecanoromycetes	Teloschistales	Teloschistaceae	Caloplaca	Caloplaca ehrenbergii	K1-LIQ76CEHR	CTAB	NA	NA	60	15	2018	900	2.95424	0
PAFTOL2587	FIELD_COLLECTION	FFU	M. Temina	NA	2018-12-04	NA	Israel	BWh	Negev desert	#3-3 Marina Temina	NA	NA	NA	Ascomycota	Pezizomycotina	Lecanoromycetes	Teloschistales	Teloschistaceae	Fulgensia	Fulgensia fulgens	K1-LIQ77FFU	CTAB	NA	NA	60	4.22	2018	253.2	2.40346	0
PAFTOL2582	FIELD_COLLECTION	CAUR	M. Temina	NA	2018-12-04	NA	Israel	BWh	Negev desert	Israel, Negev desert. #3-4 Marina Temina	NA	NA	NA	Ascomycota	Pezizomycotina	Lecanoromycetes	Teloschistales	Teloschistaceae	Caloplaca	Caloplaca aurantia	K1RW1	CTAB	NA	NA	60	2.16	2018	129.6	2.11261	0
PAFTOL2588	FIELD_COLLECTION	FFU	M. Temina	NA	2018-12-04	NA	Israel	BWh	Negev desert	Israel, Negev desert. #3-3 Marina Temina	NA	NA	NA	Ascomycota	Pezizomycotina	Lecanoromycetes	Teloschistales	Teloschistaceae	Fulgensia	Fulgensia fulgens	K1RW2	CTAB	NA	NA	60	4.22	2018	253.2	2.40346	0
PAFTOL2629	FIELD_COLLECTION	LELE	A. A.	NA	NA	NA	Sri Lanka	Af	Ratnapura	1527. 6501-6505, Udawalawa - Riverine	NA	NA	NA	Ascomycota	Pezizomycotina	Lecanoromycetes	Teloschistales	Letrouitiaceae	Letrouitia	Letrouitia leprolyta	K2-LIQ106LELE	CTAB	NA	NA	60	20	NA	1200	3.07918	0
PAFTOL2632	FIELD_COLLECTION	XAAU	XL,AA	NA	NA	NA	Spain	BSk	Catalunya	La Falconera. Marge de la pista. NW	NA	NA	NA	Ascomycota	Pezizomycotina	Lecanoromycetes	Teloschistales	Teloschistaceae	Xanthoria	Xanthoria aureola	K2-LIQ109XAAU	CTAB	NA	NA	60	20	NA	1200	3.07918	0
PAFTOL2589	FIELD_COLLECTION	TCHR	XL, AA	NA	2019-04-02	NA	Spain	BSk	Catalunya	Carrasca de La Mata de Riu sobre Rosa sp.	NA	NA	NA	Ascomycota	Pezizomycotina	Lecanoromycetes	Teloschistales	Teloschistaceae	Teloschistes	Teloschistes chrysophthalmus	K2-LIQ78TCHR	CTAB	NA	NA	65	18	2019	1170	3.06819	0
PAFTOL2594	FIELD_COLLECTION	XSP	TBL	NA	2018-09-08	NA	Italy	Cfa	Telve	Il sentiero Forcella Ziolera - cima valpiana, Telve, Italy. Altitude 2253m	NA	NA	NA	Ascomycota	Pezizomycotina	Lecanoromycetes	Teloschistales	Teloschistaceae	Xanthoria	Xanthoria sp.	K2-LIQ80XSP	CTAB	NA	NA	60	7.8	2018	468	2.67025	0
PAFTOL2597	FIELD_COLLECTION	XMZF	XL, AA	NA	2018-09-20	NA	Spain	BSk	Catalunya	Sobre Fraxinus sp. La Tor de Querol (Cerdanya) Catalunya, Spain. Part nord I basal dels troncs. 1400m	NA	NA	NA	Ascomycota	Pezizomycotina	Lecanoromycetes	Teloschistales	Teloschistaceae	Xanthomendoza	Xanthomendoza cf.	K2-LIQ81XMZF	CTAB	NA	NA	60	12	2018	720	2.85733	0
PAFTOL2600	FIELD_COLLECTION	CAATA	XL, AA	NA	2019-04-16	NA	Spain	BSk	Catalunya	La Falconera. Marge de la pista assolellat granit meteoritzat	NA	NA	NA	Ascomycota	Pezizomycotina	Lecanoromycetes	Teloschistales	Teloschistaceae	Caloplaca	Caloplaca aetnensis	K2-LIQ82CAATA	CTAB	NA	NA	60	0.447	2019	26.82	1.42846	0
PAFTOL2610	FIELD_COLLECTION	LELE	NA	NA	NA	NA	NA	NA	NA	186. 1806-8. 59	NA	NA	NA	Ascomycota	Pezizomycotina	Lecanoromycetes	Teloschistales	Letrouitiaceae	Letrouitia	Letrouitia leprolyta	K2-LIQ91LELE	CTAB	NA	NA	60	12	NA	720	2.85733	0
PAFTOL2611	FIELD_COLLECTION	SELA	A. A. & X. L.	NA	2019-05-20	NA	Spain	BSk	Catalunya	La grobe. Monegros. 5° N sobre terra guixosa I base de mates	NA	NA	NA	Ascomycota	Pezizomycotina	Lecanoromycetes	Teloschistales	Teloschistaceae	Seirophora	Seirophora lacunosa	K2-LIQ92SELA	CTAB	NA	NA	60	11	2019	660	2.81954	0
PAFTOL2614	FIELD_COLLECTION	LETR	A. A.	NA	2017-05-31	NA	NA	NA	NA	214. 69	NA	NA	NA	Ascomycota	Pezizomycotina	Lecanoromycetes	Teloschistales	Letrouitiaceae	Letrouitia	Letrouitia transgressa	K2-LIQ93LETR	CTAB	NA	NA	60	17	2017	1020	3.0086	0
PAFTOL2617	FIELD_COLLECTION	LETR	A. A.	NA	2017-04-26	NA	NA	NA	NA	127. 8242-43. 16	NA	NA	NA	Ascomycota	Pezizomycotina	Lecanoromycetes	Teloschistales	Letrouitiaceae	Letrouitia	Letrouitia transgressa	K2-LIQ94LETR	CTAB	NA	NA	60	30	2017	1800	3.25527	0
PAFTOL2603	FIELD_COLLECTION	UMVE	XL	NA	2018-09-22	NA	Spain	BSk	Catalunya	Roc de Mel, Vall de Bulloses, La Tor de Querol. Rain-track 70° N a l'ombra. 1717 msm	NA	NA	NA	Ascomycota	Pezizomycotina	Lecanoromycetes	Umbilicariales	Umbilicariaceae	Umbilicaria	Umbilicaria vellea	K2RW1	CTAB	NA	NA	60	2.18	2018	130.8	2.11661	0
PAFTOL2592	FIELD_COLLECTION	DIDIA	XL, AA	NA	2018-09-04	NA	Spain	BSk	Catalunya	Sobre sòl guixenc I directament sobre guix. Resisteix sol directe. Torà. ~ 450m. Km 25. 5-30° S.	NA	NA	NA	Ascomycota	Pezizomycotina	Lecanoromycetes	Ostropales	Graphidaceae	Diploschistes	Diploschistes diacapsis	K2RW10	CTAB	NA	NA	NA	NA	2018	NA	NA	0
PAFTOL2625	FIELD_COLLECTION	LEMU	A. A.	NA	2017-04-28	NA	NA	NA	NA	368. 8826-30. 24	NA	NA	NA	Ascomycota	Pezizomycotina	Lecanoromycetes	Teloschistales	Letrouitiaceae	Letrouitia	Letrouitia muralis	K2RW2	CTAB	NA	NA	60	9.2	2017	552	2.74194	0
PAFTOL2608	FIELD_COLLECTION	LESU	A. A.	NA	2017-04-04	NA	Sri Lanka	Af	Udawalawa	1471. 6611-6612. Udawalawa. Sri Lanka	NA	NA	NA	Ascomycota	Pezizomycotina	Lecanoromycetes	Teloschistales	Letrouitiaceae	Letrouitia	Letrouitia subvulpina	K2RW3	CTAB	NA	NA	60	12	2017	720	2.85733	0
PAFTOL2624	FIELD_COLLECTION	LEVU	A. A.	NA	2017-05-10	NA	Sri Lanka	Af	Kitulgala	771. 38. K+=Red.	NA	NA	NA	Ascomycota	Pezizomycotina	Lecanoromycetes	Teloschistales	Letrouitiaceae	Letrouitia	Letrouitia vulpina	K2RW4	CTAB	NA	NA	60	7.9	2017	474	2.67578	0
PAFTOL2601	FIELD_COLLECTION	CAATT	XL, AA	NA	2019-04-16	NA	Spain	BSk	Catalunya	La Falconera. Marge de la pista assolellat granit meteoritzat	NA	NA	NA	Ascomycota	Pezizomycotina	Lecanoromycetes	Teloschistales	Teloschistaceae	Caloplaca	Caloplaca aetnensis	K2RW5	CTAB	NA	NA	60	2.65	2019	159	2.2014	0
PAFTOL2607	FIELD_COLLECTION	LEMU	A. A.	NA	2017-04-28	NA	NA	NA	NA	165. 24	NA	NA	NA	Ascomycota	Pezizomycotina	Lecanoromycetes	Teloschistales	Letrouitiaceae	Letrouitia	Letrouitia muralis	K2RW6	CTAB	NA	NA	60	4.96	2017	297.6	2.47363	0
PAFTOL2604	FIELD_COLLECTION	CALI	XL, AA	NA	2019-04-16	NA	Spain	BSk	Catalunya	La Falconera (Roses). Marge de la pista. Granit alterat. 30° W	NA	NA	NA	Ascomycota	Pezizomycotina	Lecanoromycetes	Teloschistales	Teloschistaceae	Caloplaca	Caloplaca ligustica	K2RW7	CTAB	NA	NA	60	12	2019	720	2.85733	0
PAFTOL2631	FIELD_COLLECTION	PROTE	XL,AA	NA	2018-09-04	NA	Spain	BSk	NA	Fontanet. Gres calcari. XL, AA	NA	NA	NA	Ascomycota	Pezizomycotina	Lecanoromycetes	Lecanorales	Psoraceae	Protoblastenia	Protoblastenia testacea	K2RW8	CTAB	NA	NA	60	13	2018	780	2.89209	0
PAFTOL2602	FIELD_COLLECTION	CONO	XL	NA	2018-09-21	NA	Spain	BSk	Catalunya	Roc de Mel, Vall de Bulloses, La Tor de Querol. Rain-track 70° S a ple sol. 1717 msm (bloc enàtic quartzitic)	NA	NA	NA	Ascomycota	Pezizomycotina	Lecanoromycetes	Lecanorales	Parmeliaceae	Cornicularia	Cornicularia normoerica	K2RW9	CTAB	NA	NA	60	13	2018	780	2.89209	0
PAFTOL2623	FIELD_COLLECTION	LESU	A. A.	NA	2017-05-29	NA	NA	NA	NA	1305. 1849-52. 61	NA	NA	NA	Ascomycota	Pezizomycotina	Lecanoromycetes	Teloschistales	Letrouitiaceae	Letrouitia	Letrouitia subvulpina	K3-LIQ100LESU	QIAGEN	NA	NA	NA	NA	2017	NA	NA	0
PAFTOL2626	FIELD_COLLECTION	LELE	A. A.	NA	2017-05-29	NA	NA	NA	NA	190. 1788-89. 59. on Diospyros	NA	NA	NA	Ascomycota	Pezizomycotina	Lecanoromycetes	Teloschistales	Letrouitiaceae	Letrouitia	Letrouitia leprolyta	K3-LIQ103LELE	QIAGEN	NA	NA	NA	NA	2017	NA	NA	0
PAFTOL2627	FIELD_COLLECTION	LELE	A. A.	NA	2017-04-04	NA	Sri Lanka	Af	Udawalawa	1467. Uduwalawa	NA	NA	NA	Ascomycota	Pezizomycotina	Lecanoromycetes	Teloschistales	Letrouitiaceae	Letrouitia	Letrouitia leprolyta	K3-LIQ104LELE	QIAGEN	NA	NA	NA	NA	2017	NA	NA	0
PAFTOL2628	FIELD_COLLECTION	LELE	A. A.	NA	2017-05-31	NA	NA	NA	NA	180. 2112-13. 69	NA	NA	NA	Ascomycota	Pezizomycotina	Lecanoromycetes	Teloschistales	Letrouitiaceae	Letrouitia	Letrouitia leprolyta	K3-LIQ105LELE	QIAGEN	NA	NA	NA	NA	2017	NA	NA	0
PAFTOL2630	FIELD_COLLECTION	LELE	A. A.	NA	2017-04-05	NA	Sri Lanka	Af	Ratnapura	493. Udawalawa	NA	NA	NA	Ascomycota	Pezizomycotina	Lecanoromycetes	Teloschistales	Letrouitiaceae	Letrouitia	Letrouitia leprolyta	K3-LIQ107LELE	QIAGEN	NA	NA	NA	NA	2017	NA	NA	0
PAFTOL2605	FIELD_COLLECTION	LEDO	A. A.	NA	2017-05-14	NA	NA	NA	NA	788. 46. 60-62	NA	NA	NA	Ascomycota	Pezizomycotina	Lecanoromycetes	Teloschistales	Letrouitiaceae	Letrouitia	Letrouitia domingensis	K3-LIQ86LEDO	QIAGEN	NA	NA	NA	NA	2017	NA	NA	0
PAFTOL2606	FIELD_COLLECTION	LEVU	A. A.	NA	2017-05-18	NA	NA	NA	NA	934. 8746-47. 53	NA	NA	NA	Ascomycota	Pezizomycotina	Lecanoromycetes	Teloschistales	Letrouitiaceae	Letrouitia	Letrouitia vulpina	K3-LIQ87LEVU	QIAGEN	NA	NA	NA	NA	2017	NA	NA	0
PAFTOL2609	FIELD_COLLECTION	LETR	A. A.	NA	2017-04-04	NA	Sri Lanka	Af	Ratnapura	1470. 6602-07. 6613-15. Udawalawa	NA	NA	NA	Ascomycota	Pezizomycotina	Lecanoromycetes	Teloschistales	Letrouitiaceae	Letrouitia	Letrouitia transgressa	K3-LIQ90LETR	QIAGEN	NA	NA	NA	NA	2017	NA	NA	0
PAFTOL2618	FIELD_COLLECTION	LETR	A. A.	NA	2017-05-29	NA	NA	NA	NA	1361. 1844-45. 61	NA	NA	NA	Ascomycota	Pezizomycotina	Lecanoromycetes	Teloschistales	Letrouitiaceae	Letrouitia	Letrouitia transgressa	K3-LIQ95LETR	QIAGEN	NA	NA	NA	NA	2017	NA	NA	0
PAFTOL2619	FIELD_COLLECTION	LETR	A. A.	NA	2017-04-24	NA	NA	NA	NA	223. 7915-20. 8	NA	NA	NA	Ascomycota	Pezizomycotina	Lecanoromycetes	Teloschistales	Letrouitiaceae	Letrouitia	Letrouitia transgressa	K3-LIQ96LETR	QIAGEN	NA	NA	NA	NA	2017	NA	NA	0
PAFTOL2620	FIELD_COLLECTION	LETR	A. A.	NA	2017-04-22	NA	NA	NA	NA	352. 19	NA	NA	NA	Ascomycota	Pezizomycotina	Lecanoromycetes	Teloschistales	Letrouitiaceae	Letrouitia	Letrouitia transgressa	K3-LIQ97LETR	QIAGEN	NA	NA	NA	NA	2017	NA	NA	0
PAFTOL2621	FIELD_COLLECTION	LESU	A. A.	NA	2017-04-26	NA	NA	NA	NA	149. 8312-16. 16	NA	NA	NA	Ascomycota	Pezizomycotina	Lecanoromycetes	Teloschistales	Letrouitiaceae	Letrouitia	Letrouitia subvulpina	K3-LIQ98LESU	QIAGEN	NA	NA	NA	NA	2017	NA	NA	0
PAFTOL2622	FIELD_COLLECTION	LESU	A. A.	NA	2017-04-26	NA	NA	NA	NA	4. 8225-26. 16	NA	NA	NA	Ascomycota	Pezizomycotina	Lecanoromycetes	Teloschistales	Letrouitiaceae	Letrouitia	Letrouitia subvulpina	K3-LIQ99LESU	QIAGEN	NA	NA	NA	NA	2017	NA	NA	0
PAFTOL2633	FIELD_COLLECTION	XAAU	XL,AA	NA	NA	NA	Spain	BSk	Catalunya	La Falconera. Marge de la pista. NW	NA	NA	NA	Ascomycota	Pezizomycotina	Lecanoromycetes	Teloschistales	Teloschistaceae	Xanthoria	Xanthoria aureola	K4-LIQ109-2XAAU	QIAGEN	NA	NA	67	16	NA	1072	3.03019	0
PAFTOL2578	FIELD_COLLECTION	TVIL	M. Temina	NA	2018-12-04	NA	Israel	BWh	Negev desert	Israel, Negev desert. #3-2 Marina Temina	NA	NA	NA	Ascomycota	Pezizomycotina	Lecanoromycetes	Teloschistales	Teloschistaceae	Teloschistes	Teloschistes villosus	K4-LIQ72-2TVIL	QIAGEN	NA	NA	67	6.8	2018	455.6	2.65858	0
PAFTOL2580	FIELD_COLLECTION	XASTE	M. Temina	NA	2018-12-04	NA	Israel	BWh	Negev desert	Israel, Negev desert. #5-1 Marina Temina	NA	NA	NA	Ascomycota	Pezizomycotina	Lecanoromycetes	Teloschistales	Teloschistaceae	Xanthoria	Xanthoria steineri	K4-LIQ73-2XASTE	QIAGEN	NA	NA	67	10	2018	670	2.82607	0
PAFTOL2585	FIELD_COLLECTION	CEHR	M. Temina	NA	2018-11-12	NA	Israel	BWh	Negev desert	Israel, Negev desert. #1-1 Marina Temina	NA	NA	NA	Ascomycota	Pezizomycotina	Lecanoromycetes	Teloschistales	Teloschistaceae	Caloplaca	Caloplaca ehrenbergii	K4-LIQ76-2CEHR	QIAGEN	NA	NA	67	10	2018	670	2.82607	0
PAFTOL2590	FIELD_COLLECTION	TCHR	A. A.	NA	2017-05-14	NA	NA	NA	NA	788. 46. 60-62	NA	NA	NA	Ascomycota	Pezizomycotina	Lecanoromycetes	Teloschistales	Teloschistaceae	Teloschistes	Teloschistes chrysophthalmus	K4-LIQ78-2TCHR	QIAGEN	NA	NA	67	6.2	2017	415.4	2.61847	0
PAFTOL2593	FIELD_COLLECTION	DIDIA	XL, AA	NA	2018-09-04	NA	Spain	BSk	Catalunya	Sobre sòl guixenc I directament sobre guix. Resisteix sol directe. Torà. ~ 450m. Km 25. 5-30° S.	NA	NA	NA	Ascomycota	Pezizomycotina	Lecanoromycetes	Ostropales	Graphidaceae	Diploschistes	Diploschistes diacapsis	K4-LIQ79-2DIDIA	QIAGEN	NA	NA	67	0.903	2018	60.501	1.78176	0
PAFTOL2595	FIELD_COLLECTION	XSP	TBL	NA	2018-09-08	NA	Italy	Cfa	Telve	Il sentiero Forcella Ziolera - cima valpiana, Telve, Italy.	NA	NA	NA	Ascomycota	Pezizomycotina	Lecanoromycetes	Teloschistales	Teloschistaceae	Xanthoria	Xanthoria sp.	K4-LIQ80-2XSP	QIAGEN	NA	NA	67	11	2018	737	2.86747	0
PAFTOL2598	FIELD_COLLECTION	XMZF	XL, AA	NA	2018-09-20	NA	Spain	BSk	Catalunya	Sobre Fraxinus sp. La Tor de Querol (Cerdanya) Catalunya, Spain. Part nord I basal dels troncs. 1400m	NA	NA	NA	Ascomycota	Pezizomycotina	Lecanoromycetes	Teloschistales	Teloschistaceae	Xanthomendoza	Xanthomendoza cf.	K4-LIQ81-2XMZF	QIAGEN	NA	NA	67	13	2018	871	2.94002	0
PAFTOL2615	FIELD_COLLECTION	LETR	A. A.	NA	2017-05-31	NA	NA	NA	NA	214. 69	NA	NA	NA	Ascomycota	Pezizomycotina	Lecanoromycetes	Teloschistales	Letrouitiaceae	Letrouitia	Letrouitia transgressa	K4-LIQ93-2LETR	QIAGEN	NA	NA	67	5.9	2017	395.3	2.59693	0
PAFTOL2612	FIELD_COLLECTION	SELA_1	A. A.& X. L.	NA	2019-05-20	NA	Spain	BSk	Catalunya	La grobe. Monegros. 5° N sobre terra guixosa I base de mates	NA	NA	NA	Ascomycota	Pezizomycotina	Lecanoromycetes	Teloschistales	Teloschistaceae	Seirophora	Seirophora lacunosa	K6RW1	CTAB	NA	NA	100	25	2019	2500	3.39794	0
PAFTOL2635	FIELD_COLLECTION	CAAG	XL	NA	2018-10-29	NA	Spain	BSk	Catalunya	Sobre el Mas de la Fabrega (La Selva de Mon). Pedres d'esquist, a tena. Comunitat dominada per Caloplaca aegea. 80 msm	NA	NA	NA	Ascomycota	Pezizomycotina	Lecanoromycetes	Teloschistales	Teloschistaceae	Caloplaca	Caloplaca aegea	K6RW2	CTAB a	NA	NA	100	103	2018	10300	4.01284	0
PAFTOL2613	FIELD_COLLECTION	SELA_2	AA, XL	NA	2019-05-20	NA	Spain	BSk	Catalunya	La grobe. Monegros. 5° N sobre terra guixosa I base de mates	NA	NA	NA	Ascomycota	Pezizomycotina	Lecanoromycetes	Teloschistales	Teloschistaceae	Seirophora	Seirophora lacunosa	K6RW3	CTAB	NA	NA	100	28	2019	2800	3.44716	0
PAFTOL2637	FIELD_COLLECTION	TFLA	TBL	NA	2019-10-16	NA	United Kingdom	Cfb	NA	Exposed coastal cliffs, growing on grass, Devon, UK	NA	NA	NA	Ascomycota	Pezizomycotina	Lecanoromycetes	Teloschistales	Teloschistaceae	Teloschistes	Teloschistes flavicans	K6RW4	CTAB a	NA	NA	100	42	2019	4200	3.62325	0
PAFTOL2638	FIELD_COLLECTION	XSP	TBL	NA	2019-09-01	NA	Italy	Cfa	Belluno	SE facing, Growing on accumulated organic matter in crevices/fissures of large boulders. Near base of Tre cime di Lavaredo and Rifugio Lavaredo, Dolomiti 32041 Auronzo di Cadore, Province of Belluno
Italy	NA	NA	NA	Ascomycota	Pezizomycotina	Lecanoromycetes	Teloschistales	Teloschistaceae	Xanthoria	Xanthoria sp.	K6RW5	CTAB a	NA	NA	100	92	2019	9200	3.96379	0	FALSE
PAFTOL2636	FIELD_COLLECTION	FUDE	XL, AA	NA	2019-05-30	NA	Spain	BSk	Catalunya	La greba (Monegros). Guixos assolellats	NA	NA	NA	Ascomycota	Pezizomycotina	Lecanoromycetes	Teloschistales	Teloschistaceae	Fulgensia	Fulgensia desertorum	K6RW6	CTAB a	NA	NA	100	9.1	2019	910	2.95904	0
PAFTOL2651	FIELD_COLLECTION	PYXP	E. Gaya	NA	2012-01-16	NA	NA	NA	NA	Coastal lichens, Right side trail, Loc 2	NA	NA	NA	Ascomycota	Pezizomycotina	Lecanoromycetes	Caliciales	Caliciaceae	Pyxine	Pyxine sp.	K7RW1	CTAB a	NA	NA	100	17	2012	1700	3.23045	0
PAFTOL2647	FIELD_COLLECTION	CAIS	J. Šoun	NA	2007-08-14	NA	Slovakia	Dfb	Tatras mountains	Low Tatras mountains, Slovakia. Estern part of mountain range, mount Velk'y bok, small limestone outcrops near tourist trail on south slope, alt. c. 1560 m, 48°56'03.35""N, 19°52'53.44""E	NA	NA	NA	Ascomycota	Pezizomycotina	Lecanoromycetes	Teloschistales	Teloschistaceae	Caloplaca	Caloplaca isidiigera	K7RW10	CTAB a	NA	NA	100	35	2007	3500	3.54407	0
PAFTOL2654	FIELD_COLLECTION	CACH	E.G., P.N., N.H, A.G, U. A., U. S.	NA	2006-08-14	NA	Switzerland	Cfb	NA	NA	NA	NA	NA	Ascomycota	Pezizomycotina	Lecanoromycetes	Teloschistales	Teloschistaceae	Caloplaca	Caloplaca chalybae	K7RW11	CTAB a	NA	NA	100	33	2006	3300	3.51851	0
PAFTOL2644	FIELD_COLLECTION	XMPO	EG, PN, NH, AG, UA, US	NA	2006-08-09	NA	Switzerland	Cfb	Switzerland	Suècia	NA	NA	NA	Ascomycota	Pezizomycotina	Lecanoromycetes	Teloschistales	Teloschistaceae	Xanthomendoza	Xanthomendoza poeltii	K7RW12	CTAB a	NA	NA	100	40	2006	4000	3.60206	0
PAFTOL2652	FIELD_COLLECTION	CAAR	J. Vondrák	NA	2002-07-14	NA	Spain	BSk	Pyrenees	Pyrenees Mts., Spain, Jaca, Candachu, Valle de Rio de Canal Roya, keft tributary of Rio Aragón, near Refugio de la Canal Roya, alt. 1550-2000 m	NA	NA	NA	Ascomycota	Pezizomycotina	Lecanoromycetes	Teloschistales	Teloschistaceae	Caloplaca	Caloplaca arnoldii	K7RW13	CTAB a	NA	NA	100	49	2002	4900	3.6902	0
PAFTOL2643	FIELD_COLLECTION	XMME	K. Knudsen	NA	2010-12-25	NA	USA	BWh	Mojave Desert	Mojave Desert: Joshua Tree National Park: north slope top of foothill on edge of Lost Horse Valley. 35°58'19.3""N. 116°09'34.8""W. Alt.: §357m. Pinyon pine, junipers, on granite	NA	NA	NA	Ascomycota	Pezizomycotina	Lecanoromycetes	Teloschistales	Teloschistaceae	Xanthomendoza	Xanthomendoza mendozae	K7RW14	CTAB a	NA	NA	100	44	2010	4400	3.64345	0
PAFTOL2642	FIELD_COLLECTION	XMOR	B. Mccune	NA	NA	NA	USA	Cfa	Oregon	Lichens of Oregon, B. Mccune, 29897	NA	NA	NA	Ascomycota	Pezizomycotina	Lecanoromycetes	Teloschistales	Teloschistaceae	Xanthomendoza	Xanthomendoza oregana	K7RW15	CTAB a	NA	NA	100	47	NA	4700	3.6721	0
PAFTOL2653	FIELD_COLLECTION	CABI	J. Vondrák	NA	2005-05-08	NA	Crete	Csa	Greece	Crete, Greece, Orosira Dikti Mts: Anno Viannos, upper part of S-slope of Mt Afendis Christos, 1600m	NA	NA	NA	Ascomycota	Pezizomycotina	Lecanoromycetes	Teloschistales	Teloschistaceae	Caloplaca	Caloplaca biatorina	K7RW16	CTAB a	NA	NA	100	38	2005	3800	3.57978	0
PAFTOL2655	FIELD_COLLECTION	CAVE	E.G., P.N., N.H, A.G, U. A., U. S.	NA	2006-08-13	NA	Switzerland	Cfb	NA	NA	NA	NA	NA	Ascomycota	Pezizomycotina	Lecanoromycetes	Teloschistales	Teloschistaceae	Caloplaca	Caloplaca velana	K7RW17	CTAB a	NA	NA	100	33	2006	3300	3.51851	0
PAFTOL2646	FIELD_COLLECTION	CACI	MT	NA	2018-12-04	NA	Israel	BWh	Negev desert	Israel, Negev desert	NA	NA	NA	Ascomycota	Pezizomycotina	Lecanoromycetes	Teloschistales	Teloschistaceae	Caloplaca	Caloplaca circumalbata	K7RW2	CTAB a	NA	NA	100	45	2018	4500	3.65321	0
PAFTOL2641	FIELD_COLLECTION	XMWE	G. B. Perlmutter	NA	2011-08-02	NA	USA	Cfa	North Carolina	Wake County, NC, USA, on trunk of large oak, pleasants' yard just north of Turnipseed Preserve; rural yard facing fallow agricultural field; sunny; 35°44'52""N, 78°25'16""W; ca 73 m elevation	NA	NA	NA	Ascomycota	Pezizomycotina	Lecanoromycetes	Teloschistales	Teloschistaceae	Xanthomendoza	Xanthomendoza weberi	K7RW3	CTAB a	NA	NA	100	18	2011	1800	3.25527	0
PAFTOL2650	FIELD_COLLECTION	XASP	S. Pérez-Ortega 1741 & M. A. Pérez	NA	2011-11-19	NA	Spain	BSk	Soria	España. Castilla y León. Soria. Calatañazor. Pueblo de Calatañazor. 41°42'59""N; 2°50'35""W, 1014 m. Sobre Juniperus thurifera	NA	NA	NA	Ascomycota	Pezizomycotina	Lecanoromycetes	Teloschistales	Teloschistaceae	Xanthoria	Xanthoria sp.	K7RW4	CTAB a	NA	NA	100	33	2011	3300	3.51851	0
PAFTOL2649	FIELD_COLLECTION	XACA	S. Pérez-Ortega 1741 & M. A. Pérez	NA	2011-11-19	NA	Spain	BSk	Castilla y León	España. Castilla y León. Soria. Calatañazor. Pueblo de Calatañazor. 41°41'56""N; 2°49'65""W, 1014 m. Sobre rocas calizas.	NA	NA	NA	Ascomycota	Pezizomycotina	Lecanoromycetes	Teloschistales	Teloschistaceae	Xanthoria	Xanthoria calcicola	K7RW5	CTAB a	NA	NA	100	55	2011	5500	3.74036	0
PAFTOL2639	FIELD_COLLECTION	TEX	E. Gaya	NA	NA	NA	USA	Cfa	NA	Hillis 07-726 (from Ester's Teloschistaceae USA box)	NA	NA	NA	Ascomycota	Pezizomycotina	Lecanoromycetes	Teloschistales	Teloschistaceae	Teloschistes	Teloschistes exilis	K7RW6	CTAB a	NA	NA	100	25	NA	2500	3.39794	0
PAFTOL2645	FIELD_COLLECTION	CAOA	MT	NA	2018-11-12	NA	Israel	BWh	Negev desert	Israel, Negev desert	NA	NA	NA	Ascomycota	Pezizomycotina	Lecanoromycetes	Teloschistales	Teloschistaceae	Caloplaca	Caloplaca oasis	K7RW7	CTAB a	NA	NA	100	30	2018	3000	3.47712	0
PAFTOL2648	FIELD_COLLECTION	CACH	J. Vondrák	NA	2006-04-17	NA	Czech Republic	Dfb	Česky Krumlov	Česky Krumlov, Staré Dobrkovice, protected area Kalamandra, alt. ca 530 m	NA	NA	NA	Ascomycota	Pezizomycotina	Lecanoromycetes	Teloschistales	Teloschistaceae	Caloplaca	Caloplaca chlorina	K7RW8	CTAB a	NA	NA	100	35	2006	3500	3.54407	0
PAFTOL2640	FIELD_COLLECTION	XABO	T. Ahti, E.Holt et al.	NA	2004-08-27	NA	USA	Cfb	NA	Alaska, North Slope County, USA. Dwarf shrun tundra, upper W slope, near ridgetop, SW of Copter Peak, watershed of Kugururok River, Noatak National Preserve, De Long Mountains, western Brooks Range, Elevation: 729 m 68° 27.628'N 161° 27.091' W	NA	NA	NA	Ascomycota	Pezizomycotina	Lecanoromycetes	Teloschistales	Teloschistaceae	Xanthoria	Xanthoria borealis	K7RW9	CTAB a	NA	NA	100	52	2004	5200	3.716	0
PAFTOL2662	FIELD_COLLECTION	PRBL	A. H.	NA	2020-07-20	NA	Mexico	BWh	Coahuila	Sierra de La Marta, Artega, Coahuila, Mexico	NA	NA	NA	Ascomycota	Pezizomycotina	Lecanoromycetes	Lecanorales	Psoraceae	Protoblastenia	Protoblastenia cf.	K8-LIQ170PRBL	CTAB	NA	NA	200	2.41	2020	482	2.68305	0
PAFTOL2666	FIELD_COLLECTION	ARBA	A. H.	NA	2020-10-25	NA	Mexico	Aw	Tamaulipas	Puerto 'El Paraiso', Victoria, Tamaulipas, Mexico	NA	NA	NA	Ascomycota	Pezizomycotina	Dothideomycetes	Trypetheliales	Trypetheliaceae	Architrypethelium	Architrypethelium barrerae	K8-LIQ181ARBA	CTAB	NA	NA	200	2.21	2020	442	2.64542	0
PAFTOL2688	FIELD_COLLECTION	COCI	A. H.	NA	2020-08-16	NA	Mexico	Cwa	Nuevo Leon	Carretera El Manzano, Santiago, Nuevo León, Mexico	NA	NA	NA	Ascomycota	Pezizomycotina	Arthoniomycetes	Arthoniales	Arthoniaceae	Coniocarpon	Coniocarpon cinnabarinum	K9-LIQ204COCI	CTAB	NA	NA	200	1.67	2020	334	2.52375	0
PAFTOL2689	FIELD_COLLECTION	HERU	A. H.	NA	2020-11-01	NA	Mexico	Aw	Tamaulipas	Camino a la Gloria, Reserva El Cielo, Gomez Farias, Tamaulipas, Mexico	NA	NA	NA	Ascomycota	Pezizomycotina	Arthoniomycetes	Arthoniales	Arthoniaceae	Herpothallon	Herpothallon rubrocinctum	K9-LIQ205HERU	CTAB	NA	NA	200	0.417	2020	83.4	1.92117	0
PAFTOL2693	FIELD_COLLECTION	ALSI	A. H.	NA	2018-03-11	NA	Mexico	Cwa	Nuevo Leon	Cascadas del Cerro de la Silla, Monterey, Nuevo León, Mexico	NA	NA	NA	Ascomycota	Pezizomycotina	Lecanoromycetes	Lecanorales	Parmeliaceae	Alectoria	Alectoria sierramadrensis	K9-LIQ209ALSI	CTAB	NA	NA	200	1.19	2018	238	2.37658	0
PAFTOL2696	FIELD_COLLECTION	PRIN	A. H.	NA	2020-12-26	NA	Mexico	BWh	Coahuila	Sierra de La Marta, Artega, Coahuila, Mexico	NA	NA	NA	Ascomycota	Pezizomycotina	Lecanoromycetes	Lecanorales	Psoraceae	Protoblastenia	Protoblastenia incrustans	K9-LIQ212PRIN	CTAB	NA	NA	200	0.0894	2020	17.88	1.25237	0
PAFTOL2698	FIELD_COLLECTION	TRSU	NA	NA	NA	NA	NA	NA	NA	NA	NA	NA	NA	Ascomycota	Pezizomycotina	Lecanoromycetes	Teloschistales	Teloschistaceae	Trypethellium	Trypethellium subeluterie	K9-LIQ214TRSU	CTAB	NA	NA	200	6.1	NA	1220	3.08636	0
PAFTOL1400	FUNGARIUM	NA	B. J. Pollard	NA	2001-10-04	NA	Cameroon	Aw	NA	North West Cameroon. Nchukob coffea plantation	NA	5, 50'01""N	10, 4'40""E	Ascomycota	Pezizomycotina	Sordariomycetes	Xylariales	Xylariaceae	Xylaria	Xylaria sp.	KDH1520	CTAB	0.0092	NA	100	49	2001	4900	3.6902	23
PAFTOL1401	FUNGARIUM	NA	M. Cheek	NA	1993-11-16	NA	Cameroon	Af	NA	South west province, Mt. Caeroon, Njonji	NA	4, 8""N	9, 1"" E	Basidiomycota	Agaricomycotina	Agaricomycetes	Agaricales	Marasmiaceae	Marasmius	Marasmius sp.	KDH1521	CTAB	0.0858	NA	100	47	1993	4700	3.6721	31
PAFTOL1402	FUNGARIUM	NA	M. Cheek	NA	2004-10-03	NA	Cameroon	Aw	NA	Central, Ndanan 1	NA	3,37'13""N	11,35'04""E	Basidiomycota	Agaricomycotina	Agaricomycetes	Polyporales	Ganodermataceae	Marasmius	Marasmius sp.	KDH1522	CTAB	0.0035	NA	100	57	2004	5700	3.75587	20
PAFTOL1403	FUNGARIUM	NA	L. Hurst	NA	1996-04-10	NA	Cameroon	Af	NA	South west province, Ndian division. Gazetteer: Ekundu Kundu	NA	NA	NA	Basidiomycota	Agaricomycotina	Agaricomycetes	Polyporales	Ganodermataceae	Ganoderma	Ganoderma sp.	KDH1523	CTAB	0.0021	NA	100	7	1996	700	2.8451	28
PAFTOL1404	FUNGARIUM	NA	C. Orlienio	NA	1963-11-22	NA	Kenya	Cfb	NA	Karura Forest	NA	NA	NA	Basidiomycota	Agaricomycotina	Agaricomycetes	Polyporales	Ganodermataceae	Amauroderma	Amauroderma sp.	KDH1524	CTAB	0.0165	NA	100	24	1963	2400	3.38021	61
PAFTOL1405	FUNGARIUM	NA	H.E. Brown	NA	1964-04-24	NA	Uganda	Af	NA	Rabongo Forest, Murchison Falls National Park	NA	NA	NA	Basidiomycota	Agaricomycotina	Agaricomycetes	Agaricales	Agaricaceae	Vascellum	Vascellum sp.	KDH1525	CTAB	0.0092	NA	100	55	1964	5500	3.74036	60
PAFTOL1406	FUNGARIUM	NA	M.D J. W Ash	NA	1976-09-25	NA	Kenya	Cfb	NA	Sokoke Forest, near Jilore lodge, coastal province	NA	NA	NA	Basidiomycota	Agaricomycotina	Agaricomycetes	Agaricales	Agaricaceae	Vascellum	Vascellum sp.	KDH1526	CTAB	0.0467	NA	100	0	1976	0	-3	48
PAFTOL1407	FUNGARIUM	NA	M.D J. W Ash	NA	1976-08-26	NA	Ethiopia	BSh	NA	North west shore of Koka dam lake	NA	NA	NA	Basidiomycota	Agaricomycotina	Agaricomycetes	Agaricales	Agaricaceae	Tulostoma	Tulostoma sp.	KDH1527	CTAB	0.122	NA	100	47	1976	4700	3.6721	48
PAFTOL1408	FUNGARIUM	NA	M.D J. W Ash	NA	1976-09-08	NA	Ethiopia	BSh	NA	Southeast shore of lake abiata, 30km west of lake langano hotel	NA	NA	NA	Basidiomycota	Agaricomycotina	Agaricomycetes	Agaricales	Agaricaceae	Mycenastrum	Mycenastrum sp.	KDH1528	CTAB	0.0145	NA	100	28	1976	2800	3.44716	48
PAFTOL1409	FUNGARIUM	NA	M.D J. W Ash	NA	1976-06-12	NA	Ethiopia	BSh	NA	Southeast shore of lake abiata, 30km west of lake langano hotel	NA	NA	NA	Basidiomycota	Agaricomycotina	Agaricomycetes	Boletales	Boletaceae	Mycenastrum	Mycenastrum corium	KDH1529	CTAB	0.0074	NA	100	9.3	1976	930	2.96848	48
PAFTOL1410	FUNGARIUM	NA	D.A. Reid	NA	1976-05-02	NA	Australia	Cfb	NA	Lilly Pilly Gully, Tidal River, Wilson's Promontary	NA	NA	NA	Basidiomycota	Agaricomycotina	Agaricomycetes	Boletales	Boletaceae	Boletus	Boletus sp.	KDH1530	CTAB	0.005	NA	100	54	1976	5400	3.73239	48
PAFTOL1411	FUNGARIUM	NA	D.A. Reid	NA	1976-05-29	NA	Australia	Cfb	NA	Dom Dom Saddle, Dividing Range, Victoria	NA	NA	NA	Basidiomycota	Agaricomycotina	Agaricomycetes	Boletales	Boletaceae	Xerocomus	Xerocomus sp.	KDH1531	CTAB	0.0142	NA	100	0.0202	1976	2.02	0.305351	48
PAFTOL1412	FUNGARIUM	NA	D.A. Reid	NA	1976-04-05	NA	Australia	Cfb	NA	Cumberland Falls	NA	NA	NA	Basidiomycota	Agaricomycotina	Agaricomycetes	Boletales	Boletaceae	Boletus	Boletus sp.	KDH1532	PTB	0.0525	NA	100	9.7	1976	970	2.98677	48
PAFTOL1413	FUNGARIUM	NA	D.A. Reid	NA	1976-07-08	NA	Australia	Cfb	NA	Darby Saddie, Wilson's Promontary, Victoria	NA	NA	NA	Basidiomycota	Agaricomycotina	Agaricomycetes	Boletales	Boletaceae	Boletus	Boletus mollis	KDH1533	PTB	0.0194	NA	100	20	1976	2000	3.30103	48
PAFTOL1414	FUNGARIUM	NA	D.A. Reid	NA	1976-06-12	NA	Australia	Cfb	NA	Grampian Mountains, Victoria	NA	NA	NA	Basidiomycota	Agaricomycotina	Agaricomycetes	Boletales	Boletaceae	Boletus	Boletus sp.	KDH1534	PTB	0.0402	NA	100	0.547	1976	54.7	1.73799	48
PAFTOL1415	FUNGARIUM	NA	D.A. Reid	NA	1976-05-02	NA	Australia	Cfb	NA	Lilly Pilly Gully, Tidal River, Wilson's Promontary	NA	NA	NA	Basidiomycota	Agaricomycotina	Agaricomycetes	Boletales	Boletaceae	Xerocomus	Xerocomus sp.	KDH1535	PTB	0.0192	NA	100	1.14	1976	114	2.0569	48
PAFTOL1416	FUNGARIUM	NA	D.A. Reid	NA	1976-07-06	NA	Australia	Cfb	NA	Lilly Pilly Gully, Tidal River, Wilson's Promontary, Tidal River	NA	NA	NA	Basidiomycota	Agaricomycotina	Agaricomycetes	Boletales	Boletaceae	Boletus	Boletus mollis	KDH1536	PTB	0.0531	NA	100	3.03	1976	303	2.48144	48
PAFTOL1417	FUNGARIUM	NA	D.A. Reid	NA	1976-07-08	NA	Australia	Cfb	NA	Darby Saddie, Wilson's Promontary, Victoria	NA	NA	NA	Basidiomycota	Agaricomycotina	Agaricomycetes	Boletales	Boletaceae	Xerocomus	Xerocomus sp.	KDH1537	PTB	0.0477	NA	100	5	1976	500	2.69897	48
PAFTOL1418	FUNGARIUM	NA	D.A. Reid	NA	1976-06-12	NA	Australia	Cfb	NA	Grampian Mountains, Victoria	NA	NA	NA	Basidiomycota	Agaricomycotina	Agaricomycetes	Boletales	Boletaceae	Boletus	Boletus mollis	KDH1538	PTB	0.0222	NA	100	0.959	1976	95.9	1.98182	48
PAFTOL1419	FUNGARIUM	NA	M.J Masiye	NA	1978-01-07	NA	Malawi	Cwa	NA	Zomba district, on Malemia Road	NA	NA	NA	Basidiomycota	Agaricomycotina	Agaricomycetes	Polyporales	Polyporaceae	Xerocomus	Xerocomus sp.	KDH1539	PTB	0.0375	NA	100	2.43	1978	243	2.38561	46
PAFTOL1420	FUNGARIUM	NA	H.C. Beauglehole & H.M	NA	1963-09-08	NA	Lorde Howe Island	Af	NA	Top of Mt. Gower	NA	NA	NA	Basidiomycota	Agaricomycotina	Agaricomycetes	Hymenochaetales	Hymenochaetaceae	Fomes	Fomes sp.	KDH1540	CTAB	0.0003	NA	100	0	1963	0	-3	61
PAFTOL1421	FUNGARIUM	NA	H.C. Beauglehole & H.M	NA	1963-09-03	NA	Lorde Howe Island	Af	NA	West of Neds Beach	NA	NA	NA	Basidiomycota	Agaricomycotina	Agaricomycetes	Hymenochaetales	Hymenochaetaceae	Hymenochaete	Hymenochaete sp.	KDH1541	CTAB	0.0078	NA	100	0.509	1963	50.9	1.70672	61
PAFTOL1422	FUNGARIUM	NA	H.C. Beauglehole & H.M	NA	1963-09-08	NA	Lorde Howe Island	Af	NA	Erskine Valley, along stream below Citrus camp	NA	NA	NA	Basidiomycota	Agaricomycotina	Agaricomycetes	Thelephorales/Peniophoraceae	Thelephoraceae	Peniophora	Peniophora sp.	KDH1542	CTAB	0.0626	NA	100	10	1963	1000	3	61
PAFTOL1423	FUNGARIUM	NA	H.C. Beauglehole & H.M	NA	1963-09-13	NA	Lorde Howe island	Af	NA	Above middle beach	NA	NA	NA	Basidiomycota	Agaricomycotina	Agaricomycetes	Russulales	Stereaceae	Peniophora	Peniophora sp.	KDH1543	CTAB	0.028	NA	100	23	1963	2300	3.36173	61
PAFTOL1424	FUNGARIUM	NA	H.C. Beauglehole & H.M	NA	1963-09-06	NA	Lorde Howe Island	Af	NA	Erskine Valley, on wood near Citrus camp	NA	NA	NA	Basidiomycota	Agaricomycotina	Agaricomycetes	Boletales	Sclerodermataceae	Stereum	Stereum hirsutum	KDH1544	CTAB	0.0012	NA	100	3.25	1963	325	2.51188	61
PAFTOL1425	FUNGARIUM	NA	Pitto & J. Weightman	NA	1995-07-05	NA	Tasmania	Cfb	NA	Fortescue Bay	NA	NA	NA	Basidiomycota	Agaricomycotina	Agaricomycetes	Boletales	Sclerodermataceae	Scleroderma	Scleroderma sp.	KDH1545	CTAB	0.0927	NA	100	63	1995	6300	3.79934	29
PAFTOL1426	FUNGARIUM	NA	Pitto & J. Weightman	NA	1995-02-14	NA	Tasmania	Cfb	NA	Arthur River	NA	NA	NA	Basidiomycota	Agaricomycotina	Agaricomycetes	Polyporales	Polyporaceae	Tyromyces	Tyromyces sp.	KDH1546	CTAB	0.0029	NA	100	14	1995	1400	3.14613	29
PAFTOL1427	FUNGARIUM	NA	Pitto & J. Weightman	NA	1995-01-21	NA	Tasmania	Cfb	NA	Russel falls, Mount Field National park	NA	NA	NA	Basidiomycota	Agaricomycotina	Agaricomycetes	Polyporales	Polyporaceae	Polyporaceae	Polyporaceae sp.	KDH1547	CTAB	0.0456	NA	100	60	1995	6000	3.77815	29
PAFTOL1428	FUNGARIUM	NA	B. Spooner	NA	1988-05-18	NA	Australia	Cfb	NA	Dryandra State Forest, Southwest region	NA	NA	NA	Ascomycota	Pezizomycotina	Dothideomycetes	Dothideales	Dothideaceae	Phyllachora	Phyllachora sp.	KDH1548	CTAB	NA	NA	100	5.9	1988	590	2.77085	36
PAFTOL1429	FUNGARIUM	NA	B. Spooner	NA	1988-05-19	NA	Australia	Csb	NA	Wave Rock, Hyden Wildlife Park	NA	NA	NA	Basidiomycota	Agaricomycotina	Agaricomycetes	Agaricales	Clavariaceae	Clavaria	Clavaria sp.	KDH1549	CTAB	0.009	NA	100	36	1988	3600	3.5563	36
PAFTOL1430	FUNGARIUM	NA	B. Spooner	NA	1988-04-17	NA	Australia	BWh	NA	NA	NA	NA	NA	Ascomycota	Pezizomycotina	Sordariomycetes	Phyllachorales	Phyllachoraceae	Phyllachora	Phyllachora sp.	KDH1550	CTAB	0.0122	NA	100	0	1988	0	-3	36
PAFTOL1431	FUNGARIUM	NA	B. Spooner	NA	1988-04-13	NA	Australia	Aw	NA	Napier Range, Secret valley	NA	NA	NA	Ascomycota	Pezizomycotina	Eurotiomycetes	Onygenales	Gymnoascaceae	Peniophora	Peniophora sp.	KDH1551	CTAB	0.0142	NA	100	0.0594	1988	5.94	0.773786	36
PAFTOL1432	FUNGARIUM	NA	B. Spooner	NA	1988-05-17	NA	Australia	Csb	NA	Wave Rock, Hyden Wildlife Park	NA	NA	NA	Basidiomycota	Agaricomycotina	Agaricomycetes	Russulales	Peniophoraceae	Peniophora	Peniophora sp.	KDH1552	CTAB	0.006	NA	100	2.99	1988	299	2.47567	36
PAFTOL1433	FUNGARIUM	NA	D.K Cronshaw & H.C Evans	NA	1976-07-11	NA	Ecuador	Am	NA	Rio Palenque Forest. Quedo-Santo Domingo Road	NA	NA	NA	Ascomycota	Pezizomycotina	Laboulbeniomycetes	Pyxidiophorales	Pyxidiophoraceae	Gliocephalis	Gliocephalis sp.	KDH1553	CTAB	0.0124	NA	100	9.8	1976	980	2.99123	48
PAFTOL1434	FUNGARIUM	NA	D.M Dring	NA	1969-11-26	NA	Brazil	Aw	NA	Picada Gardner, Sao Paulo	NA	NA	NA	Basidiomycota	Agaricomycotina	Agaricomycetes	Agaricales	Nidulariaceae	Morganella	Morganella sp.	KDH1554	CTAB	0.0127	NA	100	6.2	1969	620	2.79239	55
PAFTOL1435	FUNGARIUM	NA	N. Lindsay	NA	1937-03-30	NA	Iran	Bsb	NA	Arbustan, Yehlah	NA	NA	NA	Basidiomycota	Agaricomycotina	Agaricomycetes	Agaricales	Mollisiaceae	Crucibulum	Crucibulum sp.	KDH1555	CTAB	0.015	NA	100	1.68	1937	168	2.22531	87
PAFTOL1436	FUNGARIUM	NA	G. Beaton	NA	1962-11-17	NA	Australia	BWh	NA	3 miles from Laver's Hill on Hordern Vale road	NA	NA	NA	Ascomycota	Pezizomycotina	Leotiomycetes	Helotiales	Mollisiaceae	Mollisia	Mollisia sp.	KDH1556	PTB	0.0082	NA	100	4.4	1962	440	2.64345	62
PAFTOL1437	FUNGARIUM	NA	J.M. Dingley	NA	1951-03-25	NA	New Zealand	Cfb	NA	North Egmont, Taranaki	NA	NA	NA	Basidiomycota	Agaricomycotina	Agaricomycetes	Agaricales	Physalacriaceae	Physalacria	Physalacria sp.	KDH1557	PTB	0.0009	NA	100	NA	1951	NA	NA	73
PAFTOL1438	FUNGARIUM	NA	G. Beaton	NA	1963-08-21	NA	Australia	Cfb	NA	Cumberland Falls Track, near Marysville, Victoria	NA	NA	NA	Ascomycota	Pezizomycotina	Leotiomycetes	Helotiales	Pezizellaceae	Pezizella	Pezizella sp.	KDH1558	PTB	0.0033	NA	100	0.72	1963	72	1.85733	61
PAFTOL1439	FUNGARIUM	NA	G. Beaton	NA	1965-05-17	NA	Australia	Cfb	NA	Wonga Reserver near Gellibrand, Victoria	NA	NA	NA	Ascomycota	Pezizomycotina	Leotiomycetes	Triblidiales	Triblidiaceae	Triblidium	Triblidium sp.	KDH1559	PTB	0.0002	NA	100	0.335	1965	33.5	1.52504	59
PAFTOL1440	FUNGARIUM	NA	X. M van der Burght	NA	2019-06-12	NA	Cameroon	Aw	NA	Ebo Proposed Nat. Park, Njuma Camp	NA	NA	NA	Ascomycota	Pezizomycotina	Sordariomycetes	Hypocreales	Ophiocordycipitaceae	Cordyceps	Cordyceps dipterigena	KDH1560	PTB	0.0004	NA	100	0.737	2019	73.7	1.86747	5
PAFTOL1440	FUNGARIUM	NA	X. M van der Burght	NA	2019-12-06	NA	Cameroon	Aw	NA	Ebo Proposed Nat. Park, Njuma Camp	NA	NA	NA	Ascomycota	Pezizomycotina	Sordariomycetes	Hypocreales	Ophiocordycipitaceae	Cordyceps	Cordyceps dipterigena	KDH1560	PTB	NA	NA	100	0.737	2019	73.7	1.86747	5
PAFTOL1441	FUNGARIUM	NA	E.A. Cattle	NA	2021-05-21	NA	USA	Cfa	NA	Oakton, Virginia	NA	NA	NA	Entomophthoromycota	Pezizomycotina	Entomophthoromycetes	Entomophthorales	Entomophthoraceae	Massospora	Massospora cidadina	KDH1561	PTB	0.0001	NA	100	17	2021	1700	3.23045	3
PAFTOL1442	FUNGARIUM	NA	J.M. Dingley	NA	1955-08-28	NA	New Zealand	Cfb	NA	Waitakere Ranges, Auckland	NA	NA	NA	Ascomycota	Pezizomycotina	Leotiomycetes	Helotiales	Ploettnerulaceae	Pyrenopeziza	Pyrenopeziza sp.	KDH1562	PTB	0.0008	NA	100	0.97	1955	97	1.98677	69
PAFTOL1443	FUNGARIUM	NA	Fuhrer & Beaton	NA	1966-04-09	NA	New Zealand	Cfb	NA	Arkin's Creek below East basin	NA	NA	NA	Ascomycota	Pezizomycotina	Leotiomycetes	Helotiales	Tricladiaceae	Helotium	Helotium sp.	KDH1563	PTB	0.0029	NA	100	0.834	1966	83.4	1.92117	58
PAFTOL1444	FUNGARIUM	NA	G. Beaton	NA	1963-04-25	NA	Australia	Cfb	NA	Grey River Reserve, nr. Apollo Bay, Victoria	NA	NA	NA	Ascomycota	Pezizomycotina	Leotiomycetes	Helotiales	Lachnaceae	Dasyscyphus	Dasyscyphus sp.	KDH1564	PTB	0.0017	NA	100	3.41	1963	341	2.53275	61
PAFTOL1445	FUNGARIUM	NA	K. & G. Beaton	NA	1965-06-17	NA	Australia	Cfb	NA	Grey River Reserve, nr. Apollo Bay, Victoria	NA	NA	NA	Ascomycota	Pezizomycotina	Lecanoromycetes	Ostropales	Stictidaceae	Stictis	Stictis sp.	KDH1565	PTB	0.0006	NA	100	0.0257	1965	2.57	0.409933	59
PAFTOL1446	FUNGARIUM	NA	J.M. Dingley	NA	1954-02-16	NA	New Zealand	Cfb	NA	Stewart Island	NA	NA	NA	Ascomycota	Pezizomycotina	Leotiomycetes	Helotiales	Pezizellaceae	Phialea	Phialea sp.	KDH1566	PTB	0.0009	NA	100	1.02	1954	102	2.0086	70
PAFTOL1447	FUNGARIUM	NA	G. Beaton	NA	1962-12-08	NA	Australia	Cfc	NA	Melba Gully, nr. Lover's Hill, Victoria	NA	NA	NA	Ascomycota	Pezizomycotina	Leotiomycetes	Helotiales	Pezizellaceae	Allophylaria	Allophylaria sp.	KDH1567	PTB	0.0005	NA	100	2.99	1962	299	2.47567	62
PAFTOL1448	FUNGARIUM	NA	G. Beaton	NA	1966-03-14	NA	Australia	Cfc	NA	Mait's Rest nr. Apollo Bay	NA	NA	NA	Ascomycota	Pezizomycotina	Leotiomycetes	Helotiales	Cordieritidaceae	Ionomidotis	Ionomidotis sp.	KDH1568	PTB	0.016	NA	100	21	1966	2100	3.32222	58
PAFTOL1449	FUNGARIUM	NA	G. Beaton	NA	1962-09-16	NA	Australia	Cfc	NA	Melba Gully 2 miles West of Laver's Hill	NA	NA	NA	Ascomycota	Pezizomycotina	Leotiomycetes	Helotiales	Lachnaceae	Dasyscyphus	Dasyscyphus sp.	KDH1569	PTB	0.0002	NA	100	1.41	1962	141	2.14922	62
PAFTOL1450	FUNGARIUM	NA	NA	NA	1981-08-27	NA	Australia	Cfc	NA	Maiala NP, Qd	NA	NA	NA	Ascomycota	Pezizomycotina	Leotiomycetes	Helotiales	Lachnaceae	Dasyscyphus	Dasyscyphus sp.	KDH1570	PTB	0.0034	NA	100	0.735	1981	73.5	1.86629	43
PAFTOL1451	FUNGARIUM	NA	G. Beaton	NA	1963-01-20	NA	Australia	Cfc	NA	Mate's Rest reservation, Victoria	NA	NA	NA	Ascomycota	Pezizomycotina	Leotiomycetes	Helotiales	Helotiaceae	Cyathicula	Cyathicula sp.	KDH1571	PTB	0.0058	NA	100	0.0137	1963	1.37	0.136721	61
PAFTOL1452	FUNGARIUM	NA	G. Beaton	NA	1965-11-07	NA	Australia	Cfb	NA	Digney's Bridge Road, Victoria,	NA	NA	NA	Ascomycota	Pezizomycotina	Leotiomycetes	Helotiales	Drepanopezizaceae	Phialea	Phialea sp.	KDH1572	PTB	0.003	NA	100	0.849	1965	84.9	1.92891	59
PAFTOL1453	FUNGARIUM	NA	G. Beaton	NA	1963-04-13	NA	Australia	Cfc	NA	Mait's Rest nr. Apollo Bay	NA	NA	NA	Ascomycota	Pezizomycotina	Leotiomycetes	Helotiales	Drepanopezizaceae	Fabraea	Fabraea sp.	KDH1573	PTB	0.0019	NA	100	0.403	1963	40.3	1.60531	61
PAFTOL1454	FUNGARIUM	NA	G. Beaton	NA	1965-02-14	NA	Australia	Cfb	NA	Quary Glen, Turton's Track, Victoria	NA	NA	NA	Ascomycota	Pezizomycotina	Leotiomycetes	Helotiales	Vibrisseaceae	Apostemidium	Apostemidium sp.	KDH1574	PTB	0.0042	NA	100	1.71	1965	171	2.233	59
PAFTOL1455	FUNGARIUM	NA	G. Beaton	NA	1965-07-15	NA	Australia	Cfb	NA	Wonga rd., nr. Gelibrand, Victoria	NA	NA	NA	Ascomycota	Pezizomycotina	Leotiomycetes	Helotiales	Mollisiaceae	Niptera	Niptera sp.	KDH1575	PTB	0.0024	NA	100	1.4	1965	140	2.14613	59
PAFTOL1456	FUNGARIUM	NA	Loodi	NA	1989-08-26	NA	Estonia/ Tenerife	NA	NA	NA	NA	NA	NA	Ascomycota	Pezizomycotina	Leotiomycetes	Rhytismatales	Rhytismataceae	Rhytismataceae	Rhytismataceae sp.	KDH1576	PTB	0.0207	NA	100	55	1989	5500	3.74036	35
PAFTOL1457	FUNGARIUM	NA	Lateman?	NA	1989	NA	Estonia/ Tenerife	NA	NA	NA	NA	NA	NA	Ascomycota	Pezizomycotina	Leotiomycetes	Rhytismatales	Rhytismataceae	Rhytisma	Rhytisma sp.	KDH1577	PTB	0.0057	NA	100	3.61	1989	361	2.55751	35
PAFTOL1458	FUNGARIUM	NA	G.N.P?	NA	1989-08-28	NA	Estonia/ Tenerife	NA	NA	NA	NA	NA	NA	Ascomycota	Pezizomycotina	Leotiomycetes	Helotiales	Helotiaceae	Bisporella	Bisporella sp.	KDH1578	PTB	0.018	NA	100	56	1989	5600	3.74819	35
PAFTOL1459	FUNGARIUM	NA	NA	NA	NA	NA	Brunei	Af	NA	NA	NA	NA	NA	Ascomycota	Pezizomycotina	Sordariomycetes	Coronophorales	Nitschkiaceae	Nitschkia	Nitschkia sp.	KDH1579	PTB	0.0026	NA	100	1.1	NA	110	2.04139	NA
PAFTOL1460	FUNGARIUM	NA	NA	NA	1989-08-27	NA	Estonia	Dfb	NA	Nigula nature reserve	NA	NA	NA	Ascomycota	Pezizomycotina	Leotiomycetes	Leotiales	Caliciaceae	Holwaya	Holwaya sp.	KDH1580	PTB	0.0094	NA	100	17	1989	1700	3.23045	35
PAFTOL1461	FUNGARIUM	NA	Lateman?	NA	1989	NA	Estonia/ Tenerife	NA	NA	NA	NA	NA	NA	Ascomycota	Pezizomycotina	Leotiomycetes	Rhytismatales	Porinaceae	Tryblidiopsis	Tryblidiopsis sp.	KDH1581	PTB	0.0037	NA	100	3.39	1989	339	2.5302	35
PAFTOL1462	FUNGARIUM	NA	NA	NA	1992-03-14	NA	Brunei	Af	NA	Slope to west ridge	NA	NA	NA	Basidiomycota	Agaricomycotina	Agaricomycetes	Boletales	Hypocreaceae	Solenia	Solenia sp.	KDH1582	PTB	0.003	NA	100	0.597	1992	59.7	1.77597	32
PAFTOL1463	FUNGARIUM	NA	NA	NA	1985-11-21	NA	Malaysia	Af	NA	Danum valley conservation area, West side, north trail, Sabah	NA	NA	NA	Ascomycota	Pezizomycotina	Pezizomycetes	Pezizales	Sarcoscyphaceae	Cookeina	Cookeina sp.	KDH1583	PTB	0.0334	NA	100	74	1985	7400	3.86923	39
PAFTOL1464	FUNGARIUM	NA	NA	NA	1985-12-05	NA	Malaysia	Af	NA	Danum valley conservation area, between rivers, Sabah	NA	NA	NA	Ascomycota	Pezizomycotina	Orbiliomycetes	Orbiliales	Orbiliaceae	Orbilia	Orbilia sp.	KDH1584	PTB	0.0013	NA	100	2.26	1985	226	2.35411	39
PAFTOL1465	FUNGARIUM	NA	NA	NA	1985-11-19	NA	Malaysia	Af	NA	Danum valley conservation area, West ride, Sabah	NA	NA	NA	Ascomycota	Pezizomycotina	Pezizomycetes	Pezizales	Sarcoscyphaceae	Cookeina	Cookeina sp.	KDH1585	PTB	0.013	NA	100	35	1985	3500	3.54407	39
PAFTOL1466	FUNGARIUM	NA	Richards	NA	1948-01-16	NA	Nigeria	Am	NA	Benin, Okomu Forest Reserve	NA	NA	NA	Ascomycota	Pezizomycotina	Dothideomycetes	Monoblastiales	Lachnaceae	Anisomeridium	Anisomeridium sp.	KDH1586	PTB	0.0041	NA	100	0.222	1948	22.2	1.34635	76
PAFTOL1467	FUNGARIUM	NA	NA	NA	2003-10-17	NA	Italy	Cfa	NA	NA	NA	NA	NA	Ascomycota	Pezizomycotina	Lecanoromycetes	Teloschistales	Lecanoraceae	Caloplaca	Caloplaca sp.	KDH1587	PTB	0.0079	NA	100	9.3	2003	930	2.96848	21
PAFTOL1468	FUNGARIUM	NA	Sands	NA	1975-11-20	NA	Papua New Guinea	Af	NA	Manus Island; near the track from Mundrau to Sou village (1 58'S 147 00'E), c. 2km inland from eastern Manus	NA	NA	NA	Basidiomycota	Agaricomycotina	Agaricomycetes	Polyporales	Pertusariaceae	Pycnoporus	Pycnoporus sanguineus	KDH1588	PTB	0.0149	NA	100	3.79	1975	379	2.57864	49
PAFTOL1469	FUNGARIUM	NA	Sands	NA	1975-03-12	NA	Papua New Guinea	Af	NA	Lou Island; Mt. Kimbuing (2 23'S 147 23'E) c. 2km. inland from north coast; alt. c.200m.	NA	NA	NA	Basidiomycota	Agaricomycotina	Agaricomycetes	Polyporales	Polyporaceae	Microporus	Microporus xanthropus	KDH1589	PTB	0.0146	NA	100	0.666	1975	66.6	1.82347	49
PAFTOL1470	FUNGARIUM	NA	Sands	NA	1975-08-10	NA	Papua New Guinea	Af	NA	Namatanai sub-province: Hans Meyer Range; slopes above river valley on ascent from Mandih Lake (152 59'E 4 26'S) c. 7km	NA	NA	NA	Basidiomycota	Agaricomycotina	Agaricomycetes	Polyporales	Sarcoscyphaceae	Microporus	Microporus af.	KDH1590	PTB	0.029	NA	100	4.16	1975	416	2.61909	49
PAFTOL1471	FUNGARIUM	NA	Sands	NA	1975-11-27	NA	Papua New Guinea	Af	NA	Manus Island; 1km. South West of Kabuli village (2 07'S 146 40'E). On the south coast in western Manus	NA	NA	NA	Basidiomycota	Agaricomycotina	Agaricomycetes	Polyporales	Polyporaceae	Microporus	Microporus af.	KDH1591	PTB	0.091	NA	100	0.0265	1975	2.65	0.423246	49
PAFTOL1472	FUNGARIUM	NA	A. Clive Jermy	NA	1969-08-11	NA	Indonesia	Af	Sulawesi Selatan	Enrekang District: above the village of Rantelimo, 25km SE of Kalosi, on the south-western slopes of Mt Rantemario, ridge below basecamp	NA	NA	NA	NA	NA	NA	NA	NA	NA	No ID	KDH1592	PTB	0.01	NA	100	0.284	1969	28.4	1.45332	55
PAFTOL1473	FUNGARIUM	NA	NA	NA	2003-07-11	NA	Spain	BSk	NA	Torrejon, Madrid	NA	NA	NA	Ascomycota	Pezizomycotina	Lecanoromycetes	Caliciales	Caliciaceae	Buellia	Buellia sp.	KDH1593	PTB	0.0053	NA	100	2.16	2003	216	2.33445	21
PAFTOL1474	FUNGARIUM	NA	Richards	NA	1948-03-01	NA	Nigeria	Am	NA	Ondo, Akure, Idanre	NA	NA	NA	Ascomycota	Pezizomycotina	Lecanoromycetes	Ostropales	Porinaceae	Porina	Porina sp.	KDH1594	PTB	0.0096	NA	100	0.428	1948	42.8	1.63144	76
PAFTOL1475	FUNGARIUM	NA	B.M. Spooner	NA	1985-05-12	NA	Malaysia	Af	NA	Danum valley conservation area, between rivers, Sabah	NA	NA	NA	Ascomycota	Pezizomycotina	Sordariomycetes	Hypocreales	Hypocreaceae	Creopus	Creopus sp.	KDH1595	PTB	0.0869	NA	100	31	1985	3100	3.49136	39
PAFTOL1476	FUNGARIUM	NA	B.M. Spooner	NA	1985-11-26	NA	Malaysia	Af	NA	Danum W & W5S?	NA	NA	NA	Ascomycota	Pezizomycotina	Sordariomycetes	Incertae sedis	Incertae sedis	Stilbella	Stilbella sp.	KDH1596	PTB	0.0066	NA	100	13	1985	1300	3.11394	39
PAFTOL1477	FUNGARIUM	NA	B.M. Spooner	NA	1985-05-12	NA	Malaysia	Af	NA	Danum valley conservation area, between rivers, Sabah	NA	NA	NA	Ascomycota	Pezizomycotina	Pezizomycetes	Pezizales	Pyronemataceae	Scutellinia	Scutellinia sp.	KDH1597	PTB	0.0087	NA	100	36	1985	3600	3.5563	39
PAFTOL1478	FUNGARIUM	NA	B.M. Spooner	NA	1985-05-12	NA	Malaysia	Af	NA	Danum valley conservation area, between rivers, Sabah	NA	NA	NA	Ascomycota	Pezizomycotina	Sordariomycetes	Hypocreales	Hypocreaceae	Hypocrea	Hypocrea sp.	KDH1598	PTB	0.0004	NA	100	1.83	1985	183	2.26245	39
PAFTOL1479	FUNGARIUM	NA	B.M. Spooner	NA	1985-04-12	NA	Malaysia	Af	NA	Danum valley conservation area, west trail	NA	NA	NA	Ascomycota	Ascomycota	Leotiomycetes	Helotiales	Lachnaceae	Lachnum	Lachnum sp.	KDH1599	PTB	0.0004	NA	100	1.33	1985	133	2.12385	39
PAFTOL1480	FUNGARIUM	NA	B.M. Spooner	NA	2003-10-18	NA	Italy	Csa	NA	Tuscany, Siena province , Monte Amiata	NA	NA	NA	Ascomycota	Ascomycota	Lecanoromycetes	Lecanorales	Lecanoraceae	Lecanora	Lecanora carpinea	KDH1600	PTB	0.0013	NA	100	5.4	2003	540	2.73239	21
PAFTOL1481	FUNGARIUM	NA	B.M. Spooner	NA	2003-07-11	NA	Spain	BSk	NA	Torrejon, Madrid	NA	NA	NA	Ascomycota	Ascomycota	Lecanoromycetes	Pertusariales	Pertusariaceae	Pertusaria	Pertusaria albescens	KDH1601	PTB	0.0074	NA	100	6.5	2003	650	2.81291	21
PAFTOL1482	FUNGARIUM	NA	B.M. Spooner	NA	2003-05-11	NA	Spain	BSk	NA	Torrejon, Madrid, Site 1	NA	NA	NA	Ascomycota	Pezizomycotina	Lecanoromycetes	Lecanorales	Parmeliaceae	Platismatia	Platismatia glauca	KDH1602	PTB	0.0086	NA	100	6	2003	600	2.77815	21
PAFTOL1483	FUNGARIUM	NA	B.M. Spooner	NA	1985-11-27	NA	Malaysia	Af	NA	Danum valley conservation area, East Trail, Sabah	NA	NA	NA	Ascomycota	Ascomycota	Pezizomycetes	Pezizales	Sarcoscyphaceae	Cookeina	Cookeina sp.	KDH1603	PTB	0.0097	NA	100	12	1985	1200	3.07918	39
PAFTOL1484	FUNGARIUM	NA	B.M. Spooner	NA	2003-10-18	NA	Italy	Csa	NA	* Ask Maurico *	NA	NA	NA	Ascomycota	Pezizomycotina	Lecanoromycetes	Caliciales	Physciaceae	Physcia	Physcia aipolia	KDH1604	PTB	0.0024	NA	100	2.68	2003	268	2.42813	21
PAFTOL1484	FUNGARIUM	NA	B.M. Spooner	NA	2003-10-18	NA	Italy	Cfa	NA	NA	NA	NA	NA	Ascomycota	Pezizomycotina	Lecanoromycetes	Caliciales	Physciaceae	Physcia	Physcia aipolia	KDH1604	PTB	0.0024	NA	100	2.68	2003	268	2.42813	21
PAFTOL1485	FUNGARIUM	NA	L. Rico	NA	2003-05-02	NA	Bolivia	Am	NA	Department of Chuquisaca, San Lucas, Pucaloma community area	NA	20 15' 51.8 S, 65 6' 4.4""	NA	Pezizomycotina	Pezizomycotina	Lecanoromycetes	Lecanorales	Parmeliaceae	Xanthoparmelia	Xanthoparmelia sp.	KDH1605	PTB	0.0043	NA	100	0.0379	2003	3.79	0.578639	21
PAFTOL1486	FUNGARIUM	NA	NA	NA	2003-07-11	NA	Spain	BSk	NA	Torrejon, Madrid	NA	NA	NA	Ascomycota	Pezizomycotina	Pezizomycetes	Pezizales	Sarcoscyphaceae	Sarcoscyphaceae	Sarcoscyphaceae sp.	KDH1606	PTB	0.0013	NA	100	1.64	2003	164	2.21484	21
PAFTOL1487	FUNGARIUM	NA	B.M. Spooner	NA	2003-07-11	NA	Spain	BSk	NA	Torrejon, Madrid	NA	NA	NA	Ascomycota	Pezizomycotina	Pezizomycetes	Pezizales	Sarcoscyphaceae	Sarcoscyphaceae	Sarcoscyphaceae sp.	KDH1607	PTB	0.0021	NA	100	0.733	2003	73.3	1.8651	21
PAFTOL1487	FUNGARIUM	NA	B.M. Spooner	NA	2003-07-11	NA	Spain	BSk	NA	Torrejon, Madrid	NA	NA	NA	Ascomycota	Ascomycota	Pezizomycetes	Pezizales	Sarcoscyphaceae	Phlyctis	Phlyctis sp.	KDH1607	PTB	0.0021	NA	100	0.733	2003	73.3	1.8651	21
PAFTOL1488	FUNGARIUM	NA	Richards	NA	1948-01-16	NA	Nigeria	Am	NA	Okomu Forest Reserve, compartment No. 86, Benin, Beniin	NA	NA	NA	Ascomycota	Pezizomycotina	Pezizomycetes	Pezizales	Sarcoscyphaceae	Sarcoscyphaceae	Sarcoscyphaceae sp.	KDH1608	PTB	0.0029	NA	100	1.8	1948	180	2.25527	76
PAFTOL1489	FUNGARIUM	NA	Richards	NA	1948-01-16	NA	Nigeria	Am	NA	Okomu Forest Reserve, compartment No. 86, Benin, Benin	NA	NA	NA	Ascomycota	Pezizomycotina	Pezizomycetes	Pezizales	Sarcoscyphaceae	Sarcoscyphaceae	Sarcoscyphaceae sp.	KDH1609	PTB	0.0002	NA	100	0.441	1948	44.1	1.64444	76
PAFTOL1490	FUNGARIUM	NA	Richards	NA	1948-01-16	NA	Nigeria	Am	NA	Okomu Forest Reserve, Compartment No. 86, Benin, Benin	NA	NA	NA	Ascomycota	Pezizomycotina	Pezizomycetes	Pezizales	Sarcoscyphaceae	Sarcoscyphaceae	Sarcoscyphaceae sp.	KDH1610	PTB	0.0099	NA	100	0.343	1948	34.3	1.53529	76
PAFTOL1491	FUNGARIUM	NA	NA	NA	NA	NA	NA	NA	NA	NA	NA	NA	NA	Ascomycota	Pezizomycotina	Lecanoromycetes	Lecanorales	Parmeliaceae	Pleurosticta	Pleurosticta acetabulum	KDH1611	PTB	0.0086	NA	100	5.8	NA	580	2.76343	NA
PAFTOL1492	FUNGARIUM	NA	NA	NA	NA	NA	NA	NA	NA	NA	NA	NA	NA	Ascomycota	Pezizomycotina	Lecanoromycetes	Lecanorales	Ramalinaceae	Ramalina	Ramalina fastigiata	KDH1612	PTB	0.0021	NA	100	9.5	NA	950	2.97772	NA
PAFTOL1493	FUNGARIUM	NA	C.C. Turnsend	NA	1965-04-22	NA	Jordan	Csa	NA	11km. N.E of Tell Oforma?, E.	NA	37 14'E 31 52'N	NA	NA	NA	NA	NA	NA	NA	No ID	KDH1613	PTB	0.0011	NA	100	5.5	1965	550	2.74036	59
PAFTOL1494	FUNGARIUM	NA	B.M. Spooner	NA	1985-01-12	NA	Malaysia	Af	NA	Danum hill behind camp, Sabah	NA	NA	NA	Ascomycota	Pezizomycotina	Leotiomycetes	Helotiales	Helotiaceae	Hymenoscyphus	Hymenoscyphus sp.	KDH1614	PTB	0.0014	NA	100	11	1985	1100	3.04139	39
PAFTOL1495	FUNGARIUM	NA	B.M. Spooner	NA	1992-03-01	NA	Brunei	Af	NA	Bealong Field Study Centre, Ashton plot	NA	NA	NA	Ascomycota	Pezizomycotina	Sordariomycetes	Hypocreales	Clavicipitaceae	Aschersonia	Aschersonia sp.	KDH1615	PTB	0.0099	NA	100	11	1992	1100	3.04139	32
PAFTOL1496	FUNGARIUM	NA	B.M. Spooner	NA	1985-05-12	NA	Malaysia	Af	NA	Danum valley conservation area, between rivers, Sabah	NA	NA	NA	Ascomycota	Ascomycota	Pezizomycetes	Pezizales	Sarcoscyphaceae	Cookeina	Cookeina sp.	KDH1616	PTB	0.0068	NA	100	9.1	1985	910	2.95904	39
PAFTOL1497	FUNGARIUM	NA	B.M. Spooner	NA	1992-03-01	NA	Brunei	Af	NA	Bealong Field Study Centre, Ashton plot	NA	NA	NA	Ascomycota	Pezizomycotina	Leotiomycetes	Helotiales	Cordieritidaceae	Cordierites	Cordierites sp.	KDH1617	PTB	0.0208	NA	100	27	1992	2700	3.43136	32
PAFTOL1498	FUNGARIUM	NA	B.M. Spooner	NA	1992-03-01	NA	Brunei	Af	NA	Bealong Field Study Centre, Ashton plot	NA	NA	NA	Ascomycota	Pezizomycotina	Pezizomycetes	Pezizales	No ID	Pezizales	Pezizales sp.	KDH1618	PTB	0.0009	NA	100	11	1992	1100	3.04139	32
PAFTOL1499	FUNGARIUM	NA	B.M. Spooner	NA	1985-02-12	NA	Malaysia	Af	NA	Danum hill behind camp, Sabah	NA	NA	NA	Ascomycota	Ascomycota	Pezizomycetes	Pezizales	Sarcoscyphaceae	Cookeina	Cookeina sp.	KDH1619	PTB	0.0068	NA	100	11	1985	1100	3.04139	39
PAFTOL1390	FUNGARIUM	NA	B.M. Spooner	NA	1992-03-01	NA	Brunei	Af	NA	Bealong Field Study Centre, Ashton plot	NA	NA	NA	Ascomycota	Pezizomycotina	Pezizomycetes	Pezizales	Sarcoscyphaceae	Cookeina	Cookeina sp.	KDH1620	PTB	0.0004	NA	100	8	1992	800	2.90309	32
PAFTOL1391	FUNGARIUM	NA	B.M. Spooner	NA	1992-03-01	NA	Brunei	Af	NA	Bealong Field Study Centre, Ashton plot	NA	NA	NA	Ascomycota	Ascomycota	Pezizomycetes	Pezizales	Sarcoscyphaceae	Cookeina	Cookeina sp.	KDH1621	PTB	0.0096	NA	100	0.909	1992	90.9	1.95856	32
PAFTOL1391	FUNGARIUM	NA	B.M. Spooner	NA	1992-01-03	NA	Brunei	Af	NA	Bealong Field Study Centre, Ashton plot	NA	NA	NA	Ascomycota	Ascomycota	Pezizomycetes	Pezizales	Sarcoscyphaceae	Cookeina	Cookeina sp.	KDH1621	PTB	0.0096	NA	100	0.909	1992	90.9	1.95856	32
PAFTOL1392	FUNGARIUM	NA	B.M. Spooner	NA	1992-03-01	NA	Brunei	Af	NA	Bealong Field Study Centre, Ashton plot	NA	NA	NA	Ascomycota	Pezizomycotina	Pezizomycetes	Pezizales	Sarcoscyphaceae	Cookeina	Cookeina sp.	KDH1622	PTB	0.0015	NA	100	17	1992	1700	3.23045	32
PAFTOL1393	FUNGARIUM	NA	B.M. Spooner	NA	1985-12-11	NA	Malaysia	Af	NA	Gombak District, Selangor	NA	NA	NA	Ascomycota	Ascomycota	Pezizomycetes	Pezizales	Sarcoscyphaceae	Cookeina	Cookeina sp.	KDH1623	PTB	0.0048	NA	100	9.3	1985	930	2.96848	39
PAFTOL1394	FUNGARIUM	NA	NA	NA	1985-11-21	NA	Malaysia	Af	NA	Danum Valley conservation area, West side, North Trail	NA	NA	NA	Ascomycota	Ascomycota	Pezizomycetes	Pezizales	Sarcoscyphaceae	Cookeina	Cookeina sp.	KDH1624	PTB	0.0078	NA	100	11	1985	1100	3.04139	39
PAFTOL1395	FUNGARIUM	NA	B.M Spooner	NA	1985-11-21	NA	Malaysia	Af	dried specimen	Danum Valley conservation area, West side, North Trail	NA	NA	NA	Ascomycota	Ascomycota	Pezizomycetes	Pezizales	Sarcoscyphaceae	Cookeina	Cookeina sp.	KDH1625	PTB	0.0053	NA	100	10	1985	1000	3	39
PAFTOL1395	FUNGARIUM	NA	NA	NA	1985-11-21	NA	Malaysia	Af	NA	NA	NA	NA	NA	Ascomycota	Ascomycota	Pezizomycetes	Pezizales	Sarcoscyphaceae	Cookeina	Cookeina sp.	KDH1625	PTB	0.0053	NA	100	10	1985	1000	3	39
PAFTOL1395	FUNGARIUM	NA	B.M. Spooner	NA	1985-11-21	NA	Malaysia	Af	dried specimen	Danum Valley conservation area, West side, North Trail	NA	NA	NA	Ascomycota	Ascomycota	Pezizomycetes	Pezizales	Sarcoscyphaceae	Cookeina	Cookeina sp.	KDH1625	PTB	NA	NA	100	10	1985	1000	3	39
PAFTOL1396	FUNGARIUM	NA	B.M Spooner	NA	1985-11-30	NA	Malaysia	Af	dried specimen	Danum Valley conservation area, West side, North Trail	NA	NA	NA	Ascomycota	Ascomycota	Pezizomycetes	Pezizales	Sarcoscyphaceae	Cookeina	Cookeina sp.	KDH1626	PTB	0.0292	NA	100	7.7	1985	770	2.88649	39
PAFTOL1396	FUNGARIUM	NA	B.M. Spooner	NA	1985-11-30	NA	Malaysia	Af	dried specimen	Danum Valley consevation area, near camp	NA	NA	NA	Ascomycota	Ascomycota	Pezizomycetes	Pezizales	Sarcoscyphaceae	Cookeina	Cookeina sp.	KDH1626	PTB	0.0292	NA	100	7.7	1985	770	2.88649	39
PAFTOL1396	FUNGARIUM	NA	B.M. Spooner	NA	1985-11-30	NA	Malaysia	Af	NA	NA	NA	NA	NA	Ascomycota	Ascomycota	Pezizomycetes	Pezizales	Sarcoscyphaceae	Cookeina	Cookeina sp.	KDH1626	PTB	0.0292	NA	100	7.7	1985	770	2.88649	39
PAFTOL1396	FUNGARIUM	NA	B.M Spooner	NA	1985-11-30	NA	Malaysia	Af	NA	NA	NA	NA	NA	Ascomycota	Ascomycota	Pezizomycetes	Pezizales	Sarcoscyphaceae	Cookeina	Cookeina sp.	KDH1626	PTB	0.0292	NA	100	7.7	1985	770	2.88649	39
PAFTOL1397	FUNGARIUM	NA	B.M Spooner	NA	1992-03-01	NA	Brunei	Af	dried specimen	Bealong Field Study Centre, Ashton plot	NA	NA	NA	Ascomycota	Cordieritidaceae	Leotiomycetes	Helotiales	Helotiaceae	Ionomidotis	Ionomidotis sp.	KDH1627	PTB	0.0092	NA	100	12	1992	1200	3.07918	32
PAFTOL1397	FUNGARIUM	NA	B.M Spooner	NA	1992-03-01	NA	Brunei	Af	NA	Bealong Field Study Centre, Ashton plot	NA	NA	NA	Ascomycota	Cordieritidaceae	Leotiomycetes	Helotiales	Helotiaceae	Ionomidotis	Ionomidotis sp.	KDH1627	PTB	0.0092	NA	100	12	1992	1200	3.07918	32
PAFTOL1397	FUNGARIUM	NA	B.M. Spooner	NA	1992-03-01	NA	Brunei	Af	dried specimen	Bealong Field Study Centre, Ashton plot	NA	NA	NA	Ascomycota	Cordieritidaceae	Leotiomycetes	Leotiales	Ionomidotis	Ionomidotis	Ionomidotis sp.	KDH1627	PTB	NA	NA	100	12	1992	1200	3.07918	32
PAFTOL1398	FUNGARIUM	NA	NA	NA	1985-11-20	NA	Malaysia	Af	NA	NA	NA	NA	NA	Ascomycota	Ascomycota	Pezizomycetes	Pezizales	Sarcoscyphaceae	Cookeina	Cookeina sp.	KDH1628	PTB	0.001	NA	100	7.7	1985	770	2.88649	39
PAFTOL1399	FUNGARIUM	NA	B.M Spooner	NA	1985-11-18	NA	Malaysia	Af	NA	Danum Valley Conservation area	NA	NA	NA	Ascomycota	Ascomycota	Pezizomycetes	Pezizales	Sarcoscyphaceae	Cookeina	Cookeina sp.	KDH1629	PTB	0.0083	NA	100	8.8	1985	880	2.94448	39
PAFTOL1399	FUNGARIUM	NA	B.M. Spooner	NA	1985-11-18	NA	Malaysia	Af	NA	Danum Valley Conservation area	NA	NA	NA	Ascomycota	Ascomycota	Pezizomycetes	Pezizales	Sarcoscyphaceae	Cookeina	Cookeina sp.	KDH1629	PTB	NA	NA	100	8.8	1985	880	2.94448	39
PAFTOL2634	FIELD_COLLECTION	TCHR-2	NA	NA	NA	NA	NA	NA	NA	NA	NA	NA	NA	Ascomycota	Pezizomycotina	Lecanoromycetes	Teloschistales	Teloschistaceae	Teloschistes	Teloschistes chrysophthalmus	LIQ125TCHR-2	CTAB a	NA	NA	200	5.9	NA	1180	3.07188	0
PAFTOL2656	FIELD_COLLECTION	TEHY	Guzman-Guillermo	NA	2021-02-01	NA	Mexico	Am	Veracruz	Atotonilco, Calcahualco, Veracruz, Mexico	NA	NA	NA	Ascomycota	Pezizomycotina	Lecanoromycetes	Teloschistales	Teloschistaceae	Teloschistes	Teloschistes hypoglaucus	LIQ164TEHY	CTAB a	NA	NA	200	24	2021	4800	3.68124	0
PAFTOL2657	FIELD_COLLECTION	TEEX	A. H.	NA	2020-01-05	NA	Mexico	Cwa	Nuevo León	Rancho Mojarras, Cerralvo, NL, Mexico	NA	NA	NA	Ascomycota	Pezizomycotina	Lecanoromycetes	Teloschistales	Teloschistaceae	Teloschistes	Teloschistes exilis	LIQ165TEEX	CTAB a	NA	NA	200	20	2020	4000	3.60206	0
PAFTOL2658	FIELD_COLLECTION	TFLAV	Guzman-Guillermo	NA	2021-02-01	NA	Mexico	Am	Veracruz	Atotonilco, Calcahualco, Veracruz, Mexico	NA	NA	NA	Ascomycota	Pezizomycotina	Lecanoromycetes	Teloschistales	Teloschistaceae	Teloschistes	Teloschistes flavicans	LIQ166TFLAV	CTAB a	NA	NA	200	28	2021	5600	3.74819	0
PAFTOL2659	FIELD_COLLECTION	XMSP	A. H.	NA	2020-08-30	NA	Mexico	Cwa	Nuevo León	Cumbre del Cerro del Potosi, Galeana, Nuevo León	NA	NA	NA	Ascomycota	Pezizomycotina	Lecanoromycetes	Teloschistales	Teloschistaceae	Xanthomendoza	Xanthomendoza sp.	LIQ167XMSP	CTAB a	NA	NA	200	92	2020	18400	4.26482	0
PAFTOL2660	FIELD_COLLECTION	XMCO	A. H.	NA	2020-07-06	NA	Mexico	BWh	Coahuila	El Cercado, Saltillo, Coahuila, Mexico	NA	NA	NA	Ascomycota	Pezizomycotina	Lecanoromycetes	Teloschistales	Teloschistaceae	Xanthomendoza	Xanthomendoza concinna	LIQ168XMCO	CTAB a	NA	NA	200	27	2020	5400	3.73239	0
PAFTOL2661	FIELD_COLLECTION	XMCO	A. H.	NA	2020-08-06	NA	Mexico	BWh	Coahuila	El Cercado, Saltillo, Coahuila, Mexico	NA	NA	NA	Ascomycota	Pezizomycotina	Lecanoromycetes	Teloschistales	Teloschistaceae	Xanthomendoza	Xanthomendoza cf. concinna	LIQ169XMCO	CTAB a	NA	NA	200	25	2020	5000	3.69897	0
PAFTOL2663	FIELD_COLLECTION	ARSP	Guzman-Guillermo	NA	2020-08-29	NA	Mexico	Am	Veracruz	Emiliano Zapata, Veracruz, Mexico	NA	NA	NA	Ascomycota	Pezizomycotina	Arthoniomycetes	Arthoniales	Arthoniaceae	Arthonia	Arthonia sp.	LIQ171ARSP	CTAB a	NA	NA	200	7.1	2020	1420	3.15229	0
PAFTOL2664	FIELD_COLLECTION	PYOC	Guzman-Guillermo	NA	2020-12-08	NA	Mexico	Am	Veracruz	Villa Rica, Actopan, Veracruz, Mexico	NA	NA	NA	Ascomycota	Pezizomycotina	Dothideomycetes	Pyrenulales	Pyrenulaceae	Pyrenula	Pyrenula ochraceoflavens	LIQ179PYOC	CTAB a	NA	NA	200	16	2020	3200	3.50515	0
PAFTOL2665	FIELD_COLLECTION	TREL	Guzman-Guillermo	NA	2019-12-08	NA	Mexico	Am	Veracruz	Villa Rica, Actopan, Veracruz, Mexico	NA	NA	NA	Ascomycota	Pezizomycotina	Dothideomycetes	Trypetheliales	Trypetheliaceae	Trypethellium	Trypethellium eluterie	LIQ180TREL	CTAB a	NA	NA	200	5.5	2019	1100	3.04139	0
PAFTOL2667	FIELD_COLLECTION	CAMI	A. H.	NA	2020-12-26	NA	Mexico	BWh	Coahuila	Sierra de La Marta, Artega, Coahuila, Mexico	NA	NA	NA	Ascomycota	Pezizomycotina	Lecanoromycetes	Teloschistales	Teloschistaceae	Caloplaca	Caloplaca microphyllina	LIQ184CAMI	CTAB a	NA	NA	200	6.2	2020	1240	3.09342	0
PAFTOL2668	FIELD_COLLECTION	CASP	A. H.	NA	2020-11-22	NA	Mexico	Cwa	Nuevo León	Camino a la Trinidad, Montemorelos, NL, Mexico	NA	NA	NA	Ascomycota	Pezizomycotina	Lecanoromycetes	Teloschistales	Teloschistaceae	Caloplaca	Caloplaca sp.	LIQ185CASP	CTAB a	NA	NA	200	28	2020	5600	3.74819	0
PAFTOL2669	FIELD_COLLECTION	CAVE	A. H.	NA	2020-11-22	NA	Mexico	Cwa	Nuevo León	Camino a la Trinidad, Montemorelos, NL, Mexico	NA	NA	NA	Ascomycota	Pezizomycotina	Lecanoromycetes	Teloschistales	Teloschistaceae	Caloplaca	Caloplaca verruculifera	LIQ186CAVE	CTAB a	NA	NA	200	144	2020	28800	4.45939	0
PAFTOL2670	FIELD_COLLECTION	CASP	A. H.	NA	2020-11-22	NA	Mexico	Cwa	Nuevo León	Camino a la Trinidad, Montemorelos, NL, Mexico	NA	NA	NA	Ascomycota	Pezizomycotina	Lecanoromycetes	Teloschistales	Teloschistaceae	Caloplaca	Caloplaca sp.	LIQ187CASP	CTAB a	NA	NA	200	14	2020	2800	3.44716	0
PAFTOL2671	FIELD_COLLECTION	CASP	A. H.	NA	2020-07-19	NA	Mexico	BWh	Coahuila	La Marta Arteaga, Coahuila, Mexico	NA	NA	NA	Ascomycota	Pezizomycotina	Lecanoromycetes	Teloschistales	Teloschistaceae	Caloplaca	Caloplaca sp.	LIQ188CASP	CTAB a	NA	NA	200	7.3	2020	1460	3.16435	0
PAFTOL2672	FIELD_COLLECTION	CABR	E. Guevava	NA	2020-06-05	NA	Mexico	Cwa	Jalisco	Zapopan, Jalisco, Mexico	NA	NA	NA	Ascomycota	Pezizomycotina	Lecanoromycetes	Teloschistales	Teloschistaceae	Caloplaca	Caloplaca brouardii	LIQ189CABR	CTAB a	NA	NA	200	162	2020	32400	4.51055	0
PAFTOL2673	FIELD_COLLECTION	CASP	A. H.	NA	2020-10-28	NA	Mexico	Aw	Tamaulipas	Las Mulas, Victoria, Tamaulipas, Mexico	NA	NA	NA	Ascomycota	Pezizomycotina	Lecanoromycetes	Teloschistales	Teloschistaceae	Caloplaca	Caloplaca sp.	LIQ190CASP	CTAB a	NA	NA	200	48	2020	9600	3.98227	0
PAFTOL2674	FIELD_COLLECTION	BRLE	A. H.	NA	2020-11-01	NA	Mexico	Aw	Tamaulipas	Camino a la Gloria, Reserva El Cielo, Gomez Farias, Tamaulipas, Mexico	NA	NA	NA	Ascomycota	Pezizomycotina	Lecanoromycetes	Teloschistales	Brigantiaceae	Brigantea	Brigantea leucoxantha	LIQ191BRLE	CTAB a	NA	NA	200	17	2020	3400	3.53148	0
PAFTOL2675	FIELD_COLLECTION	CASP	A. H.	NA	2020-06-13	NA	Mexico	Cwa	Santa Catarina	Base de Paso del Caballero, Cañon de Casa Blanca, Santa Catarina, Mexico	NA	NA	NA	Ascomycota	Pezizomycotina	Lecanoromycetes	Teloschistales	Teloschistaceae	Caloplaca	Caloplaca sp.	LIQ192CASP	CTAB a	NA	NA	200	21	2020	4200	3.62325	0
PAFTOL2676	FIELD_COLLECTION	RUEL	A. H.	NA	2020-08-30	NA	Mexico	Cwa	Nuevo León	Cumbre del Cerro del Potosí, Galeana, Nuevo León, Mexico	NA	NA	NA	Ascomycota	Pezizomycotina	Lecanoromycetes	Teloschistales	Teloschistaceae	Rusavskia	Rusavskia elegans	LIQ193RUEL	CTAB a	NA	NA	200	66	2020	13200	4.12057	0
PAFTOL2677	FIELD_COLLECTION	TCHR	A. H.	NA	2020-01-05	NA	Mexico	Cwa	Nuevo León	Rancho Mojarras, Cerralvo, NL, Mexico	NA	NA	NA	Ascomycota	Pezizomycotina	Lecanoromycetes	Teloschistales	Teloschistaceae	Teloschistes	Teloschistes chrysophthalmus	LIQ194TCHR	CTAB a	NA	NA	200	33	2020	6600	3.81954	0
PAFTOL2678	FIELD_COLLECTION	CASP	A. H.	NA	2018-02-21	NA	Mexico	Cwa	Nuevo León	General Bravo, Nuevo León, Mexico	NA	NA	NA	Ascomycota	Pezizomycotina	Lecanoromycetes	Teloschistales	Teloschistaceae	Caloplaca	Caloplaca sp.	LIQ195CASP	CTAB a	NA	NA	200	NA	2018	NA	NA	0
PAFTOL2679	FIELD_COLLECTION	BLSP	A. H.	NA	2019-02-09	NA	Mexico	Cwa	Nuevo León	Cañon de Casa Blanca, Santa Catarina, Nuevo León, Mexico	NA	NA	NA	Ascomycota	Pezizomycotina	Lecanoromycetes	Teloschistales	Teloschistaceae	Blastenia	Blastenia sp.	LIQ196BLSP	CTAB a	NA	NA	200	6.9	2019	1380	3.13988	0
PAFTOL2680	FIELD_COLLECTION	QSQ	A. H.	NA	2020-12-28	NA	Mexico	Cwa	Nuevo León	Presa Sombreretillo, Sabinas Hidalgo, Nuevo León, Mexico	NA	NA	NA	Ascomycota	Pezizomycotina	Lecanoromycetes	Teloschistales	Teloschistaceae	Squamulea	Squamulea squamosa	LIQ197SQSQ	CTAB a	NA	NA	200	53	2020	10600	4.02531	0
PAFTOL2681	FIELD_COLLECTION	PSCO	A. H.	NA	2020-12-26	NA	Mexico	BWh	Coahuila	Sierra de La Marta, Artega, Coahuila, Mexico	NA	NA	NA	Ascomycota	Pezizomycotina	Lecanoromycetes	Lecanorales	Parmeliaceae	Pseudevernia	Pseudevernia cf. consocians	LIQ198PSCO	CTAB a	NA	NA	200	25	2020	5000	3.69897	0
PAFTOL2682	FIELD_COLLECTION	HEOB	Guzman-Guillermo	NA	2016-08-26	NA	Mexico	Am	Veracruz	Parque El Haya, Xalapa, Veracruz, Mexico	NA	NA	NA	Ascomycota	Pezizomycotina	Lecanoromycetes	Caliciales	Physciaceae	Heterodermia	Heterodermia aff. obscurata	LIQ199HEOB	CTAB a	NA	NA	200	10	2016	2000	3.30103	0
PAFTOL2683	FIELD_COLLECTION	XMHS	A. H.	NA	2020-08-23	NA	Mexico	Cwa	Nuevo León	La Poza, Galeana, Nuevo León, Mexico	NA	NA	NA	Ascomycota	Pezizomycotina	Lecanoromycetes	Teloschistales	Teloschistaceae	Xanthomendoza	Xanthomendoza cf. hasseana	LIQ200XMHS	CTAB a	NA	NA	200	3.38	2020	676	2.82995	0
PAFTOL2684	FIELD_COLLECTION	XMSP	A. H.	NA	2020-08-23	NA	Mexico	Cwa	Nuevo León	Entronque San Roberto, Galeana, Nuevo León, Mexico	NA	NA	NA	Ascomycota	Pezizomycotina	Lecanoromycetes	Teloschistales	Teloschistaceae	Xanthomendoza	Xanthomendoza cf. fulva	LIQ201XMSP	CTAB a	NA	NA	200	47	2020	9400	3.97313	0
PAFTOL2686	FIELD_COLLECTION	XMFA	A. H.	NA	2020-12-28	NA	Mexico	Cwa	Nuevo León	Presa Sombreretillo, Sabinas Hidalgo, Nuevo León, Mexico	NA	NA	NA	Ascomycota	Pezizomycotina	Lecanoromycetes	Teloschistales	Teloschistaceae	Xanthomendoza	Xanthomendoza cf. fallax	LIQ202XMFA	CTAB a	NA	NA	200	18	2020	3600	3.5563	0
PAFTOL2687	FIELD_COLLECTION	DILE	Guzman-Guillermo	NA	2017-01-01	NA	Mexico	Am	Veracruz	Cosoamaloapan, Veracruz, Mexico	NA	NA	NA	Ascomycota	Pezizomycotina	Lecanoromycetes	Caliciales	Caliciaceae	Dirinaria	Dirinaria leopaldii	LIQ203DILE	CTAB a	NA	NA	200	7.9	2017	1580	3.19866	0
PAFTOL2690	FIELD_COLLECTION	HESP	A. H.	NA	2020-11-01	NA	Mexico	Aw	Tamaulipas	Camino a la Gloria, Reserva El Cielo, Gomez Farias, Tamaulipas, Mexico	NA	NA	NA	Ascomycota	Pezizomycotina	Arthoniomycetes	Arthoniales	Arthoniaceae	Herpothallon	Herpothallon sp.	LIQ206HESP	CTAB a	NA	NA	200	10	2020	2000	3.30103	0
PAFTOL2691	FIELD_COLLECTION	PHHY	A. H.	NA	2019-02-09	NA	Mexico	Cwa	Nuevo León	Cañon de Casa Blanca, Santa Catarina, Nuevo León, Mexico	NA	NA	NA	Ascomycota	Pezizomycotina	Arthoniomycetes	Arthoniales	Arthoniaceae	Phoebus	Phoebus hydrophobius	LIQ207PHHY	CTAB a	NA	NA	200	4.27	2019	854	2.93146	0
PAFTOL2692	FIELD_COLLECTION	TUSP	A. H.	NA	2020-12-26	NA	Mexico	BWh	Coahuila	Sierra de La Marta, Artega, Coahuila, Mexico	NA	NA	NA	Ascomycota	Pezizomycotina	Lecanoromycetes	Lecanorales	Parmeliaceae	Tuckermannopsis	Tuckermannopsis sp.	LIQ208TUSP	CTAB a	NA	NA	200	42	2020	8400	3.92428	0
PAFTOL2694	FIELD_COLLECTION	ARCI	Guzman-Guillermo	NA	2020-05-06	NA	Mexico	Am	Veracruz	Xalapa, Veracruz, Mexico	NA	NA	NA	Ascomycota	Pezizomycotina	Arthoniomycetes	Arthoniales	Arthoniaceae	Arthonia	Arthonia cinnabarina gr.	LIQ210ARCI	CTAB a	NA	NA	200	5.6	2020	1120	3.04922	0
PAFTOL2695	FIELD_COLLECTION	ARSP	Guzman-Guillermo	NA	2020-08-19	NA	Mexico	Am	Veracruz	Emiliano Zapata, Veracruz, Mexico	NA	NA	NA	Ascomycota	Pezizomycotina	Arthoniomycetes	Arthoniales	Arthoniaceae	Arthonia	Arthonia sp.	LIQ211ARSP	CTAB a	NA	NA	200	6.6	2020	1320	3.12057	0
PAFTOL2697	FIELD_COLLECTION	PRRU	A. H.	NA	2020-07-20	NA	Mexico	BWh	Coahuila	Sierra de La Marta, Artega, Coahuila, Mexico	NA	NA	NA	Ascomycota	Pezizomycotina	Lecanoromycetes	Lecanorales	Psoraceae	Protoblastenia	Protoblastenia rupestris	LIQ213PRRU	CTAB a	NA	NA	200	6.1	2020	1220	3.08636	0
PAFTOL2685	FIELD_COLLECTION	TRSU	NA	NA	NA	NA	Mexico	Am	NA	NA	NA	NA	NA	NA	NA	NA	NA	NA	NA	No ID	LIQ214TRSU	CTAB a	NA	NA	200	6.1	NA	1220	3.08636	0
PAFTOL2699	FIELD_COLLECTION	PSCR	E. Timdal	NA	2014-10-10	NA	South Africa	Af	Northern Cape	Northern Cape, South Africa	NA	NA	NA	Ascomycota	Pezizomycotina	Lecanoromycetes	Lecanorales	Psoraceae	Psora	Psora crenata	LIQ215PSCR	CTAB a	NA	NA	200	90	2014	18000	4.25527	0
PAFTOL2700	FIELD_COLLECTION	CACR	E. Möller & A. Evanklow	NA	2021-06-04	NA	Norway	Cfb	Rogaland	Sokndal, Rogaland, Norway	NA	NA	NA	Ascomycota	Pezizomycotina	Lecanoromycetes	Teloschistales	Teloschistaceae	Caloplaca	Caloplaca cf. crenularia	LIQ216CACR	CTAB a	NA	NA	200	5.6	2021	1120	3.04922	0
PAFTOL2702	FIELD_COLLECTION	CACI	M. Temina	NA	2021-05-05	NA	Israel	BWh	Mount Carmel National Park	old Turkish Mill, Mount Carmel National Park, Israel	NA	NA	NA	Ascomycota	Pezizomycotina	Lecanoromycetes	Teloschistales	Teloschistaceae	Caloplaca	Caloplaca citrina	LIQ218CACI	CTAB a	NA	NA	200	64	2021	12800	4.10721	0
PAFTOL2703	FIELD_COLLECTION	CAHO	M. Temina	NA	2021-05-05	NA	Israel	BWh	Mount Carmel National Park	old Turkish Mill, Mount Carmel National Park, Israel	NA	NA	NA	Ascomycota	Pezizomycotina	Lecanoromycetes	Teloschistales	Teloschistaceae	Caloplaca	Caloplaca holocarpa	LIQ219CAHO	CTAB a	NA	NA	200	20	2021	4000	3.60206	0
PAFTOL2705	FIELD_COLLECTION	CAAUS	M. Temina	NA	2021-05-05	NA	Israel	BWh	Mount Carmel National Park	old Turkish Mill, Mount Carmel National Park, Israel	NA	NA	NA	Ascomycota	Pezizomycotina	Lecanoromycetes	Teloschistales	Teloschistaceae	Caloplaca	Caloplaca austrocitrina	LIQ221CAAUS	CTAB a	NA	NA	200	77	2021	15400	4.18752	0
PAFTOL2706	FIELD_COLLECTION	CASA	M. Temina	NA	2017-01-30	NA	Israel	BWh	Upper Galilee	Upper Galilee, Dalton, Israel	NA	NA	NA	Ascomycota	Pezizomycotina	Lecanoromycetes	Teloschistales	Teloschistaceae	Caloplaca	Caloplaca saxicola	LIQ222CASA	CTAB a	NA	NA	200	12	2017	2400	3.38021	0
PAFTOL2707	FIELD_COLLECTION	CAMA	M. Temina	NA	2021-05-23	NA	Israel	BWh	Mount Carmel National Park	old Turkish Mill, Mount Carmel National Park, Israel	NA	NA	NA	Ascomycota	Pezizomycotina	Lecanoromycetes	Teloschistales	Teloschistaceae	Caloplaca	Caloplaca marmorata	LIQ223CAMA	CTAB a	NA	NA	200	48	2021	9600	3.98227	0
PAFTOL2708	FIELD_COLLECTION	CACE	M. Temina	NA	2021-05-05	NA	Israel	BWh	Mount Carmel National Park	on Quercus calliprinos old Turkish Mill, Mount Carmel National Park, Israel	NA	NA	NA	Ascomycota	Pezizomycotina	Lecanoromycetes	Teloschistales	Teloschistaceae	Caloplaca	Caloplaca cerina	LIQ224CACE	CTAB a	NA	NA	200	6.7	2021	1340	3.1271	0
PAFTOL2709	FIELD_COLLECTION	CANA	M. Temina	NA	2021-05-12	NA	Israel	BWh	Atlit Beach	Old Crusader cemetary, Atlit Beach, Israel	NA	NA	NA	Ascomycota	Pezizomycotina	Lecanoromycetes	Teloschistales	Teloschistaceae	Caloplaca	Caloplaca navasiana	LIQ225CANA	CTAB a	NA	NA	200	83	2021	16600	4.22011	0
PAFTOL2710	FIELD_COLLECTION	CATH	M. Temina	NA	2021-05-12	NA	Israel	BWh	Atlit Beach	Old Crusader cemetary, Atlit Beach, Israel	NA	NA	NA	Ascomycota	Pezizomycotina	Lecanoromycetes	Teloschistales	Teloschistaceae	Caloplaca	Caloplaca thamnoblasta	LIQ226CATH	CTAB a	NA	NA	200	41	2021	8200	3.91381	0
PAFTOL2712	FIELD_COLLECTION	CAER	M. Temina	NA	2021-05-23	NA	Israel	BWh	Mount Carmel National Park	Alon valley, Mount Carmel National Park, Israel	NA	NA	NA	Ascomycota	Pezizomycotina	Lecanoromycetes	Teloschistales	Teloschistaceae	Caloplaca	Caloplaca erythrocarpa	LIQ228CAER	CTAB a	NA	NA	200	8.1	2021	1620	3.20952	0
PAFTOL2714	FIELD_COLLECTION	CAOCH	M. Temina	NA	2021-05-12	NA	Israel	BWh	Mount Carmel National Park	Nahal Oren, Mount Carmel National Park, Israel	NA	NA	NA	Ascomycota	Pezizomycotina	Lecanoromycetes	Teloschistales	Teloschistaceae	Caloplaca	Caloplaca ochracea	LIQ230CAOCH	CTAB a	NA	NA	200	9.9	2021	1980	3.29667	0
PAFTOL2715	FIELD_COLLECTION	CALA	M. Temina	NA	2021-05-05	NA	Israel	BWh	Mount Carmel National Park	Open air museum near University of Haifa, Mount Carmel National Park, Israel	NA	NA	NA	Ascomycota	Pezizomycotina	Lecanoromycetes	Teloschistales	Teloschistaceae	Caloplaca	Caloplaca lactea	LIQ231CALA	CTAB a	NA	NA	200	26	2021	5200	3.716	0
PAFTOL2716	FIELD_COLLECTION	PYVA	M.L.Gil & E. Déniz	NA	2021-01-23	NA	Spain	BWh	Lanzarote	Guatisea Lanzarote	NA	NA	NA	Ascomycota	Pezizomycotina	Lecanoromycetes	Teloschistales	Teloschistaceae	Pyrenodesmia	Pyrenodesmia variabilis	LIQ232PYVA	CTAB a	NA	NA	200	21	2021	4200	3.62325	0
PAFTOL2717	FIELD_COLLECTION	GYSU	M.L.Gil & E. Déniz	NA	2021-02-21	NA	Spain	BWh	Lanzarote	Guatiza, Lanzarote	NA	NA	NA	Ascomycota	Pezizomycotina	Lecanoromycetes	Teloschistales	Teloschistaceae	Gyalolechia	Gyalolechia subbracteata	LIQ233GYSU	CTAB a	NA	NA	200	17	2021	3400	3.53148	0
PAFTOL2718	FIELD_COLLECTION	HUPO	M.L.Gil & E. Déniz	NA	2021-04-04	NA	Spain	BWh	Lanzarote	Cortijo de D. Juan Feo, Lanzarote	NA	NA	NA	Ascomycota	Pezizomycotina	Lecanoromycetes	Teloschistales	Teloschistaceae	Huneckia	Huneckia pollinii	LIQ234HUPO	CTAB a	NA	NA	200	11	2021	2200	3.34242	0
PAFTOL2719	FIELD_COLLECTION	IKAU	M.L.Gil & E. Déniz	NA	2021-04-25	NA	Spain	BWh	Lanzarote	Pechiguera, Lanzarote	NA	NA	NA	Ascomycota	Pezizomycotina	Lecanoromycetes	Teloschistales	Teloschistaceae	Ikaeria	Ikaeria cf. aurantiella	LIQ235IKAU	CTAB a	NA	NA	200	32	2021	6400	3.80618	0
PAFTOL2722	FIELD_COLLECTION	CAAE	M.L.Gil & E. Déniz	NA	2021-02-21	NA	Spain	BWh	Lanzarote	Barranco de Elvira Sánchez, Lanzarote	NA	NA	NA	Ascomycota	Pezizomycotina	Lecanoromycetes	Teloschistales	Teloschistaceae	Caloplaca	Caloplaca aegatica	LIQ238CAAE	CTAB a	NA	NA	200	49	2021	9800	3.99123	0
PAFTOL2724	FIELD_COLLECTION	SEVIL	M.L.Gil & E. Déniz	NA	2021-05-02	NA	Spain	BWh	Lanzarote	Las Nieves, Lanzarote	NA	NA	NA	Ascomycota	Pezizomycotina	Lecanoromycetes	Teloschistales	Teloschistaceae	Seirophora	Seirophora villosa	LIQ240SEVIL	CTAB a	NA	NA	200	22	2021	4400	3.64345	0
PAFTOL2725	FIELD_COLLECTION	ATPY	M.L.Gil & E. Déniz	NA	2021-07-11	NA	Spain	BWh	Lanzarote	Morro Alto, Lanzarote	NA	NA	NA	Ascomycota	Pezizomycotina	Lecanoromycetes	Teloschistales	Teloschistaceae	Athallia	Athallia pyracea	LIQ241ATPY	CTAB a	NA	NA	200	7.2	2021	1440	3.15836	0
PAFTOL2726	FIELD_COLLECTION	VAFU	M.L.Gil & E. Déniz	NA	2021-07-11	NA	Spain	BWh	Lanzarote	Morro Alto, Lanzarote	NA	NA	NA	Ascomycota	Pezizomycotina	Lecanoromycetes	Teloschistales	Teloschistaceae	Variospora	Variospora fuerteventurae	LIQ242VAFU	CTAB a	NA	NA	200	2.7	2021	540	2.73239	0
PAFTOL2727	FIELD_COLLECTION	FLLI	M.L.Gil & E. Déniz	NA	2021-05-02	NA	Spain	BWh	Lanzarote	Las Nieves, Lanzarote	NA	NA	NA	Ascomycota	Pezizomycotina	Lecanoromycetes	Teloschistales	Teloschistaceae	Flavoplaca	Flavoplaca limonia	LIQ243FLLI	CTAB a	NA	NA	200	63	2021	12600	4.10037	0
PAFTOL2728	FIELD_COLLECTION	PYSP	M.L.Gil & E. Déniz	NA	2021-05-02	NA	Spain	BWh	Lanzarote	Las Nieves, Lanzarote	NA	NA	NA	Ascomycota	Pezizomycotina	Lecanoromycetes	Teloschistales	Teloschistaceae	Pyrenodesmia	Pyrenodesmia sp.	LIQ244PYSP	CTAB a	NA	NA	200	29	2021	5800	3.76343	0
PAFTOL2729	FIELD_COLLECTION	VASP	M.L.Gil & E. Déniz	NA	2021-01-31	NA	Spain	BWh	Lanzarote	Montaña blanca, Lanzarote	NA	NA	NA	Ascomycota	Pezizomycotina	Lecanoromycetes	Teloschistales	Teloschistaceae	Variospora	Variospora sp.	LIQ245VASP	CTAB a	NA	NA	200	12	2021	2400	3.38021	0
PAFTOL2730	FIELD_COLLECTION	FLCI	M.L.Gil & E. Déniz	NA	2021-01-10	NA	Spain	BWh	Lanzarote	Las Nieves, Lanzarote	NA	NA	NA	Ascomycota	Pezizomycotina	Lecanoromycetes	Teloschistales	Teloschistaceae	Flavoplaca	Flavoplaca navasiana	LIQ246FLCI	CTAB a	NA	NA	200	5.9	2021	1180	3.07188	0
PAFTOL2731	FIELD_COLLECTION	SOCH	M.L.Gil & E. Déniz	NA	2021-04-04	NA	Spain	BWh	Lanzarote	Cortijo de D. Juan Feo, Lanzarote	NA	NA	NA	Ascomycota	Pezizomycotina	Lecanoromycetes	Teloschistales	Teloschistaceae	Solitaria	Solitaria chrysophthalma	LIQ247SOCH	CTAB a	NA	NA	200	9.6	2021	1920	3.2833	0
PAFTOL2732	FIELD_COLLECTION	ELGO	M.L.Gil & E. Déniz	NA	2020-11-01	NA	Spain	BWh	Lanzarote	Los Ancones, Lanzarote	NA	NA	NA	Ascomycota	Pezizomycotina	Lecanoromycetes	Teloschistales	Teloschistaceae	Elenkiniana	Elenkiniana gomerana	LIQ248ELGO	CTAB a	NA	NA	200	90	2020	18000	4.25527	0
PAFTOL2733	FIELD_COLLECTION	FLNA	M.L.Gil & E. Déniz	NA	2021-01-23	NA	Spain	BWh	Lanzarote	Guatisea Lanzarote	NA	NA	NA	Ascomycota	Pezizomycotina	Lecanoromycetes	Teloschistales	Teloschistaceae	Flavoplaca	Flavoplaca navasiana	LIQ249FLNA	CTAB a	NA	NA	200	53	2021	10600	4.02531	0
PAFTOL2734	FIELD_COLLECTION	SESC	M.L.Gil & E. Déniz	NA	2021-01-28	NA	Spain	BWh	Lanzarote	Guatisea Lanzarote	NA	NA	NA	Ascomycota	Pezizomycotina	Lecanoromycetes	Teloschistales	Teloschistaceae	Seirophora	Seirophora scorigena	LIQ250SESC	CTAB a	NA	NA	200	8.3	2021	1660	3.22011	0
PAFTOL2735	FIELD_COLLECTION	GYDE	M.L.Gil & E. Déniz	NA	2021-05-02	NA	Spain	BWh	Lanzarote	Tiagua, Lanzarote	NA	NA	NA	Ascomycota	Pezizomycotina	Lecanoromycetes	Teloschistales	Teloschistaceae	Gyalolechia	Gyalolechia desertorum	LIQ251GYDE	CTAB a	NA	NA	200	14	2021	2800	3.44716	0
PAFTOL2581	FIELD_COLLECTION	XASTE	M. Temina	NA	2018-12-04	NA	Israel	BWh	Negev desert	Israel, Negev desert. #5-1 Marina Temina	NA	NA	NA	Ascomycota	Pezizomycotina	Lecanoromycetes	Teloschistales	Teloschistaceae	Xanthoria	Xanthoria steineri	LIQ73combinedLIQ73-2	NA	NA	NA	NA	24	2018	NA	NA	0
PAFTOL2586	FIELD_COLLECTION	CEHR	M. Temina	NA	2018-11-12	NA	Israel	BWh	Negev desert	Israel, Negev desert. #1-1 Marina Temina	NA	NA	NA	Ascomycota	Pezizomycotina	Lecanoromycetes	Teloschistales	Teloschistaceae	Caloplaca	Caloplaca ehrenbergii	LIQ76combinedLIQ76-2	NA	NA	NA	NA	27	2018	NA	NA	0
PAFTOL2591	FIELD_COLLECTION	TCHR	A. A.	NA	2017-05-14	NA	NA	NA	NA	788. 46. 60-62	NA	NA	NA	Ascomycota	Pezizomycotina	Lecanoromycetes	Teloschistales	Teloschistaceae	Teloschistes	Teloschistes chrysophthalmus	LIQ78combinedLIQ78-2	NA	NA	NA	NA	26	2017	NA	NA	0
PAFTOL2596	FIELD_COLLECTION	XSP	TBL	NA	2018-09-08	NA	Italy	Cfa	Telve	Il sentiero Forcella Ziolera - cima valpiana, Telve, Italy.	NA	NA	NA	Ascomycota	Pezizomycotina	Lecanoromycetes	Teloschistales	Teloschistaceae	Xanthoria	Xanthoria sp.	LIQ80combinedLIQ80-2	NA	NA	NA	NA	34	2018	NA	NA	0
PAFTOL2616	FIELD_COLLECTION	LETR	A. A.	NA	2017-05-31	NA	NA	NA	NA	214. 69	NA	NA	NA	Ascomycota	Pezizomycotina	Lecanoromycetes	Teloschistales	Letrouitiaceae	Letrouitia	Letrouitia transgressa	LIQ93combinedLIQ93-2	NA	NA	NA	NA	31	2017	NA	NA	0
PAFTOL241	FUNGARIUM	130902	A. Henrici	NA	2005-05-15	NA	England	Cfb	Surrey	Kew, Royal Botanic Gardens, Woodland Glade	NA	NA	NA	Ascomycota	Pezizomycotina	Sordariomycetes	Coronophorales	Coronophoraceae	Coronophora	Coronophora angustata	NA	NA	NA	NA	NA	NA	2005	NA	NA	19
PAFTOL250	FUNGARIUM	59897	A. Henrici	Holotype	1998-01-12	NA	England	Cfb	Middlesex	London, Buckingham Palace Garden, Firehole Entrance Bed	TQ2788	NA	NA	Ascomycota	Pezizomycotina	Sordariomycetes	Melanosporales	Ceratostomataceae	Melanospora	Melanospora pegleri	NA	NA	NA	NA	NA	NA	1998	NA	NA	26
PAFTOL259	FUNGARIUM	44349	W.D. Graddon	Holotype	1976-12-01	NA	England	Cfb	Herefordshire	Gorsley	NA	NA	NA	Ascomycota	Pezizomycotina	Leotiomycetes	Rhytismatales	Calloriaceae	Laetinaevia	Laetinaevia pustulata	NA	NA	NA	NA	NA	NA	1976	NA	NA	48
PAFTOL274	FUNGARIUM	200457	B.M. Dentinger	NA	2011-09-27	NA	Greece	Csa	NA	Elatia Forest	41.49633 -24.31444	NA	NA	Basidiomycota	Agaricomycotina	Agaricomycetes	Boletales	Gomphidiaceae	Gomphidius	Gomphidius glutinosus	NA	NA	NA	NA	NA	NA	2011	NA	NA	13
PAFTOL281	FUNGARIUM	131002	B.M. Spooner	NA	2005-05-17	NA	Denmark	Cfb	Sjaelland	AvedÃ¸re, RudbÃ¸lvej 30	NA	NA	NA	Ascomycota	Pezizomycotina	Leotiomycetes	Helotiales	Incertae sedis	Thedgonia	Thedgonia ligustrina	NA	NA	NA	NA	NA	NA	2005	NA	NA	19
PAFTOL284	FUNGARIUM	193161	K. & L. Holm	NA	1997-05-19	NA	Sweden	Dfb	Uppland	Dalby parish, ""Jerusalem""	NA	NA	NA	Ascomycota	Pezizomycotina	Leotiomycetes	Helotiales	Drepanopezizaceae	Drepanopeziza	Drepanopeziza sphaeroides	NA	NA	NA	NA	NA	NA	1997	NA	NA	27
PAFTOL290	FUNGARIUM	42812	B.M. Spooner	NA	1991-05-19	NA	USA	Af	Florida	Homosassa Springs	NA	NA	NA	Basidiomycota	Agaricomycotina	Agaricomycetes	Agaricales	Cystostereaceae	Crustomyces	Crustomyces stratosus	NA	NA	NA	NA	NA	NA	1991	NA	NA	33
PAFTOL291	FUNGARIUM	203335	Leakey	Isotype	1957-08-04	NA	Ethiopia	Am	NA	ChokkÃ© Mountains	10 40'N 37 45'E	NA	NA	Ascomycota	Pezizomycotina	Lecanoromycetes	Peltigerales	Collemataceae	Leptogium	Leptogium ethiopicum	NA	NA	NA	NA	NA	NA	1957	NA	NA	67
PAFTOL300	FUNGARIUM	18703	NA	NA	NA	NA	Thailand	Af	NA	NA	NA	NA	NA	Ascomycota	Pezizomycotina	Sordariomycetes	Xylariales	Xylariaceae	Poronia	Poronia pileiformis	NA	NA	NA	NA	NA	NA	NA	NA	NA	NA
PAFTOL303	FUNGARIUM	202768	S.M. Francis & E. Batten	NA	1996-05-11	NA	Netherlands	Cfb	Zeeland	Oostkapelle, ""Vier Hoogten""	KH 42-52-53	NA	NA	Ascomycota	Pezizomycotina	Sordariomycetes	Xylariales	Xylariaceae	Poronia	Poronia erici	NA	NA	NA	NA	NA	NA	1996	NA	NA	28
PAFTOL304	FUNGARIUM	126745	P.S. Catcheside	NA	2002-07-08	NA	Australia	Cfa	South Australia	Coorong national Park, Tea Tree Crossing	NA	NA	NA	Ascomycota	Pezizomycotina	Sordariomycetes	Xylariales	Xylariaceae	Poronia	Poronia erici	NA	NA	NA	NA	NA	NA	2002	NA	NA	22
PAFTOL305	FUNGARIUM	23324	NA	NA	NA	NA	Australia	BWh	NA	NA	NA	NA	NA	Ascomycota	Pezizomycotina	Sordariomycetes	Xylariales	Xylariaceae	Poronia	Poronia erici	NA	NA	NA	NA	NA	NA	NA	NA	NA	NA
PAFTOL310	FUNGARIUM	167519	NA	NA	1933-11-30	NA	England	Cfb	Norfolk	Scolt Head Island	NA	NA	NA	Ascomycota	Pezizomycotina	Sordariomycetes	Xylariales	Xylariaceae	Poronia	Poronia erici	NA	NA	NA	NA	NA	NA	1933	NA	NA	91
PAFTOL311	FUNGARIUM	139626	R. Tantram	NA	2006-04-24	NA	England	Cfb	Surrey	Pirbright, Bullswater Common	SU95765442	NA	NA	Ascomycota	Pezizomycotina	Sordariomycetes	Xylariales	Xylariaceae	Poronia	Poronia punctata	NA	NA	NA	NA	NA	NA	2006	NA	NA	18
PAFTOL312	FUNGARIUM	180456	A. Leonard	NA	1995-10-28	NA	England	Cfb	South Hampshire	New Forest, Royden Reserve	SU3100	NA	NA	Ascomycota	Pezizomycotina	Sordariomycetes	Xylariales	Xylariaceae	Poronia	Poronia punctata	NA	NA	NA	NA	NA	NA	1995	NA	NA	29
PAFTOL313	FUNGARIUM	234356	M.W. Storey	NA	2013-11-10	NA	England	Cfb	South Hampshire	Millyford Bridge, clearing beside stream, upstream of bridge	SU26700832	NA	NA	Ascomycota	Pezizomycotina	Sordariomycetes	Xylariales	Xylariaceae	Poronia	Poronia punctata	NA	NA	NA	NA	NA	NA	2013	NA	NA	11
PAFTOL346	FUNGARIUM	236812	B.M. Spooner	Holotype	1985-12-13	NA	Malaysia	Af	Sabah	Mt Kinabalu, Bukit, Burung Trail	NA	NA	NA	Ascomycota	Pezizomycotina	Leotiomycetes	Rhytismatales	Rhytismataceae	Coccomyces	Coccomyces croceus	NA	NA	NA	NA	NA	NA	1985	NA	NA	39
PAFTOL1265	FUNGARIUM	NA	NA	Type	1943	NA	Uganda	Af	NA	Mukono, Kiagwe	NA	NA	NA	Ascomycota	Pezizomycotina	Dothideomycetes	Asterinales	Parmulariaceae	Cocconia	Cocconia connari	NA	NA	NA	NA	NA	NA	1943	NA	NA	81
PAFTOL1623	FUNGARIUM	106754	E. Fisher	Paratype	1941-06-01	NA	Australia	Cfc	NA	Marysville	NA	NA	NA	Ascomycota	Pezizomycotina	Dothideomycetes	Asterinales	Parmulariaceae	Lauterbachiella	Lauterbachiella dicksoniifolia	NA	NA	NA	NA	NA	NA	1941	NA	NA	83
PAFTOL1743	CULTURE_COLLECTION	49091	N.W. Legon	NA	1997	NA	England	Cfb	NA	NA	NA	NA	NA	Basidiomycota	Pucciniomycotina	Atractiellomycetes	Atractiellales	Phleogenaceae	Helicogloea	Helicogloea farinacea	NA	NA	NA	NA	NA	NA	1997	NA	NA	0
PAFTOL1744	CULTURE_COLLECTION	39714	P.J. Roberts	NA	1996	NA	England	Cfb	NA	NA	NA	NA	NA	Basidiomycota	Agaricomycotina	Agaricomycetes	Polyporales	Phanerochaetaceae	Phanerochaete	Phanerochaete radicata	NA	NA	NA	NA	NA	NA	1996	NA	NA	0
PAFTOL10003	FIELD_COLLECTION	CASU	XL, AA	NA	2022-03-13	NA	United Kingdom	Cfb	Dorset	Growing on Suaeda vira, Chesil Beach Centre Locality 5, Isle of Portland, Dorset, UK	NA	NA	NA	Ascomycota	Pezizomycotina	Lecanoromycetes	Teloschistales	Teloschistaceae	Caloplaca	Caloplaca suaedae	NA	NA	NA	NA	NA	NA	2022	NA	NA	0
PAFTOL10004	FIELD_COLLECTION	CASU	OW-1716	NA	2022-03-13	NA	United Kingdom	Cfb	Dorset	Growing on Suaeda vira, Chesil Beach Centre Locality 5, Isle of Portland, Dorset, UK	NA	NA	NA	Ascomycota	Pezizomycotina	Lecanoromycetes	Teloschistales	Teloschistaceae	Caloplaca	Caloplaca suaedae	NA	NA	NA	NA	NA	NA	2022	NA	NA	0
PAFTOL10005	FIELD_COLLECTION	CASU	M. Temina	NA	2022-03-13	NA	United Kingdom	Cfb	Dorset	Growing on Suaeda vira, Chesil Beach Centre Locality 5, Isle of Portland, Dorset, UK	NA	NA	NA	Ascomycota	Pezizomycotina	Lecanoromycetes	Teloschistales	Teloschistaceae	Caloplaca	Caloplaca suaedae	NA	NA	NA	NA	NA	NA	2022	NA	NA	0
PAFTOL2736	FIELD_COLLECTION	RAFAS	TBL	NA	2021-11-02	NA	United Kingdom	Cfb	England	Growing on Fraxinus pennsylvania, Kew Gardens in front of orangery	NA	NA	NA	Ascomycota	Pezizomycotina	Lecanoromycetes	Lecanorales	Ramalinaceae	Ramalina	Ramalina fastigiata	NA	NA	NA	NA	NA	NA	2021	NA	NA	0
PAFTOL2738	FIELD_COLLECTION	PHSP	TBL	NA	2021-11-02	NA	United Kingdom	Cfb	England	Growing on Crataegus succulenta 1989-8417 UGUC, Kew Gardens behind Temperate House	NA	NA	NA	Ascomycota	Pezizomycotina	Lecanoromycetes	Caliciales	Physciaceae	Physciaceae	Physciaceae sp.	NA	NA	NA	NA	NA	NA	2021	NA	NA	0
PAFTOL2739	FIELD_COLLECTION	PHYSP	TBL	NA	2021-11-02	NA	United Kingdom	Cfb	England	Growing on Crataegys punctata, Kew Gardens near Temperate House	NA	NA	NA	Ascomycota	Pezizomycotina	Lecanoromycetes	Caliciales	Physciaceae	Physcia	Physcia sp.	NA	NA	NA	NA	NA	NA	2021	NA	NA	0
PAFTOL2740	FIELD_COLLECTION	PHYSP	TBL	NA	2021-11-02	NA	United Kingdom	Cfb	England	Growing on Crataegus succulenta 1989-8417 UGUC, Kew Gardens behind Temperate House	NA	NA	NA	Ascomycota	Pezizomycotina	Lecanoromycetes	Caliciales	Physciaceae	Physcia	Physcia sp.	NA	NA	NA	NA	NA	NA	2021	NA	NA	0
PAFTOL2741	FIELD_COLLECTION	LICHENIC	TBL	NA	2021-11-02	NA	United Kingdom	Cfb	England	w/ Xanthoria parietina and Physcia spp on Sorbus eminens 1974-1404 NETP, Kew Gardens off Great Broadwalk	NA	NA	NA	Ascomycota	Pezizomycotina	Lecanoromycetes	Teloschistales	Teloschistaceae	Xanthoria	Xanthoria parietina	NA	NA	NA	NA	NA	NA	2021	NA	NA	0
PAFTOL2742	FIELD_COLLECTION	LEEL	TBL	NA	2021-11-02	NA	United Kingdom	Cfb	England	Growing on Aesculus pallimore, Kew Gardens in front of orangery	NA	NA	NA	Ascomycota	Pezizomycotina	Lecanoromycetes	Lecanorales	Lecanoraceae	Lecidella	Lecidella elaeochroma	NA	NA	NA	NA	NA	NA	2021	NA	NA	0
PAFTOL2743	FIELD_COLLECTION	PHSP	TBL	NA	2021-11-02	NA	United Kingdom	Cfb	England	Growing on Pinus arizonica 1993-1232 RVAU, Kew Gardens in front of Orangery	NA	NA	NA	Ascomycota	Pezizomycotina	Lecanoromycetes	Caliciales	Physciaceae	Physcia	Physcia sp.	NA	NA	NA	NA	NA	NA	2021	NA	NA	0
PAFTOL2744	FIELD_COLLECTION	LEEL	TBL	NA	2021-11-02	NA	United Kingdom	Cfb	England	Growing on Malus tschonoskini 1986-8211 LARS, Kew Gardens by Jodrell Lab	NA	NA	NA	Ascomycota	Pezizomycotina	Lecanoromycetes	Lecanorales	Lecanoraceae	Lecidella	Lecidella elaeochroma	NA	NA	NA	NA	NA	NA	2021	NA	NA	0
PAFTOL2745	FIELD_COLLECTION	CASU	TL, EG, BE	NA	2022-03-13	NA	United Kingdom	Cfb	Dorset	Growing on Suaeda vira, Chesil Beach Centre Locality 5, Isle of Portland, Dorset, UK	NA	NA	NA	Ascomycota	Pezizomycotina	Lecanoromycetes	Teloschistales	Teloschistaceae	Caloplaca	Caloplaca suaedae	NA	NA	NA	NA	NA	NA	2022	NA	NA	0
PAFTOL2746	FIELD_COLLECTION	CASU	TL, EG, BE	NA	2022-03-13	NA	United Kingdom	Cfb	Dorset	Growing on Suaeda vira, Chesil Beach Centre Locality 5, Isle of Portland, Dorset, UK	NA	NA	NA	Ascomycota	Pezizomycotina	Lecanoromycetes	Teloschistales	Teloschistaceae	Caloplaca	Caloplaca suaedae	NA	NA	NA	NA	NA	NA	2022	NA	NA	0
PAFTOL2747	FIELD_COLLECTION	CASU	TL, EG, BE	NA	2022-03-13	NA	United Kingdom	Cfb	Dorset	Growing on Suaeda vira, Chesil Beach Centre Locality 5, Isle of Portland, Dorset, UK	NA	NA	NA	Ascomycota	Pezizomycotina	Lecanoromycetes	Teloschistales	Teloschistaceae	Caloplaca	Caloplaca suaedae	NA	NA	NA	NA	NA	NA	2022	NA	NA	0
PAFTOL2748	FIELD_COLLECTION	CACE	TL, EG, BE	NA	2022-03-13	NA	United Kingdom	Cfb	Dorset	Growing on Budlea, next to rock climbing cliffs, locality 3, Isle of Portland, Dorset, UK	NA	NA	NA	Ascomycota	Pezizomycotina	Lecanoromycetes	Teloschistales	Teloschistaceae	Caloplaca	Caloplaca cerina	NA	NA	NA	NA	NA	NA	2022	NA	NA	0
PAFTOL2749	FIELD_COLLECTION	CACE	TL, EG, BE	NA	2022-03-13	NA	United Kingdom	Cfb	Dorset	Growing on Budlea, next to rock climbing cliffs, locality 3, Isle of Portland, Dorset, UK	NA	NA	NA	Ascomycota	Pezizomycotina	Lecanoromycetes	Teloschistales	Teloschistaceae	Caloplaca	Caloplaca cerina	NA	NA	NA	NA	NA	NA	2022	NA	NA	0
PAFTOL2750	FIELD_COLLECTION	CACE	TL, EG, BE	NA	2022-03-13	NA	United Kingdom	Cfb	Dorset	Growing on Budlea, next to rock climbing cliffs, locality 3, Isle of Portland, Dorset, UK	NA	NA	NA	Ascomycota	Pezizomycotina	Lecanoromycetes	Teloschistales	Teloschistaceae	Caloplaca	Caloplaca cerina	NA	NA	NA	NA	NA	NA	2022	NA	NA	0
PAFTOL2751	FIELD_COLLECTION	CACE	TL, EG, BE	NA	2022-03-13	NA	United Kingdom	Cfb	Dorset	Growing on Budlea, next to rock climbing cliffs, locality 3, Isle of Portland, Dorset, UK	NA	NA	NA	Ascomycota	Pezizomycotina	Lecanoromycetes	Teloschistales	Teloschistaceae	Caloplaca	Caloplaca cerina	NA	NA	NA	NA	NA	NA	2022	NA	NA	0
PAFTOL2752	FIELD_COLLECTION	CACER	TL, EG, BE	NA	2022-03-13	NA	United Kingdom	Cfb	Dorset	Growing on Budlea, next to rock climbing cliffs, locality 3, Isle of Portland, Dorset, UK	NA	NA	NA	Ascomycota	Pezizomycotina	Lecanoromycetes	Teloschistales	Teloschistaceae	Caloplaca	Caloplaca cerinelloides	NA	NA	NA	NA	NA	NA	2022	NA	NA	0
PAFTOL2753	FIELD_COLLECTION	CACER	TL, EG, BE	NA	2022-03-13	NA	United Kingdom	Cfb	Dorset	Growing on Budlea, next to rock climbing cliffs, locality 3, Isle of Portland, Dorset, UK	NA	NA	NA	Ascomycota	Pezizomycotina	Lecanoromycetes	Teloschistales	Teloschistaceae	Caloplaca	Caloplaca cerinelloides	NA	NA	NA	NA	NA	NA	2022	NA	NA	0
PAFTOL2754	FIELD_COLLECTION	CACER	TL, EG, BE	NA	2022-03-13	NA	United Kingdom	Cfb	Dorset	Growing on Budlea, next to rock climbing cliffs, locality 3, Isle of Portland, Dorset, UK	NA	NA	NA	Ascomycota	Pezizomycotina	Lecanoromycetes	Teloschistales	Teloschistaceae	Caloplaca	Caloplaca cerinelloides	NA	NA	NA	NA	NA	NA	2022	NA	NA	0
PAFTOL2755	FIELD_COLLECTION	CAFL	TL, EG, BE	NA	2022-03-13	NA	United Kingdom	Cfb	Dorset	Growing on Limestone, site 1, locality 1, Church Ope Cove SY6981271142, Isle of Portland, Dorset, UK	NA	NA	NA	Ascomycota	Pezizomycotina	Lecanoromycetes	Teloschistales	Teloschistaceae	Caloplaca	Caloplaca flavescens	NA	NA	NA	NA	NA	NA	2022	NA	NA	0
PAFTOL2756	FIELD_COLLECTION	CALA	TL, EG, BE	NA	2022-03-13	NA	United Kingdom	Cfb	Dorset	NA	NA	NA	NA	Ascomycota	Pezizomycotina	Lecanoromycetes	Teloschistales	Teloschistaceae	Caloplaca	Caloplaca lactea	NA	NA	NA	NA	NA	NA	2022	NA	NA	0
PAFTOL2757	FIELD_COLLECTION	CALA	TL, EG, BE	NA	2022-03-13	NA	United Kingdom	Cfb	Dorset	NA	NA	NA	NA	Ascomycota	Pezizomycotina	Lecanoromycetes	Teloschistales	Teloschistaceae	Caloplaca	Caloplaca lactea	NA	NA	NA	NA	NA	NA	2022	NA	NA	0
PAFTOL2758	FIELD_COLLECTION	CALA	TL, EG, BE	NA	2022-03-13	NA	United Kingdom	Cfb	Dorset	NA	NA	NA	NA	Ascomycota	Pezizomycotina	Lecanoromycetes	Teloschistales	Teloschistaceae	Caloplaca	Caloplaca lactea	NA	NA	NA	NA	NA	NA	2022	NA	NA	0
PAFTOL2759	FIELD_COLLECTION	CATH	TL, EG, BE	NA	2022-03-13	NA	United Kingdom	Cfb	Dorset	NA	NA	NA	NA	Ascomycota	Pezizomycotina	Lecanoromycetes	Teloschistales	Teloschistaceae	Caloplaca	Caloplaca thallincola	NA	NA	NA	NA	NA	NA	2022	NA	NA	0
PAFTOL2760	FIELD_COLLECTION	CATH	TL, EG, BE	NA	2022-03-13	NA	United Kingdom	Cfb	Dorset	NA	NA	NA	NA	Ascomycota	Pezizomycotina	Lecanoromycetes	Teloschistales	Teloschistaceae	Caloplaca	Caloplaca thallincola	NA	NA	NA	NA	NA	NA	2022	NA	NA	0
PAFTOL2761	FIELD_COLLECTION	CATH	TL, EG, BE	NA	2022-03-13	NA	United Kingdom	Cfb	Dorset	NA	NA	NA	NA	Ascomycota	Pezizomycotina	Lecanoromycetes	Teloschistales	Teloschistaceae	Caloplaca	Caloplaca thallincola	NA	NA	NA	NA	NA	NA	2022	NA	NA	0
PAFTOL2762	FIELD_COLLECTION	CALI	TL, EG, BE	NA	2022-03-13	NA	United Kingdom	Cfb	Dorset	NA	NA	NA	NA	Ascomycota	Pezizomycotina	Lecanoromycetes	Teloschistales	Teloschistaceae	Caloplaca	Caloplaca limonia	NA	NA	NA	NA	NA	NA	2022	NA	NA	0
PAFTOL2763	FIELD_COLLECTION	CACR	TL, EG, BE	NA	2022-03-13	NA	United Kingdom	Cfb	Dorset	NA	NA	NA	NA	Ascomycota	Pezizomycotina	Lecanoromycetes	Teloschistales	Teloschistaceae	Caloplaca	Caloplaca crenularia	NA	NA	NA	NA	NA	NA	2022	NA	NA	0
PAFTOL2764	FIELD_COLLECTION	GRSP	TL, EG, BE	NA	2022-03-13	NA	United Kingdom	Cfb	Dorset	NA	NA	NA	NA	Ascomycota	Pezizomycotina	Lecanoromycetes	Ostropales	Graphidaceae	Graphidaceae	Graphidaceae sp.	NA	NA	NA	NA	NA	NA	2022	NA	NA	0
PAFTOL2765	FIELD_COLLECTION	CAMAT	TL, EG, BE	NA	2022-03-13	NA	United Kingdom	Cfb	Dorset	NA	NA	NA	NA	Ascomycota	Pezizomycotina	Lecanoromycetes	Teloschistales	Teloschistaceae	Caloplaca	Caloplaca maritima	NA	NA	NA	NA	NA	NA	2022	NA	NA	0
PAFTOL2766	FIELD_COLLECTION	CATH	TL, EG, BE	NA	2022-03-13	NA	United Kingdom	Cfb	Dorset	NA	NA	NA	NA	Ascomycota	Pezizomycotina	Lecanoromycetes	Teloschistales	Teloschistaceae	Caloplaca	Caloplaca thallincola	NA	NA	NA	NA	NA	NA	2022	NA	NA	0
PAFTOL2767	FIELD_COLLECTION	CACR	TL, EG, BE	NA	2022-03-13	NA	United Kingdom	Cfb	Dorset	NA	NA	NA	NA	Ascomycota	Pezizomycotina	Lecanoromycetes	Teloschistales	Teloschistaceae	Caloplaca	Caloplaca crenularia	NA	NA	NA	NA	NA	NA	2022	NA	NA	0
PAFTOL2768	FIELD_COLLECTION	CAFL	TL, EG, BE	NA	2022-03-13	NA	United Kingdom	Cfb	Dorset	NA	NA	NA	NA	Ascomycota	Pezizomycotina	Lecanoromycetes	Teloschistales	Teloschistaceae	Caloplaca	Caloplaca flavescens	NA	NA	NA	NA	NA	NA	2022	NA	NA	0
PAFTOL2769	FIELD_COLLECTION	CAHO	TL, EG, BE	NA	2022-03-13	NA	United Kingdom	Cfb	Dorset	NA	NA	NA	NA	Ascomycota	Pezizomycotina	Lecanoromycetes	Teloschistales	Teloschistaceae	Caloplaca	Caloplaca holocarpa	NA	NA	NA	NA	NA	NA	2022	NA	NA	0
TD	NA	264553	A. Szczepkowski	NA	2010-10-05	NA	Poland	Cfb	NA	NA	NA	NA	NA	Ascomycota	Pezizomycotina	Sordariomycetes	Xylariales	Xylariaceae	Poronia	Poronia punctata	PORPL1	NA	NA	NA	NA	0.798	2010	NA	NA	14
PAFTOL1000	FUNGARIUM	162554	I. Zmitrovich, V. Malysheva	NA	2006-08-14	NA	Russia	Dfb	Ryazan Region	Spassky District, Oksky nature Reserve	54 42'N, 40 51'E	NA	NA	Basidiomycota	Agaricomycotina	Agaricomycetes	Polyporales	Dacryobolaceae	Oligoporus	Oligoporus ptychogaster	QL1013	CTAB db	0.0024	NA	60	98	2006	5880	3.76938	18
PAFTOL1001	FUNGARIUM	79827	E.E. Emmett	NA	2000-09-24	NA	Switzerland	Cfb	Neuchâtel (Neuenburg)	Creux du Van (below), Ferme Robert	NE 51/46 99	NA	NA	Basidiomycota	Agaricomycotina	Agaricomycetes	Polyporales	Dacryobolaceae	Oligoporus	Oligoporus undosus	QL1014	PTB (sevag purification)	0.0155	NA	60	56	2000	3360	3.52634	24
PAFTOL1002	FUNGARIUM	139441	P. Vampola	NA	1997-06-19	NA	Czech Republic	Dfb	Moravia	Breclav Distr., Lanzhot, Ranspurk	NA	NA	NA	Basidiomycota	Agaricomycotina	Agaricomycetes	Polyporales	Fomitopsidaceae	Buglossoporus	Buglossoporus quercinus	QL1015	CTAB db	0.0059	NA	100	4.15	1997	415	2.61805	27
PAFTOL1002	FUNGARIUM	139441	P. Vampola	NA	1997-06-19	NA	Czech Republic	Dfb	Moravia	Breclav Distr., Lanzhot, Ranspurk	NA	NA	NA	Basidiomycota	Agaricomycotina	Agaricomycetes	Polyporales	Fomitopsidaceae	Buglossoporus	Buglossoporus quercinus	QL1016	PTB (sevag purification)	0.006	NA	60	5.8	1997	348	2.54158	27
PAFTOL1003	FUNGARIUM	165603	K. Lokwag	NA	1949-01-01	NA	Austria	Dfb	NA	sine loc.	NA	NA	NA	Basidiomycota	Agaricomycotina	Agaricomycetes	Polyporales	Fomitopsidaceae	Piptoporus	Piptoporus officinalis	QL1017	CTAB db	0.0164	NA	100	0.0389	1949	3.89	0.58995	75
PAFTOL1003	FUNGARIUM	165603	K. Lokwag	NA	1949-01-01	NA	Austria	Dfb	NA	sine loc.	NA	NA	NA	Basidiomycota	Agaricomycotina	Agaricomycetes	Polyporales	Fomitopsidaceae	Piptoporus	Piptoporus officinalis	QL1018	PTB (sevag purification)	0.0176	NA	60	0.296	1949	17.76	1.24944	75
PAFTOL1004	FUNGARIUM	158285	NA	Isotype	1868-05-01	NA	Sri Lanka	Af	Central Province	Dolosbage	NA	NA	NA	Basidiomycota	Agaricomycotina	Agaricomycetes	Polyporales	Hyphodermataceae	Kneiffia	Kneiffia chromoplumbea	QL1019	PTB (sevag purification)	0.0242	NA	60	8.2	1868	492	2.69197	156
PAFTOL1005	FUNGARIUM	30849	P.J. Roberts	NA	1995-09-08	NA	Netherlands	Cfb	Limburg	Ravensbosch	NA	NA	NA	Basidiomycota	Agaricomycotina	Agaricomycetes	Polyporales	Incertae sedis	Aegerita	Aegerita candida	QL1020	CTAB db	0.0062	NA	100	0.414	1995	41.4	1.617	29
PAFTOL1006	FUNGARIUM	29594	Y.F. Lin	NA	1991-07-02	NA	Taiwan	Am	Pingtung	nanjenshan	NA	NA	NA	Basidiomycota	Agaricomycotina	Agaricomycetes	Polyporales	Incertae sedis	Amethicium	Amethicium chrysocreas	QL1021	PTB (sevag purification)	0.0099	NA	60	0.0518	1991	3.108	0.492481	33
PAFTOL1007	FUNGARIUM	139416	P. Vampola	NA	1993-10-09	NA	Slovakia	Dfb	NA	Cierrny Balog (8 km towards), Dobrocsky prales	NA	NA	NA	Basidiomycota	Agaricomycotina	Agaricomycetes	Polyporales	Fomitopsidaceae	Amyloporia	Amyloporia sitchensis	QL1022	CTAB db	0.0114	NA	100	5.1	1993	510	2.70757	31
PAFTOL1008	FUNGARIUM	139592	P. Vampola	NA	1994-11-22	NA	Czech Republic	Dfb	Bohemia	Salmanonice, Cervene blato, Trebon (15 km S)	NA	NA	NA	Basidiomycota	Agaricomycotina	Agaricomycetes	Polyporales	Fomitopsidaceae	Amyloporia	Amyloporia xantha	QL1023	PTB (sevag purification)	0.0179	NA	100	59	1994	5900	3.77085	30
PAFTOL1009	FUNGARIUM	160030	N.G.L. Guppy	NA	NA	1844	Guyana	Am	NA	Brazilian border (near)	1 30´N - 58 35¨W	NA	NA	Basidiomycota	Agaricomycotina	Agaricomycetes	Polyporales	Incertae sedis	Aquascypha	Aquascypha hydrophora	QL1024	CTAB db	0.0068	NA	100	0.216	1844	21.6	1.33445	180
PAFTOL1010	FUNGARIUM	51795	L. Hagara	NA	1996-09-20	NA	Slovakia	Dfb	Prešov	Humenné Distr., Osadne, Udava	NA	NA	NA	Basidiomycota	Agaricomycotina	Agaricomycetes	Polyporales	Incertae sedis	Auriporia	Auriporia aurulenta	QL1025	PTB (sevag purification)	0.0021	NA	60	0.584	1996	35.04	1.54456	28
PAFTOL1011	FUNGARIUM	167196	E.S.B.	Holotype	1869	NA	India	Aw	NA	Neilgherries	NA	NA	NA	Basidiomycota	Agaricomycotina	Agaricomycetes	Polyporales	Irpicaceae	Australohydnum	Australohydnum dregeanum	QL1026	PTB (sevag purification)	0.0038	NA	60	2.33	1869	139.8	2.14551	155
PAFTOL1012	FUNGARIUM	130471	P. Ipulet	NA	2002-12-01	NA	Uganda	Af	Western Region	Kibale national Park, Kamwenge District, Kanyanchu	NA	NA	NA	Basidiomycota	Agaricomycotina	Agaricomycetes	Polyporales	Irpicaceae	Australohydnum	Australohydnum dregeanum	QL1027	CTAB db	0.0033	NA	100	0.522	2002	52.2	1.71767	22
PAFTOL1013	FUNGARIUM	143440	P.J. Roberts	NA	2006-11-16	NA	Italy	Csa	Sardegna (Sardinia)	Olbia-Tempio prov., Aggius, Valle della Luna	NA	NA	NA	Basidiomycota	Agaricomycotina	Agaricomycetes	Polyporales	Incertae sedis	Bulbillomyces	Bulbillomyces farinosus	QL1028	PTB (sevag purification)	0.0077	NA	30	0.932	2006	27.96	1.44654	18
PAFTOL1014	FUNGARIUM	175048	D.N. Pegler, K. Hjortstam & L. Ryvarden	Holotype	1987-01-29	NA	Brazil	Aw	São Paulo	Campinas Moji-Guacu, Fazenda Campinha	NA	NA	NA	Basidiomycota	Agaricomycotina	Agaricomycetes	Polyporales	Incertae sedis	Candelabrochaete	Candelabrochaete adnata	QL1029	PTB (sevag purification)	0.0091	NA	60	0.0715	1987	4.29	0.632457	37
PAFTOL1015	FUNGARIUM	234900	L. Ryvarden	Holotype	1979-02-20	NA	Thailand	Af	Chiang Mai Province	Doi Inthanon (as Inthanod), Amphoe Mae Chaen,	NA	NA	NA	Basidiomycota	Agaricomycotina	Agaricomycetes	Polyporales	Incertae sedis	Candelabrochaete	Candelabrochaete simulans	QL1030	CTAB db	0.0097	NA	100	3.89	1979	389	2.58995	45
PAFTOL1016	FUNGARIUM	102497	P.J. Roberts	NA	2002-09-07	NA	Italy	Cfa	Trentino Alto Adige	Bolzano prov., Sterzing (Vipiteno), Jaufenpass, towards Rinneralm	N51/91 E6/76	NA	NA	Basidiomycota	Agaricomycotina	Agaricomycetes	Polyporales	Incertae sedis	Climacocystis	Climacocystis borealis	QL1031	CTAB db	0.0139	NA	100	113	2002	11300	4.05308	22
PAFTOL1016	FUNGARIUM	102497	P.J. Roberts	NA	2002-09-07	NA	Italy	Cfa	Trentino Alto Adige	Bolzano prov., Sterzing (Vipiteno), Jaufenpass, towards Rinneralm	N51/91 E6/76	NA	NA	Basidiomycota	Agaricomycotina	Agaricomycetes	Polyporales	Incertae sedis	Climacocystis	Climacocystis borealis	QL1032	PTB (sevag purification)	0.0032	NA	30	0	2002	0	-3	22
PAFTOL1016	FUNGARIUM	102497	P.J. Roberts	NA	2002-09-07	NA	Italy	Cfa	Trentino Alto Adige	Bolzano prov., Sterzing (Vipiteno), Jaufenpass, towards Rinneralm	N51/91 E6/76	NA	NA	Basidiomycota	Agaricomycotina	Agaricomycetes	Polyporales	Incertae sedis	Climacocystis	Climacocystis borealis	QL1033	CTAB db	0.005	NA	100	88	2002	8800	3.94448	22
PAFTOL1017	FUNGARIUM	167491	L. Ryvarden	Isotype	1973-02-18	NA	Tanzania	Af	Tanga	Tanga Dist. Usambara Mts.Amani	5 5'S 38 35'E``	NA	NA	Basidiomycota	Agaricomycotina	Agaricomycetes	Polyporales	Incertae sedis	Cyanodontia	Cyanodontia spathulata	QL1034	PTB (sevag purification)	0.0062	NA	100	21	1973	2100	3.32222	51
PAFTOL1018	FUNGARIUM	57648	N.W. Legon	NA	1997-05-30	NA	Dominican Republic	Aw	La Vega	Reserva Científica Ebano Verde, Loma La Sal	NA	NA	NA	Basidiomycota	Agaricomycotina	Agaricomycetes	Polyporales	Polyporaceae	Diplomitoporus	Diplomitoporus brunneus	QL1035	CTAB db	0.0053	NA	100	11	1997	1100	3.04139	27
PAFTOL1019	FUNGARIUM	130463	P. Ipulet	NA	2003-05-24	NA	Uganda	BSh	Western Region	Kanungu District, Byumba, Bwindi Forest national Park	NA	NA	NA	Basidiomycota	Agaricomycotina	Agaricomycetes	Polyporales	Incertae sedis	Diplomitoporus	Diplomitoporus overholtsii	QL1036	CTAB db	0.004	NA	100	3.05	2003	305	2.4843	21
PAFTOL1020	FUNGARIUM	143052	B.M. Spooner	NA	2006-11-15	NA	Italy	Csa	Sardegna (Sardinia)	Tempio Pausania (near), Curadoreddu	NA	NA	NA	Basidiomycota	Agaricomycotina	Agaricomycetes	Polyporales	Incertae sedis	Faerberia	Faerberia carbonaria	QL1037	PTB (sevag purification)	0.013	NA	100	84	2006	8400	3.92428	18
PAFTOL1020	FUNGARIUM	143052	B.M. Spooner	NA	2006-11-15	NA	Italy	Csa	Sardegna (Sardinia)	Tempio Pausania (near), Curadoreddu	NA	NA	NA	Basidiomycota	Agaricomycotina	Agaricomycetes	Polyporales	Incertae sedis	Faerberia	Faerberia carbonaria	QL1038	Qiagen Plant kit	0.012	NA	NA	0	2006	0	-3	18
PAFTOL1020	FUNGARIUM	143052	B.M. Spooner	NA	2006-11-15	NA	Italy	Csa	Sardegna (Sardinia)	Tempio Pausania (near), Curadoreddu	NA	NA	NA	Basidiomycota	Agaricomycotina	Agaricomycetes	Polyporales	Incertae sedis	Faerberia	Faerberia carbonaria	QL1039	CTAB db	0.0053	NA	100	83	2006	8300	3.91908	18
PAFTOL1021	FUNGARIUM	49434	B.M. Spooner & G.B. Butterfill	NA	1996-10-25	NA	Portugal	Af	Azores	Graciosa, off N side of Guadalupe Rd, nr Feiteira	NA	NA	NA	Basidiomycota	Agaricomycotina	Agaricomycetes	Polyporales	Incertae sedis	Hypochnicium	Hypochnicium caucasicum (cf.)	QL1040	PTB (sevag purification)	0.0117	NA	60	13	1996	780	2.89209	28
PAFTOL1022	FUNGARIUM	130587	P. Ipulet	NA	2002-11-22	NA	Uganda	BSh	Western Region	Kabale District, Ruhija, Bwindi Impenetrable national Park	NA	NA	NA	Basidiomycota	Agaricomycotina	Agaricomycetes	Polyporales	Incertae sedis	Macrohyporia	Macrohyporia dictyopora	QL1041	CTAB db	0.0218	NA	100	133	2002	13300	4.12385	22
PAFTOL1022	FUNGARIUM	130587	P. Ipulet	NA	2002-11-22	NA	Uganda	BSh	Western Region	Kabale District, Ruhija, Bwindi Impenetrable national Park	NA	NA	NA	Basidiomycota	Agaricomycotina	Agaricomycetes	Polyporales	Incertae sedis	Macrohyporia	Macrohyporia dictyopora	QL1042	PTB (sevag purification)	0.0457	NA	60	114	2002	6840	3.83506	22
PAFTOL1022	FUNGARIUM	130587	P. Ipulet	NA	2002-11-22	NA	Uganda	BSh	Western Region	Kabale District, Ruhija, Bwindi Impenetrable national Park	NA	NA	NA	Basidiomycota	Agaricomycotina	Agaricomycetes	Polyporales	Incertae sedis	Macrohyporia	Macrohyporia dictyopora	QL1043	Qiagen Plant kit	0.1329	NA	60	0.907	2002	54.42	1.73576	22
PAFTOL1022	FUNGARIUM	130587	P. Ipulet	NA	2002-11-22	NA	Uganda	BSh	Western Region	Kabale District, Ruhija, Bwindi Impenetrable national Park	NA	NA	NA	Basidiomycota	Agaricomycotina	Agaricomycetes	Polyporales	Incertae sedis	Macrohyporia	Macrohyporia dictyopora	QL1044	CTAB db	0.0616	NA	100	152	2002	15200	4.18184	22
PAFTOL1023	FUNGARIUM	141339	P.J. Roberts	NA	1997-05-29	NA	Dominican Republic	Aw	La Vega	Reserva Científica Ebano Verde, Cassavitas	NA	NA	NA	Basidiomycota	Agaricomycotina	Agaricomycetes	Polyporales	Incertae sedis	Nodotia	Nodotia sp.	QL1045	CTAB db	0.0076	NA	100	0.456	1997	45.6	1.65896	27
PAFTOL1024	FUNGARIUM	117590	G. Gates & D. Ratkowsky	NA	1999-08-05	NA	Australia	Cfa	Tasmania	Growling Swallet	NA	NA	NA	Basidiomycota	Agaricomycotina	Agaricomycetes	Polyporales	Incertae sedis	Ryvardenia	Ryvardenia campyla	QL1046	PTB (sevag purification)	0.0225	NA	60	5.8	1999	348	2.54158	25
PAFTOL1024	FUNGARIUM	117590	G. Gates & D. Ratkowsky	NA	1999-08-05	NA	Australia	Cfa	Tasmania	Growling Swallet	NA	NA	NA	Basidiomycota	Agaricomycotina	Agaricomycetes	Polyporales	Incertae sedis	Ryvardenia	Ryvardenia campyla	QL1047	Qiagen Plant kit	0.039	NA	60	1.37	1999	82.2	1.91487	25
PAFTOL1024	FUNGARIUM	117590	G. Gates & D. Ratkowsky	NA	1999-08-05	NA	Australia	Cfa	Tasmania	Growling Swallet	NA	NA	NA	Basidiomycota	Agaricomycotina	Agaricomycetes	Polyporales	Incertae sedis	Ryvardenia	Ryvardenia campyla	QL1048	CTAB db	0.0002	NA	100	1.45	1999	145	2.16137	25
PAFTOL1025	FUNGARIUM	139444	P. Vampola	NA	2004-10-02	NA	Czech Republic	Dfb	Moravia	Jihlava district, Trest (3 km from), Velky Spicak	NA	NA	NA	Basidiomycota	Agaricomycotina	Agaricomycetes	Polyporales	Meruliaceae	Spongipellis	Spongipellis pachyodon	QL1049	PTB (sevag purification)	0.0264	NA	60	94	2004	5640	3.75128	20
PAFTOL1025	FUNGARIUM	139444	P. Vampola	NA	2004-10-02	NA	Czech Republic	Dfb	Moravia	Jihlava district, Trest (3 km from), Velky Spicak	NA	NA	NA	Basidiomycota	Agaricomycotina	Agaricomycetes	Polyporales	Meruliaceae	Spongipellis	Spongipellis pachyodon	QL1050	CTAB db	0.0109	NA	60	107	2004	6420	3.80754	20
PAFTOL1026	FUNGARIUM	87936	D.A. Reid	NA	1976-04-13	NA	Australia	Cfb	Victoria	narbethong	NA	NA	NA	Basidiomycota	Agaricomycotina	Agaricomycetes	Polyporales	Incrustoporiaceae	Leptotrimitus	Leptotrimitus semipileatus	QL1051	PTB (sevag purification)	0.0231	NA	60	10	1976	600	2.77815	48
PAFTOL1027	FUNGARIUM	143450	P.J. Roberts	NA	2006-11-10	NA	Italy	Csa	Sardegna (Sardinia)	Olbia-Tempio prov., Monte Limbara, road to Vallicciola	NA	NA	NA	Basidiomycota	Agaricomycotina	Agaricomycetes	Polyporales	Incrustoporiaceae	Skeletocutis	Skeletocutis amorpha	QL1052	PTB (sevag purification)	0.0379	NA	60	70	2006	4200	3.62325	18
PAFTOL1028	FUNGARIUM	59391	B.M. Spooner & G.B. Butterfill	NA	1996-11-05	NA	Portugal	Csa	Azores	Faial, nr Largo Jaime Melo	NA	NA	NA	Basidiomycota	Agaricomycotina	Agaricomycetes	Polyporales	Incrustoporiaceae	Tyromyces	Tyromyces galactinus	QL1053	CTAB db	0.0187	NA	100	34	1996	3400	3.53148	28
PAFTOL1029	FUNGARIUM	162329	N.H. Sinnot	NA	2007-07-21	NA	Australia	Cfb	Victoria	Volcanic Plain, Sunshine, Albion, Kororoit Creek (reserve above)	NA	NA	NA	Basidiomycota	Agaricomycotina	Agaricomycetes	Polyporales	Irpicaceae	Byssomerulius	Byssomerulius corium	QL1054	PTB (sevag purification)	0.0099	NA	60	0.0042	2007	0.252	-0.598599	17
PAFTOL1030	FUNGARIUM	89268	P.J. Roberts	NA	2001-09-01	NA	Finland	Dfd	Koillismaa	Oulanka national Park, Oulangan Biologinen Asema (adjacent forest)	NA	NA	NA	Basidiomycota	Agaricomycotina	Agaricomycetes	Polyporales	Irpicaceae	Ceraceomerulius	Ceraceomerulius rubicundus	QL1055	CTAB db	0.0021	NA	NA	0	2001	0	-3	23
PAFTOL1031	FUNGARIUM	130466	P. Ipulet	NA	2003-05-26	NA	Uganda	BSh	Western Region	Kanungu District, Kanungu (Ishasha gorge), Hill Forest	NA	NA	NA	Basidiomycota	Agaricomycotina	Agaricomycetes	Polyporales	Irpicaceae	Ceriporia	Ceriporia mellea	QL1056	CTAB db	0.0153	NA	100	5.1	2003	510	2.70757	21
PAFTOL1032	FUNGARIUM	156186	P.J. Roberts	NA	2007-10-15	NA	France	Cfb	Provence-Alpes-Cote d'Azur	Alpes-Maritimes, Nice, Parc de Vaugrenier	NA	NA	NA	Basidiomycota	Agaricomycotina	Agaricomycetes	Polyporales	Oxyporaceae	Emmia	Emmia latemarginata	QL1057	PTB (sevag purification)	0.0221	NA	100	108	2007	10800	4.03342	17
PAFTOL1032	FUNGARIUM	156186	P.J. Roberts	NA	2007-10-15	NA	France	Cfb	Provence-Alpes-Cote d'Azur	Alpes-Maritimes, Nice, Parc de Vaugrenier	NA	NA	NA	Basidiomycota	Agaricomycotina	Agaricomycetes	Polyporales	Oxyporaceae	Emmia	Emmia latemarginata	QL1058	Qiagen Plant kit	0.0086	NA	60	23	2007	1380	3.13988	17
PAFTOL1032	FUNGARIUM	156186	P.J. Roberts	NA	2007-10-15	NA	France	Cfb	Provence-Alpes-Cote d'Azur	Alpes-Maritimes, Nice, Parc de Vaugrenier	NA	NA	NA	Basidiomycota	Agaricomycotina	Agaricomycetes	Polyporales	Oxyporaceae	Emmia	Emmia latemarginata	QL1059	CTAB db	0.009	NA	100	125	2007	12500	4.09691	17
PAFTOL1033	FUNGARIUM	130468	P. Ipulet	NA	2002-03-12	NA	Uganda	Af	Western Region	Kibale national Park, Kabarole District, Kanyawara	NA	NA	NA	Basidiomycota	Agaricomycotina	Agaricomycetes	Polyporales	Irpicaceae	Flavodon	Flavodon flavus	QL1060	CTAB db	0.0086	NA	100	14	2002	1400	3.14613	22
PAFTOL1034	FUNGARIUM	135661	B.M. Spooner	NA	2005-10-28	NA	Italy	Csa	Sicily	Enna prov., Santo Pietro	N37 06'28'' E14 29' 07''	NA	NA	Basidiomycota	Agaricomycotina	Agaricomycetes	Polyporales	Irpicaceae	Gloeoporus	Gloeoporus dichrous	QL1061	PTB (sevag purification)	0.0098	NA	60	2.6	2005	156	2.19312	19
PAFTOL1034	FUNGARIUM	135661	B.M. Spooner	NA	2005-10-28	NA	Italy	Csa	Sicily	Enna prov., Santo Pietro	N37 06'28'' E14 29' 07''	NA	NA	Basidiomycota	Agaricomycotina	Agaricomycetes	Polyporales	Irpicaceae	Gloeoporus	Gloeoporus dichrous	QL1062	CTAB db	0.004	NA	30	9.5	2005	285	2.45484	19
PAFTOL1035	FUNGARIUM	143430	S.E. Evans	NA	2006-11-10	NA	Italy	Csa	Sardegna (Sardinia)	Olbia-Tempio prov., Monte Limbara, road to Vallicciola	NA	NA	NA	Basidiomycota	Agaricomycotina	Agaricomycetes	Polyporales	Irpicaceae	Leptoporus	Leptoporus mollis	QL1063	PTB (sevag purification)	0.0106	NA	60	27	2006	1620	3.20952	18
PAFTOL1035	FUNGARIUM	143430	S.E. Evans	NA	2006-11-10	NA	Italy	Csa	Sardegna (Sardinia)	Olbia-Tempio prov., Monte Limbara, road to Vallicciola	NA	NA	NA	Basidiomycota	Agaricomycotina	Agaricomycetes	Polyporales	Irpicaceae	Leptoporus	Leptoporus mollis	QL1064	Qiagen Plant kit	0.0167	NA	100	45	2006	4500	3.65321	18
PAFTOL1035	FUNGARIUM	143430	S.E. Evans	NA	2006-11-10	NA	Italy	Csa	Sardegna (Sardinia)	Olbia-Tempio prov., Monte Limbara, road to Vallicciola	NA	NA	NA	Basidiomycota	Agaricomycotina	Agaricomycetes	Polyporales	Irpicaceae	Leptoporus	Leptoporus mollis	QL1065	NA	0.0178	NA	NA	0	2006	0	-3	18
PAFTOL1035	FUNGARIUM	143430	S.E. Evans	NA	2006-11-10	NA	Italy	Csa	Sardegna (Sardinia)	Olbia-Tempio prov., Monte Limbara, road to Vallicciola	NA	NA	NA	Basidiomycota	Agaricomycotina	Agaricomycetes	Polyporales	Irpicaceae	Leptoporus	Leptoporus mollis	QL1066	CTAB db	0.0221	NA	100	79	2006	7900	3.89763	18
PAFTOL1036	FUNGARIUM	26381	N. H. Sinnott	NA	1994-02-20	NA	Australia	Cfb	Victoria	Crystal Creek Road, on hillside north of Wet Creek, Black Range State Forest, 5km west-north-west of Taggerty	NA	NA	NA	Basidiomycota	Agaricomycotina	Agaricomycetes	Agaricales	Nidulariaceae	Nidula	Nidula niveotomentosia	QL1067	PTB (sevag purification)	0.0095	NA	100	59	1994	5900	3.77085	30
PAFTOL1036	FUNGARIUM	26381	N. H. Sinnott	NA	1994-02-20	NA	Australia	Cfb	Victoria	Crystal Creek Road, on hillside north of Wet Creek, Black Range State Forest, 5km west-north-west of Taggerty	NA	NA	NA	Basidiomycota	Agaricomycotina	Agaricomycetes	Agaricales	Nidulariaceae	Nidula	Nidula niveotomentosia	QL1068	CTAB db	0.0093	NA	100	34	1994	3400	3.53148	30
PAFTOL1036	FUNGARIUM	26381	N. H. Sinnott	NA	1994-02-20	NA	Australia	Cfb	Victoria	Crystal Creek Road, on hillside north of Wet Creek, Black Range State Forest, 5km west-north-west of Taggerty	NA	NA	NA	Basidiomycota	Agaricomycotina	Agaricomycetes	Agaricales	Nidulariaceae	Nidula	Nidula niveotomentosia	QL1069	PTB (sevag purification)	0.0082	NA	100	13	1994	1300	3.11394	30
PAFTOL1037	FUNGARIUM	NA	NA	NA	NA	NA	Uganda	BSh	Bukakata	NA	NA	NA	NA	Basidiomycota	Agaricomycotina	Agaricomycetes	Agaricales	Nidulariaceae	Cyathus	Cyathus reticulata	QL1070	CTAB db	0.014	NA	30	7.9	1971	237	2.37475	53
PAFTOL1038	FUNGARIUM	25716	A. Henrici	NA	1994-02-27	NA	England	Cfb	Surrey	Mickleham Downs	TQ1753	NA	NA	Basidiomycota	Agaricomycotina	Agaricomycetes	Agaricales	Atheliaceae	Nidula	Nidula sp.	QL1071	CTAB db	0.0216	NA	60	68	1994	4080	3.61066	30
PAFTOL1038	FUNGARIUM	25716	A. Henrici	NA	1994-02-27	NA	England	Cfb	Surrey	Mickleham Downs	TQ1753	NA	NA	Basidiomycota	Agaricomycotina	Agaricomycetes	Agaricales	Nidulariaceae	Nidula	Nidula spp	QL1071	CTAB db	0.0216	NA	60	68	1994	4080	3.61066	30
PAFTOL1038	FUNGARIUM	25716	A. Henrici	NA	1994-02-27	NA	England	Cfb	Surrey	Mickleham Downs	TQ1753	NA	NA	Basidiomycota	Agaricomycotina	Agaricomycetes	Agaricales	Atheliaceae	Nidula	Nidula spp	QL1072	CTAB db	0.015	NA	100	39	1994	3900	3.59106	30
PAFTOL1039	FUNGARIUM	134989	E.W. Brown	NA	2005-10-07	NA	England	Cfb	East Sussex	Ardingly, Wakehurst Place	NA	NA	NA	Basidiomycota	Agaricomycotina	Agaricomycetes	Agaricales	Incertae sedis	Cyathus	Nidula striatus	QL1073	CTAB db	0.0116	NA	100	0.599	2005	59.9	1.77743	19
PAFTOL1040	FUNGARIUM	63931	G. Trichies	NA	1997-10-31	NA	France	Cfb	Provence-Alpes-Cote d'Azur	Alpes-Maritimes, Ile St. Marguerite	NA	NA	NA	Basidiomycota	Agaricomycotina	Agaricomycetes	Polyporales	Irpicaceae	Meruliopsis	Meruliopsis hirtella	QL1074	CTAB db	0.0029	NA	100	0	1997	0	-3	27
PAFTOL1041	FUNGARIUM	159896	B.M. Spooner & M. Parslow	NA	2008-10-12	NA	Czech Republic	Dfb	Moravia	LPA Litovelské Pomoraví, Špranek N.N.R.	NA	NA	NA	Basidiomycota	Agaricomycotina	Agaricomycetes	Polyporales	Ischnodermataceae	Ischnoderma	Ischnoderma benzoinum	QL1075	CTAB db	0.0092	NA	100	0.205	2008	20.5	1.31175	16
PAFTOL1041	FUNGARIUM	159896	B.M. Spooner & M. Parslow	NA	2008-10-12	NA	Czech Republic	Dfb	Moravia	LPA Litovelské Pomoraví, Špranek N.N.R.	NA	NA	NA	Basidiomycota	Agaricomycotina	Agaricomycetes	Polyporales	Ischnodermataceae	Ischnoderma	Ischnoderma benzoinum	QL1076	PTB (sevag purification)	0.0016	NA	60	0.0064	2008	0.384	-0.415669	16
PAFTOL1041	FUNGARIUM	159896	B.M. Spooner & M. Parslow	NA	2008-10-12	NA	Czech Republic	Dfb	Moravia	LPA Litovelské Pomoraví, Špranek N.N.R.	NA	NA	NA	Basidiomycota	Agaricomycotina	Agaricomycetes	Polyporales	Ischnodermataceae	Ischnoderma	Ischnoderma benzoinum	QL1077	Qiagen Plant kit	0.0027	NA	60	0.549	2008	32.94	1.51772	16
PAFTOL1042	FUNGARIUM	100649	D. Jodhan	NA	2002-06-13	NA	Trinidad and Tobago	Af	NA	St Augustine, University of West Indies, campus	NA	NA	NA	Basidiomycota	Agaricomycotina	Agaricomycetes	Polyporales	Laetiporaceae	Laetiporus	Laetiporus persicinus	QL1078	CTAB db	0.0048	NA	100	32	2002	3200	3.50515	22
PAFTOL1042	FUNGARIUM	100649	D. Jodhan	NA	2002-06-13	NA	Trinidad and Tobago	Af	NA	St Augustine, University of West Indies, campus	NA	NA	NA	Basidiomycota	Agaricomycotina	Agaricomycetes	Polyporales	Laetiporaceae	Laetiporus	Laetiporus persicinus	QL1079	PTB (sevag purification)	0.0052	NA	60	68	2002	4080	3.61066	22
PAFTOL1042	FUNGARIUM	100649	D. Jodhan	NA	2002-06-13	NA	Trinidad and Tobago	Af	NA	St Augustine, University of West Indies, campus	NA	NA	NA	Basidiomycota	Agaricomycotina	Agaricomycetes	Polyporales	Laetiporaceae	Laetiporus	Laetiporus persicinus	QL1080	Qiagen Plant kit	0.0254	NA	30	2.29	2002	68.7	1.83696	22
PAFTOL1042	FUNGARIUM	100649	D. Jodhan	NA	2002-06-13	NA	Trinidad and Tobago	Af	NA	St Augustine, University of West Indies, campus	NA	NA	NA	Basidiomycota	Agaricomycotina	Agaricomycetes	Polyporales	Laetiporaceae	Laetiporus	Laetiporus persicinus	QL1081	NA	NA	NA	NA	0	2002	0	-3	22
PAFTOL1043	FUNGARIUM	170590	S. Shu-xiao et al	NA	NA	1992	China	Dwb	Nei Mongol	Arxan	NA	NA	NA	Basidiomycota	Agaricomycotina	Agaricomycetes	Polyporales	Laetiporaceae	Phaeolus	Phaeolus schweinitzii	QL1082	CTAB db	0.0005	NA	100	14	1992	1400	3.14613	32
PAFTOL1043	FUNGARIUM	170590	S. Shu-xiao et al	NA	NA	1992	China	Dwb	Nei Mongol	Arxan	NA	NA	NA	Basidiomycota	Agaricomycotina	Agaricomycetes	Polyporales	Laetiporaceae	Phaeolus	Phaeolus schweinitzii	QL1083	PTB (sevag purification)	0.0093	NA	60	13	1992	780	2.89209	32
PAFTOL1044	FUNGARIUM	77482	S.A. Robertson	NA	1998-01-15	NA	Kenya	Am	Coast Province	Malindi, Proromoko Farm	NA	NA	NA	Basidiomycota	Agaricomycotina	Agaricomycetes	Polyporales	Laetiporaceae	Pseudophaeolus	Pseudophaeolus baudonii	QL1084	CTAB db	0.0092	NA	100	30	1998	3000	3.47712	26
PAFTOL1044	FUNGARIUM	77482	S.A. Robertson	NA	1998-01-15	NA	Kenya	Am	Coast Province	Malindi, Proromoko Farm	NA	NA	NA	Basidiomycota	Agaricomycotina	Agaricomycetes	Polyporales	Laetiporaceae	Pseudophaeolus	Pseudophaeolus baudonii	QL1085	PTB (sevag purification)	0.0049	NA	60	77	1998	4620	3.66464	26
PAFTOL1044	FUNGARIUM	77482	S.A. Robertson	NA	1998-01-15	NA	Kenya	Am	Coast Province	Malindi, Proromoko Farm	NA	NA	NA	Basidiomycota	Agaricomycotina	Agaricomycetes	Polyporales	Laetiporaceae	Pseudophaeolus	Pseudophaeolus baudonii	QL1086	Qiagen Plant kit	0.0003	NA	60	13	1998	780	2.89209	26
PAFTOL1044	FUNGARIUM	77482	S.A. Robertson	NA	1998-01-15	NA	Kenya	Am	Coast Province	Malindi, Proromoko Farm	NA	NA	NA	Basidiomycota	Agaricomycotina	Agaricomycetes	Polyporales	Laetiporaceae	Pseudophaeolus	Pseudophaeolus baudonii	QL1087	NA	NA	NA	NA	0	1998	0	-3	26
PAFTOL1045	FUNGARIUM	160363	B.M. Spooner	NA	2008-10-09	NA	Czech Republic	Dfb	Moravia	LPA Beskydy, Bumbálka, Salajka N.N.R.	NA	NA	NA	Basidiomycota	Agaricomycotina	Agaricomycetes	Polyporales	Meripilaceae	Meripilus	Meripilus giganteus	QL1088	CTAB db	0.0112	NA	100	6.8	2008	680	2.83251	16
PAFTOL1045	FUNGARIUM	160363	B.M. Spooner	NA	2008-10-09	NA	Czech Republic	Dfb	Moravia	LPA Beskydy, Bumbálka, Salajka N.N.R.	NA	NA	NA	Basidiomycota	Agaricomycotina	Agaricomycetes	Polyporales	Meripilaceae	Meripilus	Meripilus giganteus	QL1089	PTB (sevag purification)	0.0047	NA	60	15	2008	900	2.95424	16
PAFTOL1045	FUNGARIUM	160363	B.M. Spooner	NA	2008-10-09	NA	Czech Republic	Dfb	Moravia	LPA Beskydy, Bumbálka, Salajka N.N.R.	NA	NA	NA	Basidiomycota	Agaricomycotina	Agaricomycetes	Polyporales	Meripilaceae	Meripilus	Meripilus giganteus	QL1090	Qiagen Plant kit	0.0021	NA	100	1.63	2008	163	2.21219	16
PAFTOL1045	FUNGARIUM	160363	B.M. Spooner	NA	2008-10-09	NA	Czech Republic	Dfb	Moravia	LPA Beskydy, Bumbálka, Salajka N.N.R.	NA	NA	NA	Basidiomycota	Agaricomycotina	Agaricomycetes	Polyporales	Meripilaceae	Meripilus	Meripilus giganteus	QL1091	NA	NA	NA	100	0	2008	0	-3	16
PAFTOL1046	FUNGARIUM	32858	N.E.M. Walters	NA	1953-04-23	NA	Australia	Cfb	Victoria	Ballarat	NA	NA	NA	Basidiomycota	Agaricomycotina	Agaricomycetes	Polyporales	Meruliaceae	Acia	Acia subceracea	QL1092	CTAB db	0.0022	NA	100	1.16	1953	116	2.06446	71
PAFTOL1047	FUNGARIUM	130446	P. Ipulet	NA	2002-11-23	NA	Uganda	BSh	Western Region	Kabale District, Ruhija, Bwindi Impenetrable national Park	NA	NA	NA	Basidiomycota	Agaricomycotina	Agaricomycetes	Polyporales	Meruliaceae	Ceriporiopsis	Ceriporiopsis mucida	QL1093	CTAB db	0.001	NA	60	4.54	2002	272.4	2.43521	22
PAFTOL1047	FUNGARIUM	130446	P. Ipulet	NA	2002-11-23	NA	Uganda	BSh	Western Region	Kabale District, Ruhija, Bwindi Impenetrable national Park	NA	NA	NA	Basidiomycota	Agaricomycotina	Agaricomycetes	Polyporales	Meruliaceae	Ceriporiopsis	Ceriporiopsis mucida	QL1094	PTB (sevag purification)	0.0046	NA	60	0.578	2002	34.68	1.54008	22
PAFTOL1047	FUNGARIUM	130446	P. Ipulet	NA	2002-11-23	NA	Uganda	BSh	Western Region	Kabale District, Ruhija, Bwindi Impenetrable national Park	NA	NA	NA	Basidiomycota	Agaricomycotina	Agaricomycetes	Polyporales	Meruliaceae	Ceriporiopsis	Ceriporiopsis mucida	QL1095	Qiagen Plant kit	0.0007	NA	60	1.24	2002	74.4	1.87157	22
PAFTOL1047	FUNGARIUM	130446	P. Ipulet	NA	2002-11-23	NA	Uganda	BSh	Western Region	Kabale District, Ruhija, Bwindi Impenetrable national Park	NA	NA	NA	Basidiomycota	Agaricomycotina	Agaricomycetes	Polyporales	Meruliaceae	Ceriporiopsis	Ceriporiopsis mucida	QL1096	NA	NA	NA	NA	0	2002	0	-3	22
PAFTOL1048	FUNGARIUM	49742	P.J. Roberts	NA	1997-04-02	NA	Cameroon	Am	South West Province	Korup national Park, Transect P	NA	NA	NA	Basidiomycota	Agaricomycotina	Agaricomycetes	Polyporales	Meruliaceae	Climacodon	Climacodon sanguineus	QL1097	CTAB db	0.0007	NA	100	34	1997	3400	3.53148	27
PAFTOL1048	FUNGARIUM	49742	P.J. Roberts	NA	1997-04-02	NA	Cameroon	Am	South West Province	Korup national Park, Transect P	NA	NA	NA	Basidiomycota	Agaricomycotina	Agaricomycetes	Polyporales	Meruliaceae	Climacodon	Climacodon sanguineus	QL1098	PTB (sevag purification)	0.004	NA	60	61	1997	3660	3.56348	27
PAFTOL1048	FUNGARIUM	49742	P.J. Roberts	NA	1997-04-02	NA	Cameroon	Am	South West Province	Korup national Park, Transect P	NA	NA	NA	Basidiomycota	Agaricomycotina	Agaricomycetes	Polyporales	Meruliaceae	Climacodon	Climacodon sanguineus	QL1099	Qiagen Plant kit	0.0075	NA	60	6.5	1997	390	2.59106	27
PAFTOL1049	FUNGARIUM	29560	S.H. Wu	NA	1991-07-24	NA	Taiwan	Am	Taipei	Yangmingshan	NA	NA	NA	Basidiomycota	Agaricomycotina	Agaricomycetes	Polyporales	Meruliaceae	Jacksonomyces	Jacksonomyces pseudocretaceus	QL1100	CTAB db	0.0089	NA	100	0.702	1991	70.2	1.84634	33
PAFTOL1050	FUNGARIUM	63910	G. Trichies	NA	1998-01-13	NA	France	Cfb	Lorraine	Moselle, Hayange	NA	NA	NA	Basidiomycota	Agaricomycotina	Agaricomycetes	Polyporales	Meruliaceae	Mycoacia	Mycoacia aurea	QL1101	CTAB db	0.0114	NA	100	11	1998	1100	3.04139	26
PAFTOL1051	FUNGARIUM	167498	Brauckmann, Hjortstam & Larsson	NA	1983-10-17	NA	Germany	Cfb	NA	Hessen, Kuehkopf, Koenigsinsel	NA	NA	NA	Basidiomycota	Agaricomycotina	Agaricomycetes	Polyporales	Meruliaceae	Mycoaciella	Mycoaciella bispora	QL1102	CTAB db	0.0042	NA	100	1.48	1983	148	2.17026	41
PAFTOL1052	FUNGARIUM	156591	D. Carter	NA	2007-10-13	NA	France	Cfb	Provence-Alpes-Cote d'Azur	Alpes-Maritimes, Nice, Parc Phoenix	NA	NA	NA	Basidiomycota	Agaricomycotina	Agaricomycetes	Polyporales	Meruliaceae	Physisporinus	Physisporinus vitreus	QL1103	CTAB db	0.0115	NA	100	60	2007	6000	3.77815	17
PAFTOL1052	FUNGARIUM	156591	D. Carter	NA	2007-10-13	NA	France	Cfb	Provence-Alpes-Cote d'Azur	Alpes-Maritimes, Nice, Parc Phoenix	NA	NA	NA	Basidiomycota	Agaricomycotina	Agaricomycetes	Polyporales	Meruliaceae	Physisporinus	Physisporinus vitreus	QL1104	PTB (sevag purification)	0.008	NA	60	65	2007	3900	3.59106	17
PAFTOL1052	FUNGARIUM	156591	D. Carter	NA	2007-10-13	NA	France	Cfb	Provence-Alpes-Cote d'Azur	Alpes-Maritimes, Nice, Parc Phoenix	NA	NA	NA	Basidiomycota	Agaricomycotina	Agaricomycetes	Polyporales	Meruliaceae	Physisporinus	Physisporinus vitreus	QL1105	Qiagen Plant kit	0.0006	NA	60	5.7	2007	342	2.53403	17
PAFTOL1053	FUNGARIUM	105097	S.E. Evans	NA	2002-09-11	NA	Italy	Cfa	Trentino Alto Adige	Bolzano prov., Sterzing (Vipiteno), Pflerschtal, Gschnitzer	N52/03 E6/80	NA	NA	Basidiomycota	Agaricomycotina	Agaricomycetes	Polyporales	Meruliaceae	Scopuloides	Scopuloides hydnoides	QL1106	CTAB db	0.0025	NA	100	0.48	2002	48	1.68124	22
PAFTOL1054	FUNGARIUM	127839	S.E. Evans	NA	2002-07-13	NA	USA	Af	Florida	Tallahassee, Wakulla Springs State Park	NA	NA	NA	Basidiomycota	Agaricomycotina	Agaricomycetes	Polyporales	Panaceae	Cymatoderma	Cymatoderma caperatum	QL1107	CTAB db	0.0105	NA	100	29	2002	2900	3.4624	22
PAFTOL1054	FUNGARIUM	127839	S.E. Evans	NA	2002-07-13	NA	USA	Af	Florida	Tallahassee, Wakulla Springs State Park	NA	NA	NA	Basidiomycota	Agaricomycotina	Agaricomycetes	Polyporales	Panaceae	Cymatoderma	Cymatoderma caperatum	QL1108	PTB (sevag purification)	0.003	NA	60	12	2002	720	2.85733	22
PAFTOL1055	FUNGARIUM	130450	P. Ipulet	NA	2003-06-02	NA	Uganda	BSh	Western Region	Kabale District, Ruhija	NA	NA	NA	Basidiomycota	Agaricomycotina	Agaricomycetes	Polyporales	Phanerochaetaceae	Bjerkandera	Bjerkandera fumosa	QL1109	CTAB db	0.102	NA	100	53	2003	5300	3.72428	21
PAFTOL1055	FUNGARIUM	130450	P. Ipulet	NA	2003-06-02	NA	Uganda	BSh	Western Region	Kabale District, Ruhija	NA	NA	NA	Basidiomycota	Agaricomycotina	Agaricomycetes	Polyporales	Phanerochaetaceae	Bjerkandera	Bjerkandera fumosa	QL1110	PTB (sevag purification)	0.0004	NA	60	27	2003	1620	3.20952	21
PAFTOL1055	FUNGARIUM	130450	P. Ipulet	NA	2003-06-02	NA	Uganda	BSh	Western Region	Kabale District, Ruhija	NA	NA	NA	Basidiomycota	Agaricomycotina	Agaricomycetes	Polyporales	Phanerochaetaceae	Bjerkandera	Bjerkandera fumosa	QL1111	Qiagen Plant kit	0.0014	NA	60	25	2003	1500	3.17609	21
PAFTOL1056	FUNGARIUM	190128	A. Henrici	NA	2013-11-24	NA	France	Cfb	Corsica	Corte, Fornaccia	NA	NA	NA	Basidiomycota	Agaricomycotina	Agaricomycetes	Polyporales	Phanerochaetaceae	Hapalopilus	Hapalopilus nidulans	QL1112	CTAB db	0.0013	NA	100	6	2013	600	2.77815	11
PAFTOL1056	FUNGARIUM	190128	A. Henrici	NA	2013-11-24	NA	France	Cfb	Corsica	Corte, Fornaccia	NA	NA	NA	Basidiomycota	Agaricomycotina	Agaricomycetes	Polyporales	Phanerochaetaceae	Hapalopilus	Hapalopilus nidulans	QL1113	PTB (sevag purification)	0.0039	NA	60	2.05	2013	123	2.08991	11
PAFTOL1056	FUNGARIUM	190128	A. Henrici	NA	2013-11-24	NA	France	Cfb	Corsica	Corte, Fornaccia	NA	NA	NA	Basidiomycota	Agaricomycotina	Agaricomycetes	Polyporales	Phanerochaetaceae	Hapalopilus	Hapalopilus nidulans	QL1114	Qiagen Plant kit	0.0036	NA	60	0.22	2013	13.2	1.12057	11
PAFTOL1057	FUNGARIUM	252692	B. Pandey	NA	1974-07-02	NA	Nepal	Am	NA	Lalitpur	NA	NA	NA	Basidiomycota	Agaricomycotina	Agaricomycetes	Polyporales	Phanerochaetaceae	Hjortstamia	Hjortstamia percomis	QL1115	CTAB db	0.0061	NA	100	14	1974	1400	3.14613	50
PAFTOL1057	FUNGARIUM	252692	B. Pandey	NA	1974-07-02	NA	Nepal	Am	NA	Lalitpur	NA	NA	NA	Basidiomycota	Agaricomycotina	Agaricomycetes	Polyporales	Phanerochaetaceae	Hjortstamia	Hjortstamia percomis	QL1116	PTB (sevag purification)	0.005	NA	60	39	1974	2340	3.36922	50
PAFTOL1058	FUNGARIUM	121064	B.M. Spooner	NA	2003-10-16	NA	Italy	Csa	Toscana (Tuscany)	Siena prov., Monte Amiata, Piancastagnaio (near), Piana del Gallo, Quaranta	NA	NA	NA	Basidiomycota	Agaricomycotina	Agaricomycetes	Polyporales	Phanerochaetaceae	Phanerochaete	Phanerochaete martelliana	QL1117	CTAB db	0.0078	NA	100	18	2003	1800	3.25527	21
PAFTOL1059	FUNGARIUM	55291	G. Trichies	NA	1995-11-10	NA	France	Cfb	Lorraine	Moselle, Neufchef	NA	NA	NA	Basidiomycota	Agaricomycotina	Agaricomycetes	Polyporales	Phanerochaetaceae	Phlebiopsis	Phlebiopsis ravenelii	QL1118	CTAB db	0.0051	NA	100	8	1995	800	2.90309	29
PAFTOL1060	FUNGARIUM	163146	B.M. Spooner	NA	2008-10-12	NA	Czech Republic	Dfb	Moravia	LPA Litovelské Pomoraví, Špranek N.N.R.	NA	NA	NA	Basidiomycota	Agaricomycotina	Agaricomycetes	Polyporales	Phanerochaetaceae	Porostereum	Porostereum spadiceum	QL1119	CTAB db	0.0003	NA	100	8.7	2008	870	2.93952	16
PAFTOL1060	FUNGARIUM	163146	B.M. Spooner	NA	2008-10-12	NA	Czech Republic	Dfb	Moravia	LPA Litovelské Pomoraví, Špranek N.N.R.	NA	NA	NA	Basidiomycota	Agaricomycotina	Agaricomycetes	Polyporales	Phanerochaetaceae	Porostereum	Porostereum spadiceum	QL1120	PTB (sevag purification)	0.004	NA	60	6.2	2008	372	2.57054	16
PAFTOL1060	FUNGARIUM	163146	B.M. Spooner	NA	2008-10-12	NA	Czech Republic	Dfb	Moravia	LPA Litovelské Pomoraví, Špranek N.N.R.	NA	NA	NA	Basidiomycota	Agaricomycotina	Agaricomycetes	Polyporales	Phanerochaetaceae	Porostereum	Porostereum spadiceum	QL1121	Qiagen Plant kit	0.0023	NA	60	0.44	2008	26.4	1.4216	16
PAFTOL1061	FUNGARIUM	121937	A.M. Ainsworth	NA	2002-07-29	NA	Seychelles	Csa	NA	NA	NA	NA	NA	Basidiomycota	Agaricomycotina	Agaricomycetes	Polyporales	Podoscyphaceae	Podoscypha	Podoscypha fulvonitens	QL1122	PTB (sevag purification)	0.0175	NA	60	105	2002	6300	3.79934	22
PAFTOL1062	FUNGARIUM	130600	P. Ipulet	NA	2002-12-03	NA	Uganda	Af	Western Region	Kibale national Park, Kamwenge District, Kanyanchu	NA	NA	NA	Basidiomycota	Agaricomycotina	Agaricomycetes	Polyporales	Polyporaceae	Abundisporus	Abundisporus fuscopurpureus	QL1123	CTAB db	0.0007	NA	100	0.0088	2002	0.88	-0.0555173	22
PAFTOL1062	FUNGARIUM	130600	P. Ipulet	NA	2002-12-03	NA	Uganda	Af	Western Region	Kibale national Park, Kamwenge District, Kanyanchu	NA	NA	NA	Basidiomycota	Agaricomycotina	Agaricomycetes	Polyporales	Polyporaceae	Abundisporus	Abundisporus fuscopurpureus	QL1124	CTAB db	NA	NA	60	0.0099	2002	0.594	-0.226214	22
PAFTOL1062	FUNGARIUM	130600	P. Ipulet	NA	2002-12-03	NA	Uganda	BSh	Western Region	Kibale national Park, Kamwenge District, Kanyanchu	NA	NA	NA	Basidiomycota	Agaricomycotina	Agaricomycetes	Polyporales	Polyporaceae	Abundisporus	Abundisporus fuscopurpureus	QL1125	PTB (sevag purification)	NA	NA	NA	0	2002	0	-3	22
PAFTOL1062	FUNGARIUM	130600	P. Ipulet	NA	2002-12-03	NA	Uganda	BSh	Western Region	Kibale national Park, Kamwenge District, Kanyanchu	NA	NA	NA	Basidiomycota	Agaricomycotina	Agaricomycetes	Polyporales	Polyporaceae	Abundisporus	Abundisporus fuscopurpureus	QL1126	CTAB db	NA	NA	100	0.466	2002	46.6	1.66839	22
PAFTOL1063	FUNGARIUM	109434	L. Hurst	NA	1996-04-11	NA	Cameroon	Am	South West Province	Korup national Park, trail from Ekundu-Kundu to Mount Yuhan	NA	NA	NA	Basidiomycota	Agaricomycotina	Agaricomycetes	Polyporales	Polyporaceae	Amauroderma	Amauroderma ealaense	QL1127	CTAB db	0.0081	NA	100	47	1996	4700	3.6721	28
PAFTOL1063	FUNGARIUM	109434	L. Hurst	NA	1996-04-11	NA	Cameroon	Am	South West Province	Korup national Park, trail from Ekundu-Kundu to Mount Yuhan	NA	NA	NA	Basidiomycota	Agaricomycotina	Agaricomycetes	Polyporales	Polyporaceae	Amauroderma	Amauroderma ealaense	QL1128	PTB (sevag purification)	0.0005	NA	60	44	1996	2640	3.4216	28
PAFTOL1063	FUNGARIUM	109434	L. Hurst	NA	1996-04-11	NA	Cameroon	Am	South West Province	Korup national Park, trail from Ekundu-Kundu to Mount Yuhan	NA	NA	NA	Basidiomycota	Agaricomycotina	Agaricomycetes	Polyporales	Polyporaceae	Amauroderma	Amauroderma ealaense	QL1129	Qiagen Plant kit	0.0013	NA	60	0.336	1996	20.16	1.30449	28
PAFTOL1064	FUNGARIUM	57292	R. Spruce	Type	NA	1886	Brazil	Aw	Amazonas	São Jeronimo [Panuré]	NA	NA	NA	Basidiomycota	Agaricomycotina	Agaricomycetes	Polyporales	Polyporaceae	Atroporus	Atroporus holomelanus	QL1130	PTB (sevag purification)	0.002	NA	60	2.72	1886	163.2	2.21272	138
PAFTOL1065	FUNGARIUM	141871	G. Gates & D. Ratkowsky	NA	2003-09-30	NA	Australia	Cfa	Tasmania	Growling Swallet	NA	NA	NA	Basidiomycota	Agaricomycotina	Agaricomycetes	Polyporales	Polyporaceae	Australoporus	Australoporus tasmanicus	QL1131	CTAB db	0.0142	NA	100	30	2003	3000	3.47712	21
PAFTOL1065	FUNGARIUM	141871	G. Gates & D. Ratkowsky	NA	2003-09-30	NA	Australia	Cfa	Tasmania	Growling Swallet	NA	NA	NA	Basidiomycota	Agaricomycotina	Agaricomycetes	Polyporales	Polyporaceae	Australoporus	Australoporus tasmanicus	QL1132	PTB (sevag purification)	0.004	NA	60	45	2003	2700	3.43136	21
PAFTOL1066	FUNGARIUM	57646	N.W. Legon	NA	1997-06-04	NA	Dominican Republic	Aw	La Altagracia	Río Chavón, La Reserva	NA	NA	NA	Basidiomycota	Agaricomycotina	Agaricomycetes	Polyporales	Polyporaceae	Coriolopsis	Coriolopsis aspera	QL1133	CTAB db	0.0026	NA	100	10	1997	1000	3	27
PAFTOL1066	FUNGARIUM	57646	N.W. Legon	NA	1997-06-04	NA	Dominican Republic	Aw	La Altagracia	Río Chavón, La Reserva	NA	NA	NA	Basidiomycota	Agaricomycotina	Agaricomycetes	Polyporales	Polyporaceae	Coriolopsis	Coriolopsis aspera	QL1134	PTB (sevag purification)	0.009	NA	60	9.1	1997	546	2.73719	27
PAFTOL1066	FUNGARIUM	57646	N.W. Legon	NA	1997-06-04	NA	Dominican Republic	Aw	La Altagracia	Río Chavón, La Reserva	NA	NA	NA	Basidiomycota	Agaricomycotina	Agaricomycetes	Polyporales	Polyporaceae	Coriolopsis	Coriolopsis aspera	QL1135	Qiagen Plant kit	0.0014	NA	60	0.636	1997	38.16	1.58161	27
PAFTOL1067	FUNGARIUM	56032	I. Tavares	NA	1978-02-01	NA	USA	Csb	California	Alameda Co., Berkeley, W creek from Life Sci. Bldng, Uni. California	NA	NA	NA	Basidiomycota	Agaricomycotina	Agaricomycetes	Polyporales	Polyporaceae	Cryptoporus	Cryptoporus volvatus	QL1136	CTAB db	0.0042	NA	100	33	1978	3300	3.51851	46
PAFTOL1067	FUNGARIUM	56032	I. Tavares	NA	1978-02-01	NA	USA	Csb	California	Alameda Co., Berkeley, W creek from Life Sci. Bldng, Uni. California	NA	NA	NA	Basidiomycota	Agaricomycotina	Agaricomycetes	Polyporales	Polyporaceae	Cryptoporus	Cryptoporus volvatus	QL1137	PTB (sevag purification)	0.005	NA	60	16	1978	960	2.98227	46
PAFTOL1067	FUNGARIUM	56032	I. Tavares	NA	1978-02-01	NA	USA	Csb	California	Alameda Co., Berkeley, W creek from Life Sci. Bldng, Uni. California	NA	NA	NA	Basidiomycota	Agaricomycotina	Agaricomycetes	Polyporales	Polyporaceae	Cryptoporus	Cryptoporus volvatus	QL1138	Qiagen Plant kit	0.0088	NA	60	1.07	1978	64.2	1.80754	46
PAFTOL1068	FUNGARIUM	103928	NA	NA	2002-09-01	NA	Italy	Cfa	Trentino Alto Adige	Trento prov., Trento area	NA	NA	NA	Basidiomycota	Agaricomycotina	Agaricomycetes	Polyporales	Polyporaceae	Daedaleopsis	Daedaleopsis tricolor	QL1139	CTAB db	0.0076	NA	100	37	2002	3700	3.5682	22
PAFTOL1068	FUNGARIUM	103928	NA	NA	2002-09-01	NA	Italy	Cfa	Trentino Alto Adige	Trento prov., Trento area	NA	NA	NA	Basidiomycota	Agaricomycotina	Agaricomycetes	Polyporales	Polyporaceae	Daedaleopsis	Daedaleopsis tricolor	QL1140	PTB (sevag purification)	0.004	NA	60	5.1	2002	306	2.48572	22
PAFTOL1069	FUNGARIUM	123622	L. Rico	NA	2003-01-19	NA	Bolivia	BSk	Cochabamba	Kamachapi (Kamarancho), Hacienda Victoria	NA	NA	NA	Basidiomycota	Agaricomycotina	Agaricomycetes	Polyporales	Polyporaceae	Datronia	Datronia mollis (cf.)	QL1141	CTAB db	0.0036	NA	100	4.52	2003	452	2.65514	21
PAFTOL1069	FUNGARIUM	123622	L. Rico	NA	2003-01-19	NA	Bolivia	BSk	Cochabamba	Kamachapi (Kamarancho), Hacienda Victoria	NA	NA	NA	Basidiomycota	Agaricomycotina	Agaricomycetes	Polyporales	Polyporaceae	Datronia	Datronia mollis (cf.)	QL1142	PTB (sevag purification)	0.001	NA	60	85	2003	5100	3.70757	21
PAFTOL1069	FUNGARIUM	123622	L. Rico	NA	2003-01-19	NA	Bolivia	BSk	Cochabamba	Kamachapi (Kamarancho), Hacienda Victoria	NA	NA	NA	Basidiomycota	Agaricomycotina	Agaricomycetes	Polyporales	Polyporaceae	Datronia	Datronia mollis (cf.)	QL1143	Qiagen Plant kit	0.0095	NA	60	8.2	2003	492	2.69197	21
PAFTOL1070	FUNGARIUM	133183	P.J. Roberts	NA	2001-10-09	NA	British Virgin Islands	Aw	Guana	North Bay area	NA	NA	NA	Basidiomycota	Agaricomycotina	Agaricomycetes	Polyporales	Polyporaceae	Dentocorticium	Dentocorticium blastanos	QL1144	CTAB db	0.0062	NA	100	1.07	2001	107	2.02938	23
PAFTOL1071	FUNGARIUM	167112	A.M. Ainsworth	NA	2010-09-29	NA	Italy	Cfa	NA	Cuneo, Valle Varaita, Sampeyre (near)	NA	NA	NA	Basidiomycota	Agaricomycotina	Agaricomycetes	Polyporales	Polyporaceae	Dichomitus	Dichomitus campestris	QL1145	CTAB db	0.014	NA	100	41	2010	4100	3.61278	14
PAFTOL1071	FUNGARIUM	167112	A.M. Ainsworth	NA	2010-09-29	NA	Italy	Cfa	NA	Cuneo, Valle Varaita, Sampeyre (near)	NA	NA	NA	Basidiomycota	Agaricomycotina	Agaricomycetes	Polyporales	Polyporaceae	Dichomitus	Dichomitus campestris	QL1146	CTAB db	0.0063	NA	100	35	2010	3500	3.54407	14
PAFTOL1072	FUNGARIUM	82559	A. Lucas	NA	2000-09-23	NA	Switzerland	Cfb	Neuchâtel (Neuenburg)	Neuchâtel, Corcelles	NE 52/ 56 04	NA	NA	Basidiomycota	Agaricomycotina	Agaricomycetes	Polyporales	Polyporaceae	Donkioporia	Donkioporia expansa	QL1147	PTB (sevag purification)	0.0001	NA	60	4.16	2000	249.6	2.39724	24
PAFTOL1072	FUNGARIUM	82559	A. Lucas	NA	2000-09-23	NA	Switzerland	Cfb	Neuchâtel (Neuenburg)	Neuchâtel, Corcelles	NE 52/ 56 04	NA	NA	Basidiomycota	Agaricomycotina	Agaricomycetes	Polyporales	Polyporaceae	Donkioporia	Donkioporia expansa	QL1148	CTAB db	NA	NA	60	5.3	2000	318	2.50243	24
PAFTOL1072	FUNGARIUM	82559	A. Lucas	NA	2000-09-23	NA	Switzerland	Cfb	Neuchâtel (Neuenburg)	Neuchâtel, Corcelles	NE 52/ 56 04	NA	NA	Basidiomycota	Agaricomycotina	Agaricomycetes	Polyporales	Polyporaceae	Donkioporia	Donkioporia expansa	QL1149	Qiagen Plant kit	0.0031	NA	60	0.696	2000	41.76	1.62076	24
PAFTOL1073	FUNGARIUM	34074	M. Groves	NA	1995-02-27	NA	Cameroon	Am	South West Province	Mount Cameroon, Likombe Village	NA	NA	NA	Basidiomycota	Agaricomycotina	Agaricomycetes	Polyporales	Polyporaceae	Echinochaete	Echinochaete brachypora	QL1150	CTAB db	NA	NA	NA	0	1995	0	-3	29
PAFTOL1073	FUNGARIUM	34074	M. Groves	NA	1995-02-27	NA	Cameroon	Am	South West Province	Mount Cameroon, Likombe Village	NA	NA	NA	Basidiomycota	Agaricomycotina	Agaricomycetes	Polyporales	Polyporaceae	Echinochaete	Echinochaete brachypora	QL1151	PTB (sevag purification)	0.001	NA	60	36	1995	2160	3.33445	29
PAFTOL1073	FUNGARIUM	34074	M. Groves	NA	1995-02-27	NA	Cameroon	Am	South West Province	Mount Cameroon, Likombe Village	NA	NA	NA	Basidiomycota	Agaricomycotina	Agaricomycetes	Polyporales	Polyporaceae	Echinochaete	Echinochaete brachypora	QL1152	Qiagen Plant kit	0.0099	NA	60	2.9	1995	174	2.24055	29
PAFTOL1074	FUNGARIUM	109405	P.J. Roberts	NA	2002-09-28	NA	Belize	Af	Cayo	Caves Branch, Jaguar Creek Environmental Centre, nature Trail	NA	NA	NA	Basidiomycota	Agaricomycotina	Agaricomycetes	Polyporales	Polyporaceae	Fomes	Fomes fasciatus	QL1153	PTB (sevag purification)	0.011	NA	60	23	2002	1380	3.13988	22
PAFTOL1074	FUNGARIUM	109405	P.J. Roberts	NA	2002-09-28	NA	Belize	Af	Cayo	Caves Branch, Jaguar Creek Environmental Centre, nature Trail	NA	NA	NA	Basidiomycota	Agaricomycotina	Agaricomycetes	Polyporales	Polyporaceae	Fomes	Fomes fasciatus	QL1154	CTAB db	NA	NA	100	25	2002	2500	3.39794	22
PAFTOL1075	FUNGARIUM	8558	R. Singer	NA	1956-01-31	NA	Bolivia	Cwc	La Paz	Prov. Nor-Yungas, Río Llolosa, caminoa Coroico Viejo	NA	NA	NA	Basidiomycota	Agaricomycotina	Agaricomycetes	Polyporales	Polyporaceae	Fomitella	Fomitella supina	QL1155	PTB (sevag purification)	0.0223	NA	60	7.8	1956	468	2.67025	68
PAFTOL1075	FUNGARIUM	8558	R. Singer	NA	1956-01-31	NA	Bolivia	Cwc	La Paz	Prov. Nor-Yungas, Río Llolosa, caminoa Coroico Viejo	NA	NA	NA	Basidiomycota	Agaricomycotina	Agaricomycetes	Polyporales	Polyporaceae	Fomitella	Fomitella supina	QL1156	CTAB db	NA	NA	100	5.9	1956	590	2.77085	68
PAFTOL1076	FUNGARIUM	130449	P. Ipulet	NA	2003-05-24	NA	Uganda	Af	Western Region	Rukungiri District, Amayanja village	NA	NA	NA	Basidiomycota	Agaricomycotina	Agaricomycetes	Polyporales	Polyporaceae	Funalia	Funalia leonina	QL1157	PTB (sevag purification)	0.0159	NA	60	128	2003	7680	3.88536	21
PAFTOL1077	FUNGARIUM	120802	L. Ofodile	NA	2003-08-01	NA	Nigeria	Am	Lagos State	Lagos	NA	NA	NA	Basidiomycota	Agaricomycotina	Agaricomycetes	Polyporales	Polyporaceae	Ganoderma	Ganoderma colossus	QL1158	PTB (sevag purification)	0.0122	NA	60	30	2003	1800	3.25527	21
PAFTOL1077	FUNGARIUM	120802	L. Ofodile	NA	2003-08-01	NA	Nigeria	Am	Lagos State	Lagos	NA	NA	NA	Basidiomycota	Agaricomycotina	Agaricomycetes	Polyporales	Polyporaceae	Ganoderma	Ganoderma colossus	QL1159	CTAB db	NA	NA	60	3.39	2003	203.4	2.30835	21
PAFTOL1078	FUNGARIUM	130589	P. Ipulet	NA	2003-05-24	NA	Uganda	BSh	Western Region	Kanungu District (Byumba), Bwindi Impenetrable national Park	NA	NA	NA	Basidiomycota	Agaricomycotina	Agaricomycetes	Polyporales	Polyporaceae	Grammothele	Grammothele calcicolor	QL1160	PTB (sevag purification)	0.0067	NA	60	28	2003	1680	3.22531	21
PAFTOL1079	FUNGARIUM	165520	D.A. Powell	NA	1980-07-01	NA	Christmas Island	Am	NA	sine loc.	NA	NA	NA	Basidiomycota	Agaricomycotina	Agaricomycetes	Polyporales	Polyporaceae	Haddowia	Haddowia longipes	QL1161	PTB (sevag purification)	0.0124	NA	60	23	1980	1380	3.13988	44
PAFTOL1079	FUNGARIUM	165520	D.A. Powell	NA	1980-07-01	NA	Christmas Island	Am	NA	sine loc.	NA	NA	NA	Basidiomycota	Agaricomycotina	Agaricomycetes	Polyporales	Polyporaceae	Haddowia	Haddowia longipes	QL1162	CTAB db	NA	NA	60	0.197	1980	11.82	1.07262	44
PAFTOL1080	FUNGARIUM	163953	M. Contu	NA	2002-05-06	NA	Italy	Csa	Sardegna (Sardinia)	Sassari, Tempio P.	NA	NA	NA	Basidiomycota	Agaricomycotina	Agaricomycetes	Polyporales	Auriculariaceae	Hirneola	Hirneola sp.	QL1163	PTB (sevag purification)	0.0195	NA	60	1.36	2002	81.6	1.91169	22
PAFTOL1080	FUNGARIUM	163953	M. Contu	NA	2002-05-06	NA	Italy	Csa	Sardegna (Sardinia)	Sassari, Tempio P.	NA	NA	NA	Basidiomycota	Agaricomycotina	Agaricomycetes	Polyporales	Auriculariaceae	Hirneola	Hirneola sp.	QL1164	CTAB db	NA	NA	60	108	2002	6480	3.81158	22
PAFTOL1081	FUNGARIUM	29057	D. Shah-Smith	NA	1995-01-12	NA	Zambia	Cwa	Northern Province	North Luangwa	NA	NA	NA	Basidiomycota	Agaricomycotina	Agaricomycetes	Polyporales	Polyporaceae	Humphreya	Humphreya eminii	QL1165	PTB (sevag purification)	0.0125	NA	60	88	1995	5280	3.72263	29
PAFTOL1081	FUNGARIUM	29057	D. Shah-Smith	NA	1995-01-12	NA	Zambia	Cwa	Northern Province	North Luangwa	NA	NA	NA	Basidiomycota	Agaricomycotina	Agaricomycetes	Polyporales	Polyporaceae	Humphreya	Humphreya eminii	QL1166	CTAB db	NA	NA	60	106	1995	6360	3.80346	29
PAFTOL1081	FUNGARIUM	29057	D. Shah-Smith	NA	1995-01-12	NA	Zambia	Cwa	Northern Province	North Luangwa	NA	NA	NA	Basidiomycota	Agaricomycotina	Agaricomycetes	Polyporales	Polyporaceae	Humphreya	Humphreya eminii	QL1167	Qiagen Plant kit	0.0229	NA	60	2.16	1995	129.6	2.11261	29
PAFTOL1082	FUNGARIUM	90637	P.J. Roberts	NA	2001-10-06	NA	British Virgin Islands	Aw	Tortola	Sage Mountain, main trail to national Park	NA	NA	NA	Basidiomycota	Agaricomycotina	Agaricomycetes	Polyporales	Polyporaceae	Lentinus	Lentinus berteroi	QL1168	PTB (sevag purification)	0.0089	NA	60	0.429	2001	25.74	1.41061	23
PAFTOL1082	FUNGARIUM	90637	P.J. Roberts	NA	2001-10-06	NA	British Virgin Islands	Aw	Tortola	Sage Mountain, main trail to national Park	NA	NA	NA	Basidiomycota	Agaricomycotina	Agaricomycetes	Polyporales	Polyporaceae	Lentinus	Lentinus berteroi	QL1169	CTAB db	NA	NA	60	11	2001	660	2.81954	23
PAFTOL1083	FUNGARIUM	95039	B.M. Spooner & A. Waterfield	NA	2000-09-25	NA	Switzerland	Cfb	Neuchâtel (Neuenburg)	Neuchâtel, Konizbegwald	NA	NA	NA	Basidiomycota	Agaricomycotina	Agaricomycetes	Polyporales	Polyporaceae	Lenzites	Lenzites betulina	QL1170	PTB (sevag purification)	0.0121	NA	60	66	2000	3960	3.5977	24
PAFTOL1083	FUNGARIUM	95039	B.M. Spooner & A. Waterfield	NA	2000-09-25	NA	Switzerland	Cfb	Neuchâtel (Neuenburg)	Neuchâtel, Konizbegwald	NA	NA	NA	Basidiomycota	Agaricomycotina	Agaricomycetes	Polyporales	Polyporaceae	Lenzites	Lenzites betulina	QL1171	CTAB db	NA	NA	60	39	2000	2340	3.36922	24
PAFTOL1084	FUNGARIUM	46481	B.M. Spooner	NA	1992-03-15	NA	Brunei	Af	Temburong District	Sungai Belalong, river track to south	NA	NA	NA	Basidiomycota	Agaricomycotina	Agaricomycetes	Polyporales	Polyporaceae	Lopharia	Lopharia cinerascens	QL1172	PTB (sevag purification)	0.0066	NA	60	20	1992	1200	3.07918	32
PAFTOL1084	FUNGARIUM	46481	B.M. Spooner	NA	1992-03-15	NA	Brunei	Af	Temburong District	Sungai Belalong, river track to south	NA	NA	NA	Basidiomycota	Agaricomycotina	Agaricomycetes	Polyporales	Polyporaceae	Lopharia	Lopharia cinerascens	QL1173	CTAB db	NA	NA	60	69	1992	4140	3.617	32
PAFTOL1085	FUNGARIUM	61318	B. F. von Müller	Holotype	NA	1882	Australia	Cfb	New South Wales	Richmond River	NA	NA	NA	Basidiomycota	Agaricomycotina	Agaricomycetes	Polyporales	Polyporaceae	Truncospora	Truncospora livida	QL1174	PTB (sevag purification)	0.0051	NA	60	6.3	1882	378	2.57749	142
PAFTOL1086	FUNGARIUM	147644	HMS Challenger Expedition	Holotype	1874-09-22	NA	Indonesia	Af	Maluku	Aru Islands	NA	NA	NA	Basidiomycota	Agaricomycotina	Agaricomycetes	Polyporales	Polyporaceae	Mollicarpus	Mollicarpus cognatus	QL1175	PTB (sevag purification)	0.0065	NA	60	5.6	1874	336	2.52634	150
PAFTOL1087	FUNGARIUM	130458	P. Ipulet	NA	2001-11-26	NA	Uganda	Af	Western Region	Kibale national Park, Kabarole District, Kanyawara	NA	NA	NA	Basidiomycota	Agaricomycotina	Agaricomycetes	Polyporales	Polyporaceae	navisporus	navisporus africanus	QL1176	PTB (sevag purification)	NA	NA	60	9.1	2001	546	2.73719	23
PAFTOL1087	FUNGARIUM	130458	P. Ipulet	NA	2001-11-26	NA	Uganda	Af	Western Region	Kibale national Park, Kabarole District, Kanyawara	NA	NA	NA	Basidiomycota	Agaricomycotina	Agaricomycetes	Polyporales	Polyporaceae	navisporus	navisporus africanus	QL1177	CTAB db	NA	NA	60	27	2001	1620	3.20952	23
PAFTOL1088	FUNGARIUM	146690	A. Vagner	NA	2002-07-03	NA	Czech Republic	Dfb	NA	Moravsky kras, Adamov, Josefovske udoli Valley, Byci Skala N.R.	NA	NA	NA	Basidiomycota	Agaricomycotina	Agaricomycetes	Polyporales	Polyporaceae	Pachykytospora	Pachykytospora tuberculosa	QL1178	PTB (sevag purification)	NA	NA	60	19	2002	1140	3.0569	22
PAFTOL1088	FUNGARIUM	146690	A. Vagner	NA	2002-07-03	NA	Czech Republic	Dfb	NA	Moravsky kras, Adamov, Josefovske udoli Valley, Byci Skala N.R.	NA	NA	NA	Basidiomycota	Agaricomycotina	Agaricomycetes	Polyporales	Polyporaceae	Pachykytospora	Pachykytospora tuberculosa	QL1179	CTAB db	NA	NA	60	33	2002	1980	3.29667	22
PAFTOL1089	FUNGARIUM	130596	P. Ipulet	NA	2002-11-03	NA	Uganda	Af	Western Region	Rukingiri District, Kasiru (Buhoma), Bwindi Impenetrable national Park	NA	NA	NA	Basidiomycota	Agaricomycotina	Agaricomycetes	Polyporales	Polyporaceae	Perenniporia	Perenniporia djaensis	QL1180	PTB (sevag purification)	NA	NA	60	37	2002	2220	3.34635	22
PAFTOL1090	FUNGARIUM	159857	A. Lucas	NA	2008-10-10	NA	Czech Republic	Dfb	Moravia	LPA Moravian Karst, Vývery Punkvy N.N.R.	NA	NA	NA	Basidiomycota	Agaricomycotina	Agaricomycetes	Polyporales	Polyporaceae	Podofomes	Podofomes trogii	QL1181	PTB (sevag purification)	NA	NA	60	2.17	2008	130.2	2.11461	16
PAFTOL1090	FUNGARIUM	159857	A. Lucas	NA	2008-10-10	NA	Czech Republic	Dfb	Moravia	LPA Moravian Karst, Vývery Punkvy N.N.R.	NA	NA	NA	Basidiomycota	Agaricomycotina	Agaricomycetes	Polyporales	Polyporaceae	Podofomes	Podofomes trogii	QL1182	CTAB db	NA	NA	60	11	2008	660	2.81954	16
PAFTOL1090	FUNGARIUM	159857	A. Lucas	NA	2008-10-10	NA	Czech Republic	Dfb	Moravia	LPA Moravian Karst, Vývery Punkvy N.N.R.	NA	NA	NA	Basidiomycota	Agaricomycotina	Agaricomycetes	Polyporales	Polyporaceae	Podofomes	Podofomes trogii	QL1183	Qiagen Plant kit	0.0031	NA	60	1.41	2008	84.6	1.92737	16
PAFTOL1091	FUNGARIUM	130598	P. Ipulet	NA	2003-05-11	NA	Uganda	Af	Western Region	Kibale national Park, Kabarole District, Kanyawara (Machwamba)	NA	NA	NA	Basidiomycota	Agaricomycotina	Agaricomycetes	Polyporales	Polyporaceae	Polyporus	Polyporus melanopus	QL1184	PTB (sevag purification)	NA	NA	60	67	2003	4020	3.60423	21
PAFTOL1091	FUNGARIUM	130598	P. Ipulet	NA	2003-05-11	NA	Uganda	Af	Western Region	Kibale national Park, Kabarole District, Kanyawara (Machwamba)	NA	NA	NA	Basidiomycota	Agaricomycotina	Agaricomycetes	Polyporales	Polyporaceae	Polyporus	Polyporus melanopus	QL1185	CTAB db	NA	NA	60	65	2003	3900	3.59106	21
PAFTOL1091	FUNGARIUM	130598	P. Ipulet	NA	2003-05-11	NA	Uganda	Af	Western Region	Kibale national Park, Kabarole District, Kanyawara (Machwamba)	NA	NA	NA	Basidiomycota	Agaricomycotina	Agaricomycetes	Polyporales	Polyporaceae	Polyporus	Polyporus melanopus	QL1186	Qiagen Plant kit	0.0008	NA	60	1.58	2003	94.8	1.97681	21
PAFTOL1092	FUNGARIUM	162570	V. & E. Malysheva & I. Zmitrovich	NA	2006-09-10	NA	Russia	Dfb	Samara Region	Stavropolsky District, Zhigulevsky NR, Bakhilova Polyana Village (near)	NA	NA	NA	Basidiomycota	Agaricomycotina	Agaricomycetes	Polyporales	Polyporaceae	Poria	Poria mentschulensis	QL1187	PTB (sevag purification)	NA	NA	60	75	2006	4500	3.65321	18
PAFTOL1093	FUNGARIUM	37810	P.J. Roberts	NA	1996-04-27	NA	Cameroon	Am	South West Province	Korup national Park, Transect P	NA	NA	NA	Basidiomycota	Agaricomycotina	Agaricomycetes	Polyporales	Polyporaceae	Porogramme	Porogramme albocincta	QL1188	PTB (sevag purification)	NA	NA	60	1.68	1996	100.8	2.00346	28
PAFTOL1093	FUNGARIUM	37810	P.J. Roberts	NA	1996-04-27	NA	Cameroon	Am	South West Province	Korup national Park, Transect P	NA	NA	NA	Basidiomycota	Agaricomycotina	Agaricomycetes	Polyporales	Polyporaceae	Porogramme	Porogramme albocincta	QL1189	CTAB db	NA	NA	60	13	1996	780	2.89209	28
PAFTOL1093	FUNGARIUM	37810	P.J. Roberts	NA	1996-04-27	NA	Cameroon	Am	South West Province	Korup national Park, Transect P	NA	NA	NA	Basidiomycota	Agaricomycotina	Agaricomycetes	Polyporales	Polyporaceae	Porogramme	Porogramme albocincta	QL1190	Qiagen Plant kit	0.0086	NA	60	0.278	1996	16.68	1.2222	28
PAFTOL1094	FUNGARIUM	120934	S. Dawson	NA	1995-10-20	NA	Cameroon	Am	South West Province	Mount Cameroon, Idenau, 1922 lava flow	NA	NA	NA	Basidiomycota	Agaricomycotina	Agaricomycetes	Polyporales	Polyporaceae	Pseudofavolus	Pseudofavolus cucullatus	QL1191	PTB (sevag purification)	NA	NA	100	21	1995	2100	3.32222	29
PAFTOL1095	FUNGARIUM	98613	S.R. Bose	Type	NA	NA	India	Aw	NA	Bilgatchia	NA	NA	NA	Basidiomycota	Agaricomycotina	Agaricomycetes	Polyporales	Polyporaceae	Pseudopiptoporus	Pseudopiptoporus chocolatus	QL1192	PTB (sevag purification)	NA	NA	60	7.6	NA	456	2.65896	NA
PAFTOL1096	FUNGARIUM	131813	P.J. Roberts	NA	1996-05-04	NA	Cameroon	Am	South West Province	Korup national Park, trail from Rengo Camp to Ekundu-Kundu	NA	NA	NA	Basidiomycota	Agaricomycotina	Agaricomycetes	Polyporales	Polyporaceae	Pyrofomes	Pyrofomes albomarginatus	QL1193	PTB (sevag purification)	NA	NA	60	3.28	1996	196.8	2.29403	28
PAFTOL1096	FUNGARIUM	131813	P.J. Roberts	NA	1996-05-04	NA	Cameroon	Am	South West Province	Korup national Park, trail from Rengo Camp to Ekundu-Kundu	NA	NA	NA	Basidiomycota	Agaricomycotina	Agaricomycetes	Polyporales	Polyporaceae	Pyrofomes	Pyrofomes albomarginatus	QL1194	CTAB db	NA	NA	60	4.48	1996	268.8	2.42943	28
PAFTOL1096	FUNGARIUM	131813	P.J. Roberts	NA	1996-05-04	NA	Cameroon	Am	South West Province	Korup national Park, trail from Rengo Camp to Ekundu-Kundu	NA	NA	NA	Basidiomycota	Agaricomycotina	Agaricomycetes	Polyporales	Polyporaceae	Pyrofomes	Pyrofomes albomarginatus	QL1195	Qiagen Plant kit	0.0088	NA	60	0.0651	1996	3.906	0.591732	28
PAFTOL1097	FUNGARIUM	110134	M.H. Ivory	Holotype	1976-06-01	NA	Belize	Af	Toledo	Silver Creek Field Station	NA	NA	NA	Basidiomycota	Agaricomycotina	Agaricomycetes	Polyporales	Polyporaceae	Rubroporus	Rubroporus aurantiaca	QL1196	PTB (sevag purification)	NA	NA	NA	0.782	1976	NA	NA	48
PAFTOL1097	FUNGARIUM	110134	M.H. Ivory	Holotype	1976-06-01	NA	Belize	Af	Toledo	Silver Creek Field Station	NA	NA	NA	Basidiomycota	Agaricomycotina	Agaricomycetes	Polyporales	Polyporaceae	Rubroporus	Rubroporus aurantiaca	QL1197	CTAB db	NA	NA	60	1.49	1976	89.4	1.95134	48
PAFTOL1098	FUNGARIUM	37597	P.J. Roberts	NA	1996-04-24	NA	Cameroon	Am	South West Province	Korup national Park, Transect P	NA	NA	NA	Basidiomycota	Agaricomycotina	Agaricomycetes	Polyporales	Polyporaceae	Theleporus	Theleporus calcicolor	QL1198	PTB (sevag purification)	NA	NA	60	2.06	1996	123.6	2.09202	28
PAFTOL1099	FUNGARIUM	88399	D.A. Reid	NA	1976-02-20	NA	Australia	Cfa	Queensland	Brisbane Ranges	NA	NA	NA	Basidiomycota	Agaricomycotina	Agaricomycetes	Polyporales	Polyporaceae	Truncospora	Truncospora ochroleuca	QL1199	PTB (sevag purification)	NA	NA	100	14	1976	1400	3.14613	48
PAFTOL1099	FUNGARIUM	88399	D.A. Reid	NA	1976-02-20	NA	Australia	Cfa	Queensland	Brisbane Ranges	NA	NA	NA	Basidiomycota	Agaricomycotina	Agaricomycetes	Polyporales	Polyporaceae	Truncospora	Truncospora ochroleuca	QL1200	CTAB db	NA	NA	60	12	1976	720	2.85733	48
PAFTOL1099	FUNGARIUM	88399	D.A. Reid	NA	1976-02-20	NA	Australia	Cfa	Queensland	Brisbane Ranges	NA	NA	NA	Basidiomycota	Agaricomycotina	Agaricomycetes	Polyporales	Polyporaceae	Truncospora	Truncospora ochroleuca	QL1201	Qiagen Plant kit	0.0012	NA	60	1.41	1976	84.6	1.92737	48
PAFTOL1100	FUNGARIUM	54792	N. Sikombwa	NA	1984-07-18	NA	Zambia	Cwa	Copperbelt Province	Kitwe, Riverside	NA	NA	NA	Basidiomycota	Agaricomycotina	Agaricomycetes	Polyporales	Polyporaceae	Vanderbylia	Vanderbylia ungulata	QL1202	PTB (sevag purification)	NA	NA	60	6.8	1984	408	2.61066	40
PAFTOL1100	FUNGARIUM	54792	N. Sikombwa	NA	1984-07-18	NA	Zambia	Cwa	Copperbelt Province	Kitwe, Riverside	NA	NA	NA	Basidiomycota	Agaricomycotina	Agaricomycetes	Polyporales	Polyporaceae	Vanderbylia	Vanderbylia ungulata	QL1203	CTAB db	NA	NA	60	1.73	1984	103.8	2.0162	40
PAFTOL1100	FUNGARIUM	54792	N. Sikombwa	NA	1984-07-18	NA	Zambia	Cwa	Copperbelt Province	Kitwe, Riverside	NA	NA	NA	Basidiomycota	Agaricomycotina	Agaricomycetes	Polyporales	Polyporaceae	Vanderbylia	Vanderbylia ungulata	QL1204	Qiagen Plant kit	0.0081	NA	60	0.0451	1984	2.706	0.432328	40
PAFTOL1105	FUNGARIUM	162920	H. Döring	NA	1987-09-10	NA	Australia	Cfb	New South Wales	Braidwood (22km SE of), Monga State Forest, Mongarlowe River	35°34'S 149°54E	NA	NA	Ascomycota	Pezizomycotina	Lecanoromycetes	Peltigerales	Coccocarpiaceae	Coccocarpia	Coccocarpia erythroxyli	QL1308	CTAB db	NA	NA	60	2.8	1987	168	2.22531	37
PAFTOL1106	FUNGARIUM	204792	H. Sydow	NA	1933-08-21	NA	Germany	Cfb	Brandenburg	Berlin (near), Ruedersdorfer Kalkberge	NA	NA	NA	Ascomycota	Pezizomycotina	Dothideomycetes	Dothideales	Dothioraceae	Plowrightia	Plowrightia hippophaes	QL1309	CTAB db	NA	NA	60	0.0029	1933	0.174	-0.759451	91
PAFTOL1107	FUNGARIUM	55846	B.M. Spooner & G.B. Butterfill	NA	1995-05-01	NA	Portugal	Af	Azores	Pico, road overlooking Faial	NA	NA	NA	Ascomycota	Pezizomycotina	Eurotiomycetes	Chaetothyriales	Herpotrichiellaceae	Capronia	Capronia macrotricha (cf.)	QL1310	CTAB db	NA	NA	60	0	1995	0	-3	29
PAFTOL1108	FUNGARIUM	139825	H.G. Wagner	NA	2004-08-02	NA	Germany	Cfb	Niedersachsen (Lower Saxony)	Solling Mountains, Reicherbach rivulet	TK25: 4322.22	NA	NA	Ascomycota	Pezizomycotina	Dothideomycetes	Incertae sedis	Naetrocymbaceae	Leptorhaphis	Leptorhaphis maggiana	QL1311	CTAB db	NA	NA	60	0.645	2004	38.7	1.58771	20
PAFTOL1109	FUNGARIUM	93564	B.M. Spooner	NA	2001-06-02	NA	Sweden	Dfb	Öland	Kastlosa par., Västerstads Lund	NA	NA	NA	Ascomycota	Pezizomycotina	Dothideomycetes	Hysteriales	Hysteriaceae	Gloniopsis	Gloniopsis curvata	QL1312	CTAB db	NA	NA	60	0.023	2001	1.38	0.139879	23
PAFTOL1110	FUNGARIUM	35680	B.M. Spooner & G.B. Butterfill	NA	1995-05-07	NA	Portugal	Af	Azores	Flores, N of Caveira, near Castelo	NA	NA	NA	Ascomycota	Pezizomycotina	Sordariomycetes	Sordariales	Bombardiaceae	Bombardia	Bombardia fasciculata (aff.)	QL1313	CTAB db	NA	NA	60	0.458	1995	27.48	1.43902	29
PAFTOL1111	FUNGARIUM	54575	B.M. Spooner & G.B. Butterfill	NA	1996-11-11	NA	Portugal	Af	Azores	Flores, valley W of Monte das Cruze, W of Santa Cruz	NA	NA	NA	Ascomycota	Pezizomycotina	Sordariomycetes	Sordariales	Neoschizotheciaceae	Cercophora	Cercophora sp.	QL1314	CTAB db	NA	NA	60	0.1	1996	6	0.778151	28
PAFTOL1112	FUNGARIUM	169617	G. Medardi	NA	2010-04-07	NA	Italy	Cfa	Brescia	Saló	NA	NA	NA	Ascomycota	Pezizomycotina	Sordariomycetes	Sordariales	Lasiosphaeriaceae	Lasiosphaeria	Lasiosphaeria canescens	QL1315	CTAB db	NA	NA	60	2.08	2010	124.8	2.09621	14
PAFTOL1113	FUNGARIUM	121346	C. Scheuer & N. Matocec	NA	2003-10-29	NA	Austria	Dfb	Steiermark (Styria)	Possruck (Kozjak)	NA	NA	NA	Ascomycota	Pezizomycotina	Dothideomycetes	Pleosporales	Pleomassariaceae	Splanchnonema	Splanchnonema foedans	QL1316	PTB (sevag purification)	NA	NA	60	0.45	2003	27	1.43136	21
PAFTOL1114	FUNGARIUM	113910	C. Scheuer	NA	1995-11-06	NA	Austria	Dfb	Steiermark (Styria)	Stubalpe, Teigitschgraben SW von Voitsberg	NA	NA	NA	Ascomycota	Pezizomycotina	Dothideomycetes	Pleosporales	Teichosporaceae	Immotthia	Immotthia atrograna	QL1317	PTB (sevag purification)	NA	NA	60	1	1995	60	1.77815	29
PAFTOL1115	FUNGARIUM	98004	B.M. Spooner & G.B. Butterfill	NA	1996-11-05	NA	Portugal	Csa	Azores	Faial, roadside 6km (by road) ESE of Ribeiro Funda	NA	NA	NA	Ascomycota	Pezizomycotina	Eurotiomycetes	Chaetothyriales	Herpotrichiellaceae	Capronia	Capronia pilosella	QL1318	PTB (sevag purification)	NA	NA	60	0.315	1996	18.9	1.27646	28
PAFTOL1116	FUNGARIUM	192980	K. & L. Holm	NA	1984-03-05	NA	Sweden	Dfb	Uppland	Dalby parish, ""Jerusalem"" (SW corner of)	NA	NA	NA	Ascomycota	Pezizomycotina	Dothideomycetes	Pleosporales	Teichosporaceae	Teichospora	Teichospora cruentula	QL1319	PTB (sevag purification)	NA	NA	60	0.677	1984	40.62	1.60874	40
PAFTOL1117	FUNGARIUM	49855	B.M. Spooner & G.B. Butterfill	NA	1996-11-06	NA	Portugal	Csa	Azores	Faial, Caldeira	NA	NA	NA	Ascomycota	Pezizomycotina	Sordariomycetes	Diaporthales	Diaporthaceae	Diaporthe	Diaporthe pulla	QL1320	PTB (sevag purification)	NA	NA	100	0.349	1996	34.9	1.54283	28
PAFTOL1118	FUNGARIUM	NA	A.M. Ainsworth	NA	NA	NA	NA	NA	NA	NA	NA	NA	NA	Ascomycota	Pezizomycotina	Sordariomycetes	Diaporthales	Diaporthaceae	Phomopsis	Phomopsis arctii	QL1321	PTB (sevag purification)	NA	NA	100	0.7	NA	70	1.8451	NA
PAFTOL1119	FUNGARIUM	38878	B.M. Spooner & G.B. Butterfill	NA	1995-04-27	NA	Portugal	Af	Azores	Pico, N of Sao Joao	NA	NA	NA	Ascomycota	Pezizomycotina	Leotiomycetes	Helotiales	Mollisiaceae	Cheirospora	Portugal B.M. Spooner & G.B.Butterfill AZ282	QL1322	PTB (sevag purification)	NA	NA	60	8.1	1995	486	2.68664	29
PAFTOL1120	FUNGARIUM	234059	P. Leonard	NA	1999-03-09	NA	Argentina	BWk	Patagonia	Lake Espejo	NA	NA	NA	Ascomycota	Pezizomycotina	Leotiomycetes	Cyttariales	Cyttariaceae	Cyttaria	Cyttaria hariotti	QL1323	PTB (sevag purification)	NA	NA	60	5.4	1999	324	2.51055	25
PAFTOL1121	FUNGARIUM	192663	K. & L. Holm	NA	1996-07-27	NA	Sweden	Dfb	Torne Lappmark	Jukkasjarvi parish, Abisko (between Scientific Station and Tourist Hotel)	NA	NA	NA	Ascomycota	Pezizomycotina	Dothideomycetes	Pleosporales	Didymellaceae	Didymella	Didymella trifolii	QL1324	PTB (sevag purification)	NA	NA	60	0.37	1996	22.2	1.34635	28
PAFTOL1122	FUNGARIUM	176507	W.H. Hsieh	NA	1991-05-29	NA	Taiwan	Am	NA	sine loc.	NA	NA	NA	Ascomycota	Pezizomycotina	Dothideomycetes	Dothideales	Dothioraceae	Yoshinagaia	Yoshinagaia quercus	QL1328	PTB (sevag purification)	NA	NA	60	0.252	1991	15.12	1.17955	33
PAFTOL1123	FUNGARIUM	202972	S.M. Francis & E. Batten	NA	1994-12-01	NA	Netherlands	Cfb	Gelderland	Voorst, Appense Veld	KH 32-25-55	NA	NA	Ascomycota	Pezizomycotina	Leotiomycetes	Helotiales	Hamatocanthoscyphaceae	Ciliolarina	Ciliolarina pinicola	QL1329	PTB (sevag purification)	NA	NA	60	0.0048	1994	0.288	-0.540608	30
PAFTOL1124	FUNGARIUM	168588	P.F. Cannon	NA	2009-07-04	NA	Greece	Csa	Epirus	NA	NA	NA	NA	Ascomycota	Pezizomycotina	Lecanoromycetes	Caliciales	Physciaceae	Anaptychia	Anaptychia ciliaris	QL1330	PTB (sevag purification)	NA	NA	100	31	2009	3100	3.49136	15
PAFTOL1125	FUNGARIUM	57631	B.M. Spooner & G.B. Butterfill	NA	1995-05-03	NA	Portugal	Csa	Azores	Faial, Horta	NA	NA	NA	Ascomycota	Pezizomycotina	Sordariomycetes	Dothideales	Phyllachoraceae	Phyllachora	Phyllachora graminis	QL1331	PTB (sevag purification)	NA	NA	60	0.295	1995	17.7	1.24797	29
PAFTOL2520	CULTURE_COLLECTION	559978	NA	NA	NA	NA	Switzerland	Cfb	NA	Lugano	NA	NA	NA	Ascomycota	Pezizomycotina	Sordariomycetes	Diaporthales	Gnomoniaceae	Gnomoniopsis	Phomopsis	RHRW1	Qiagen DNeasy	NA	NA	80	16	NA	1280	3.10721	0
PAFTOL2529	CULTURE_COLLECTION	562005	NA	NA	1993-02-01	NA	Spain	BWh	NA	Mallorca	NA	NA	NA	Ascomycota	Pezizomycotina	Dothideomycetes	Pleosporales	Cucurbitariaceae	Neocucurbitaria	Neocucurbitaria cava	RHRW11	Qiagen DNeasy	NA	NA	NA	NA	1993	NA	NA	0
PAFTOL2530	CULTURE_COLLECTION	559982	NA	NA	NA	NA	Switzerland	Cfb	NA	Lugano	NA	NA	NA	Ascomycota	Pezizomycotina	Sordariomycetes	Glomerellales	Glomerellaceae	Colletotrichum	Colletotrichum acutatum	RHRW12	Qiagen DNeasy	NA	NA	NA	NA	NA	NA	NA	0
PAFTOL2531	CULTURE_COLLECTION	559992	NA	NA	NA	NA	Australia	BSh	NA	Queensland	NA	NA	NA	Ascomycota	Pezizomycotina	Dothideomycetes	Pleosporales	Didymellaceae	Didymella	Phoma	RHRW14	Qiagen DNeasy	NA	NA	NA	NA	NA	NA	NA	0
PAFTOL2532	CULTURE_COLLECTION	565835	NA	NA	1993-10-01	NA	Ecuador	Am	NA	NA	NA	NA	NA	Ascomycota	Pezizomycotina	Dothideomycetes	Pleosporales	Didymellaceae	Didymella	Didymella glomerata	RHRW15	Qiagen DNeasy	NA	NA	NA	NA	1993	NA	NA	0
PAFTOL2533	CULTURE_COLLECTION	565848	NA	NA	NA	NA	Ecuador	Am	NA	NA	NA	NA	NA	Ascomycota	Pezizomycotina	Sordariomycetes	Sordariales	Sordariaceae	Neurospora	Gelasinospora	RHRW16	Qiagen DNeasy	NA	NA	80	7.8	NA	624	2.79518	0
PAFTOL2534	CULTURE_COLLECTION	562004	NA	NA	1993-02-01	NA	Spain	BSk	NA	NA	NA	NA	NA	Ascomycota	Pezizomycotina	Dothideomycetes	Pleosporales	Coniothyriaceae	Coniothyrium	Coniothyrium olivaceum	RHRW17	Qiagen DNeasy	NA	NA	NA	NA	1993	NA	NA	0
PAFTOL2535	CULTURE_COLLECTION	570623	NA	NA	NA	NA	Trinidad and Tobago	Af	NA	NA	NA	NA	NA	Ascomycota	Pezizomycotina	Dothideomycetes	Pleosporales	Didymellaceae	Neodidymelliopsis	Phoma nebulosa	RHRW18	Qiagen DNeasy	NA	NA	NA	NA	NA	NA	NA	0
PAFTOL2536	CULTURE_COLLECTION	572690	NA	NA	NA	NA	Puerto Rico	Af	NA	NA	NA	NA	NA	Ascomycota	Pezizomycotina	Sordariomycetes	Sordariales	Chaetomiaceae	Collariella	Colletotrichum crassipes	RHRW19	Qiagen DNeasy	NA	NA	NA	NA	NA	NA	NA	0
PAFTOL2521	CULTURE_COLLECTION	559980	NA	NA	NA	NA	Switzerland	Cfb	NA	Lugano	NA	NA	NA	Ascomycota	Pezizomycotina	Sordariomycetes	Diaporthales	Gnomoniaceae	Gnomoniopsis	Phomopsis	RHRW2	Qiagen DNeasy	NA	NA	120	36	NA	4320	3.63548	0
PAFTOL2537	CULTURE_COLLECTION	558325	NA	NA	1992-02-01	NA	Australia	BWh	NA	NA	NA	NA	NA	Ascomycota	Pezizomycotina	Sordariomycetes	Amphisphaeriales	Pestalotiopsidaceae	Pestalotiopsis	Pestalotiopsis versicolor	RHRW20	Qiagen DNeasy	NA	NA	NA	NA	1992	NA	NA	0
PAFTOL2538	CULTURE_COLLECTION	NA	NA	NA	NA	NA	Switzerland	Cfb	NA	NA	NA	NA	NA	Ascomycota	Pezizomycotina	Dothideomycetes	Pleosporales	Didymellaceae	Ascochyta	Ascochyta clinopodiicola	RHRW22	Qiagen DNeasy	NA	NA	NA	NA	NA	NA	NA	0
PAFTOL2539	CULTURE_COLLECTION	NA	NA	NA	NA	NA	Switzerland	Cfb	NA	NA	NA	NA	NA	Ascomycota	Pezizomycotina	Dothideomycetes	Pleosporales	Didymellaceae	Ascochyta	Ascochyta clinopodiicola	RHRW23	Qiagen DNeasy	NA	NA	NA	NA	NA	NA	NA	0
PAFTOL2522	CULTURE_COLLECTION	559974	NA	NA	NA	NA	Switzerland	Cfb	NA	NA	NA	NA	NA	Ascomycota	Pezizomycotina	Dothideomycetes	Pleosporales	Didymellaceae	Ascochyta	Ascochyta	RHRW3	Qiagen DNeasy	NA	NA	NA	4.12	NA	NA	NA	0
PAFTOL2523	CULTURE_COLLECTION	572689	NA	NA	NA	NA	Puerto Rico	Af	NA	NA	NA	NA	NA	Ascomycota	Pezizomycotina	Sordariomycetes	Glomerellales	Glomerellaceae	Colletotrichum	Colletotrichum crassipes	RHRW4	Qiagen DNeasy	NA	NA	80	35	NA	2800	3.44716	0
PAFTOL2524	CULTURE_COLLECTION	573094	NA	NA	NA	NA	Puerto Rico	Af	NA	NA	NA	NA	NA	Ascomycota	Pezizomycotina	Sordariomycetes	Hypocreales	Nectriaceae	Neocosmospora	Fusarium solani	RHRW5	Qiagen DNeasy	NA	NA	120	45	NA	5400	3.73239	0
PAFTOL2525	CULTURE_COLLECTION	559990	NA	NA	NA	NA	Australia	BSh	NA	Queensland	NA	NA	NA	Ascomycota	Pezizomycotina	Dothideomycetes	Pleosporales	Didymellaceae	Didymella	Phoma sorghina	RHRW6	Qiagen DNeasy	NA	NA	120	25	NA	3000	3.47712	0
PAFTOL2526	CULTURE_COLLECTION	559985	NA	NA	NA	NA	Australia	BWh	NA	NA	NA	NA	NA	Ascomycota	Pezizomycotina	Dothideomycetes	Pleosporales	Didymellaceae	Ascochyta	Ascochyta	RHRW7	Qiagen DNeasy	NA	NA	NA	11	NA	NA	NA	0
PAFTOL2527	CULTURE_COLLECTION	573790	NA	NA	NA	NA	Puerto Rico	Af	NA	NA	NA	NA	NA	Ascomycota	Pezizomycotina	Dothideomycetes	Pleosporales	Didymosphaeriaceae	cf. Kalmusia	Coniothyrium fuckelii	RHRW8	Qiagen DNeasy	NA	NA	120	44	NA	5280	3.72263	0
PAFTOL2528	CULTURE_COLLECTION	562006	NA	NA	1993-02-01	NA	Spain	BWh	NA	Mallorca	NA	NA	NA	Ascomycota	Pezizomycotina	Dothideomycetes	Pleosporales	Didymosphaeriaceae	Didymosphaeria	Didymosphaeria variabile	RHRW9	Qiagen DNeasy	NA	NA	120	35	1993	4200	3.62325	0
PAFTOL77	FUNGARIUM	163920	A. Lantieri	NA	2003-08-13	NA	Italy	Cfa	Bagolino	Gaver	NA	NA	NA	Basidiomycota	Agaricomycotina	Agaricomycetes	Agaricales	Biannulariaceae	Catathelasma	Catathelasma imperiale	RHW1	CTAB c	0.02	NA	30	0.648	2003	19.44	1.2887	21
PAFTOL79	FUNGARIUM	195455	G. Stevenson Cone	Holotype	1949-06-18	NA	New Zealand	Cfb	NA	Levin, Tararuas	NA	NA	NA	Basidiomycota	Agaricomycotina	Agaricomycetes	Agaricales	Callistosporiaceae	Pleurocollybia	Pleurocollybia cremea	RHW10	CTAB c	0.005	NA	30	3.33	1949	99.9	1.99957	75
PAFTOL65	FUNGARIUM	142969	A. Lucas	NA	2006-11-14	NA	Italy	Csa	Sardegna (Sardinia)	Nuoro prov., Oliena, Lanaittu Valley, path to Tiscali	NA	NA	NA	Basidiomycota	Agaricomycotina	Agaricomycetes	Russulales	Echinodontiaceae	Echinodontium	Echinodontium ryvardenii	RHW100	aDNA kit	0.028	NA	30	10	2006	300	2.47712	18
PAFTOL926	FUNGARIUM	18410	T. Læssøe	NA	1991-09-03	NA	Sweden	Dfb	Medelpad	Liden sn, Sillse	NA	NA	NA	Ascomycota	Pezizomycotina	Dothideomycetes	Pleosporales	Melanommataceae	Pseudotrichia	Pseudotrichia mutabilis	RHW1000	CTAB db	0.00685	NA	NA	0	1991	0	-3	33
PAFTOL927	FUNGARIUM	165295	S. Hughes	NA	1949-06-14	NA	Ghana	Aw	NA	Tafo	NA	NA	NA	Ascomycota	Pezizomycotina	Dothideomycetes	Pleosporales	Melanommataceae	Herpotrichia	Herpotrichia millettiae	RHW1001	PTB (sevag purification)	0.00685	NA	NA	0	1949	0	-3	75
PAFTOL928	FUNGARIUM	128128	B.M. Spooner	NA	1985-11-28	NA	Malaysia	Af	Sabah	Danum Valley, west trail	NA	NA	NA	Ascomycota	Pezizomycotina	Dothideomycetes	Pleosporales	Melanommataceae	Byssosphaeria	Byssosphaeria semen	RHW1002	aDNA kit	0.0099	NA	60	0.718	1985	43.08	1.63428	39
PAFTOL929	FUNGARIUM	156821	B.M. Spooner	NA	1988-05-04	NA	Australia	Aw	Western Australia	Kimberley Region, Derby (near), gorge near Barnet Cave	NA	NA	NA	Ascomycota	Pezizomycotina	Dothideomycetes	Pleosporales	Lophiostomataceae	Lophiostoma	Lophiostoma sp. nov. (?)	RHW1003	PTB (sevag purification)	0.0068	NA	NA	0	1988	0	-3	36
PAFTOL930	FUNGARIUM	114686	L. Fuckel	Syntype	NA	1869	Germany	Cfb	Nordrhein-Westfalen	Oestrich (near)	NA	NA	NA	Ascomycota	Pezizomycotina	Dothideomycetes	Pleosporales	Lophiostomataceae	Lophiosphaera	Lophiosphaera subcorticalis	RHW1004	CTAB db	0.00228	NA	100	0.5	1869	50	1.69897	155
PAFTOL931	FUNGARIUM	100687	B.M. Spooner	NA	1992-03-03	NA	Brunei	Af	Temburong District	Sungai Belalong, slope to East Ridge (nr Field Centre)	NA	NA	NA	Ascomycota	Pezizomycotina	Sordariomycetes	Chaetosphaeriales	Linocarpaceae	Linocarpon	Linocarpon verminosum (cf.)	RHW1005	CTAB db	0.00461	NA	NA	1.19	1992	NA	NA	32
PAFTOL932	FUNGARIUM	147750	B.M. Spooner	NA	2007-05-26	NA	Denmark	Cfb	Sjaelland	SorÃ¸ (near), Allindelille Fredskov	NA	NA	NA	Ascomycota	Pezizomycotina	Dothideomycetes	Pleosporales	Trematosphaeriaceae	Trematosphaeria	Trematosphaeria wegeliniana	RHW1006	CTAB db	0.00732	NA	30	6.2	2007	186	2.26951	17
PAFTOL933	FUNGARIUM	32609	B.M. Spooner & G.B. Butterfill	NA	1995-05-01	NA	Portugal	Af	Azores	Pico, road overlooking Faial, SE of Madalena	NA	NA	NA	Ascomycota	Pezizomycotina	Dothideomycetes	Pleosporales	Torulaceae	Torula	Torula herbarum	RHW1007	CTAB db	0.0023	NA	60	0.012	1995	0.72	-0.142668	29
PAFTOL934	FUNGARIUM	50684	B.M. Spooner & G.B. Butterfill	NA	1996-11-11	NA	Portugal	Af	Azores	Flores, Ponta Ruiva	NA	NA	NA	Ascomycota	Pezizomycotina	Dothideomycetes	Pleosporales	Torulaceae	Torula	Torula herbarum	RHW1008	PTB (sevag purification)	0.00563	NA	NA	0	1996	0	-3	28
PAFTOL935	FUNGARIUM	236772	A. Angus	NA	1962-04-05	NA	Zambia	Cwa	as Northern Rhodesia	Lusaka (40 miles W of), Mukalaikwa	NA	NA	NA	Ascomycota	Pezizomycotina	Dothideomycetes	Pleosporales	Torulaceae	Dendryphion	Dendryphiella vinosa	RHW1009	CTAB db	0.00337	NA	60	6.8	1962	408	2.61066	62
PAFTOL65	FUNGARIUM	142969	A. Lucas	NA	2006-11-14	NA	Italy	Csa	Sardegna (Sardinia)	Nuoro prov., Oliena, Lanaittu Valley, path to Tiscali	NA	NA	NA	Basidiomycota	Agaricomycotina	Agaricomycetes	Russulales	Echinodontiaceae	Echinodontium	Echinodontium ryvardenii	RHW101	PTB	0.037	NA	30	18	2006	540	2.73239	18
PAFTOL936	FUNGARIUM	53087	N. Lundqvist	NA	1970-01-16	NA	Tanzania	Af	Northern Province	Arusha Distr.	NA	NA	NA	Ascomycota	Pezizomycotina	Sordariomycetes	Sordariales	Sordariaceae	Sordaria	Sordaria fimicola	RHW1010	CTAB db	0.00957	NA	60	2.38	1970	142.8	2.15473	54
PAFTOL937	FUNGARIUM	202125	P.F. Cannon	NA	2014-10-03	NA	Norway	Cfb	Aust-Agder	Froland, Ytre Lauvrak	NA	NA	NA	Ascomycota	Pezizomycotina	Dothideomycetes	Dothideales	Saccotheciaceae	Saccothecium	Saccothecium sepincola	RHW1011	CTAB db	0.00928	NA	60	2.57	2014	154.2	2.18808	10
PAFTOL938	FUNGARIUM	85863	B.M. Spooner	NA	1989-08-22	NA	Estonia	Dfb	NA	Kolga, Virusoo Bog, Lahemaa national Park	NA	NA	NA	Ascomycota	Pezizomycotina	Dothideomycetes	Dothideales	Saccotheciaceae	Metasphaeria	Metasphaeria coccodes sensu Munk	RHW1012	aDNA kit	0.00035	NA	NA	0	1989	0	-3	35
PAFTOL65	FUNGARIUM	142969	A. Lucas	NA	2006-11-14	NA	Italy	Csa	Sardegna (Sardinia)	Nuoro prov., Oliena, Lanaittu Valley, path to Tiscali	NA	NA	NA	Basidiomycota	Agaricomycotina	Agaricomycetes	Russulales	Echinodontiaceae	Echinodontium	Echinodontium ryvardenii	RHW102	CTAB db	0.046	NA	30	12	2006	360	2.5563	18
PAFTOL71	FUNGARIUM	130673	T. Læssøe	NA	2005-05-16	NA	Denmark	Cfb	N. Jutland	Store Vildemose, Sandels Bjerg	NA	NA	NA	Ascomycota	Pezizomycotina	Leotiomycetes	Helotiales	Godroniaceae	Godronia	Godronia muehlenbeckii	RHW103	CTAB db	0.011	NA	30	0	2005	0	-3	19
PAFTOL61	FUNGARIUM	103887	C. Girardi	NA	2002-09-07	NA	Italy	Cfa	Trentino Alto Adige	Casatta, Valfloriana	NA	NA	NA	Basidiomycota	Agaricomycotina	Agaricomycetes	Gomphales	Gomphaceae	Gomphus	Gomphus clavatus	RHW104	ENZA Forenstic kit	0.034	NA	30	1.86	2002	55.8	1.74663	22
PAFTOL61	FUNGARIUM	103887	C. Girardi	NA	2002-09-07	NA	Italy	Cfa	Trentino Alto Adige	Casatta, Valfloriana	NA	NA	NA	Basidiomycota	Agaricomycotina	Agaricomycetes	Gomphales	Gomphaceae	Gomphus	Gomphus clavatus	RHW105	Qiagen Plant kit	0.024	NA	60	0.458	2002	27.48	1.43902	22
PAFTOL61	FUNGARIUM	103887	C. Girardi	NA	2002-09-07	NA	Italy	Cfa	Trentino Alto Adige	Casatta, Valfloriana	NA	NA	NA	Basidiomycota	Agaricomycotina	Agaricomycetes	Gomphales	Gomphaceae	Gomphus	Gomphus clavatus	RHW106	aDNA kit	0.18	NA	30	56	2002	1680	3.22531	22
PAFTOL74	FUNGARIUM	124717	S. Sheine	NA	2004-07-12	NA	USA	Cfa	Tennessee	Great Smoky Mountains nat. Park, Sevier Co., Roaring Fork Trail	NA	NA	NA	Basidiomycota	Agaricomycotina	Agaricomycetes	Tremellodendropsidales	Tremellodendropsidaceae	Tremellodendropsis	Tremellodendropsis tuberosa	RHW107	CTAB db	0.0242	NA	30	13	2004	390	2.59106	20
PAFTOL75	FUNGARIUM	8339	NA	Holotype	NA	1954	New Zealand	Cfb	Northland	Bay of Islands	NA	NA	NA	Basidiomycota	Agaricomycotina	Agaricomycetes	Tremellodendropsidales	Tremellodendropsidaceae	Tremellodendropsis	Tremellodendropsis flagelliformis	RHW108	aDNA kit	0.0266	NA	60	0.4	1954	24	1.38021	70
PAFTOL67	FUNGARIUM	156234	A. Bizzi	NA	2007-04-09	NA	Italy	Cfa	Veneto	Verona prov., Soave	NA	NA	NA	Ascomycota	Pezizomycotina	Sordariomycetes	Phomatosporales	Phomatosporaceae	Phomatospora	Phomatospora berkeleyi	RHW109	Qiagen Plant kit	0.0242	NA	30	1.81	2007	54.3	1.7348	17
PAFTOL79	FUNGARIUM	195455	G. Stevenson Cone	Holotype	1949-06-18	NA	New Zealand	Cfb	NA	Levin, Tararuas	NA	NA	NA	Basidiomycota	Agaricomycotina	Agaricomycetes	Agaricales	Callistosporiaceae	Pleurocollybia	Pleurocollybia cremea	RHW11	CTAB a	0.013	NA	30	7.7	1949	231	2.36361	75
PAFTOL67	FUNGARIUM	156234	A. Bizzi	NA	2007-04-09	NA	Italy	Cfa	Veneto	Verona prov., Soave	NA	NA	NA	Ascomycota	Pezizomycotina	Sordariomycetes	Phomatosporales	Phomatosporaceae	Phomatospora	Phomatospora berkeleyi	RHW110	PTB	0.0042	NA	60	1.63	2007	97.8	1.99034	17
PAFTOL67	FUNGARIUM	156234	A. Bizzi	NA	2007-04-09	NA	Italy	Cfa	Veneto	Verona prov., Soave	NA	NA	NA	Ascomycota	Pezizomycotina	Sordariomycetes	Phomatosporales	Phomatosporaceae	Phomatospora	Phomatospora berkeleyi	RHW111	CTAB db	0.0167	NA	30	3.08	2007	92.4	1.96567	17
PAFTOL46	FUNGARIUM	206910	K. & G. Beaton	Isotype	1964-09-20	NA	Australia	Cfb	Victoria	Beech Forest (near), Wait-a-While Road	NA	NA	NA	Ascomycota	Pezizomycotina	Leotiomycetes	Helotiales	Helotiaceae	Hispidula	Cyathicula dicksoniae	RHW112	CTAB db	0.007	NA	30	0.119	1964	3.57	0.552668	60
PAFTOL70	FUNGARIUM	49607	W. Taylor	NA	1981-04-12	NA	Australia	Cfb	Macquarie Island	Eagle Point	NA	NA	NA	Ascomycota	Pezizomycotina	Dothideomycetes	Pleosporales	Lentitheciaceae	Keissleriella	Keissleriella culmifida	RHW113	CTAB db	0.017	NA	30	0.0997	1981	2.991	0.475816	43
PAFTOL54	FUNGARIUM	155437	H.W. Harkness	Syntype	NA	1881	USA	Csb	California	sine loc.	NA	NA	NA	Ascomycota	Pezizomycotina	Sordariomycetes	Xylariales	Diatrypaceae	Diatrype	Diatrype prominens	RHW114	Qiagen Blood & Tissue	0.0092	NA	30	1.03	1881	30.9	1.48996	143
PAFTOL3	FUNGARIUM	138478	F. S. Earle	Syntype	1928-10-01	NA	Jamaica	Af	Surrey	St Andrew, Castleton	NA	NA	NA	Ascomycota	Pezizomycotina	Sordariomycetes	Meliolales	Meliolaceae	Meliola	Meliola mangiferae	RHW115	CTAB db	0.0076	NA	30	0.0161	1928	0.483	-0.316053	96
PAFTOL18	FUNGARIUM	41943	C. Wright	Holotype	NA	1983	Cuba	Am	NA	NA	NA	NA	NA	Ascomycota	Pezizomycotina	Leotiomycetes	Helotiales	Lachnaceae	Proliferodiscus	Proliferodiscus inspersus	RHW116	PTB (sevag purification)	0.012	NA	30	0.0479	1983	1.437	0.157457	41
PAFTOL43	FUNGARIUM	197971	E. Batten	NA	1991-10-06	NA	Netherlands	Cfb	Gelderland	Vorden, Wildenborch	KH 34-41-14	NA	NA	Ascomycota	Pezizomycotina	Leotiomycetes	Helotiales	Tricladiaceae	Helotium	Helotium humile (cf.)	RHW117	CTAB db	0.0058	NA	60	0	1991	0	-3	33
PAFTOL42	FUNGARIUM	NA	NA	Type	NA	1869	Finland	Dfd	Mustiala	NA	NA	NA	NA	Ascomycota	Pezizomycotina	Leotiomycetes	Helotiales	Hyaloscyphaceae	Hyaloscypha	Hyaloscypha vitreola	RHW118	Qiagen Blood & Tissue	0.017	NA	30	0.0553	1869	1.659	0.219846	155
PAFTOL84	FUNGARIUM	120355	E. West & R.K. Voorhus	Holotype	1936-10-07	NA	USA	Af	Florida	Gainesville, Sugarfoot	NA	NA	NA	Ascomycota	Pezizomycotina	Sordariomycetes	Hypocreales	Clavicipitaceae	Hypocrella	Hypocrella aurantiaca	RHW119	CTAB db	0.0192	NA	30	0.0765	1936	2.295	0.360783	88
PAFTOL79	FUNGARIUM	195455	G. Stevenson Cone	Holotype	1949-06-18	NA	New Zealand	Cfb	NA	Levin, Tararuas	NA	NA	NA	Basidiomycota	Agaricomycotina	Agaricomycetes	Agaricales	Callistosporiaceae	Pleurocollybia	Pleurocollybia cremea	RHW12	Zymo kit	0.017	NA	NA	NA	1949	NA	NA	75
PAFTOL85	FUNGARIUM	74332	G. Abawi, D.H. Pfister & R.P. Korf	NA	1968-06-15	NA	USA	Cfa	New York	Lewis, Twin Valleys, Peck Foray XIV	NA	NA	NA	Ascomycota	Pezizomycotina	Leotiomycetes	Helotiales	Discinellaceae	Pezoloma	Pezoloma laricina	RHW120	PTB (sevag purification)	0.0075	NA	50	11	1968	550	2.74036	56
PAFTOL1101	FUNGARIUM	57488	N.W. Legon	NA	1997-11-22	NA	Puerto Rico	Af	Luquillo	Bosque nacional del Caribe, Bisley	NA	NA	NA	Basidiomycota	Agaricomycotina	Agaricomycetes	Polyporales	Steccherinaceae	Antrodiella	Antrodiella semisupiforme	RHW1205	PTB (sevag purification)	NA	NA	60	7.2	1997	432	2.63548	27
PAFTOL1101	FUNGARIUM	57488	N.W. Legon	NA	1997-11-22	NA	Puerto Rico	Af	Luquillo	Bosque nacional del Caribe, Bisley	NA	NA	NA	Basidiomycota	Agaricomycotina	Agaricomycetes	Polyporales	Steccherinaceae	Antrodiella	Antrodiella semisupiforme	RHW1206	CTAB db	NA	NA	60	66	1997	3960	3.5977	27
PAFTOL1101	FUNGARIUM	57488	N.W. Legon	NA	1997-11-22	NA	Puerto Rico	Af	Luquillo	Bosque nacional del Caribe, Bisley	NA	NA	NA	Basidiomycota	Agaricomycotina	Agaricomycetes	Polyporales	Steccherinaceae	Antrodiella	Antrodiella semisupiforme	RHW1207	Qiagen Plant kit	0.0002	NA	50	1.4	1997	70	1.8451	27
PAFTOL1102	FUNGARIUM	193619	V. Demoulin	NA	1978-10-06	NA	Belgium	Cfb	Liege	Pailhe	NA	NA	NA	Basidiomycota	Agaricomycotina	Agaricomycetes	Polyporales	Steccherinaceae	Chaetoporus	Chaetoporus nitidus	RHW1208	CTAB db	NA	NA	100	2.03	1978	203	2.3075	46
PAFTOL1103	FUNGARIUM	109335	L. Hurst	NA	1996-04-13	NA	Cameroon	Am	South West Province	Korup national Park, Mount Yuhan, summit trail	NA	NA	NA	Basidiomycota	Agaricomycotina	Agaricomycetes	Polyporales	Steccherinaceae	Flabellophora	Flabellophora obovata	RHW1209	PTB (sevag purification)	NA	NA	100	1.25	1996	125	2.09691	28
PAFTOL86	FUNGARIUM	204118	NA	Lectotype	1858-09-01	NA	Mauritius	BSh	NA	sine loc.	NA	NA	NA	Ascomycota	Pezizomycotina	Sordariomycetes	Xylariales	Hypoxylaceae	Annulohypoxylon	Annulohypoxylon pouceanum	RHW121	Qiagen Blood & Tissue	0.0082	NA	30	0.0468	1858	1.404	0.147367	166
PAFTOL1103	FUNGARIUM	109335	L. Hurst	NA	1996-04-13	NA	Cameroon	Am	South West Province	Korup national Park, Mount Yuhan, summit trail	NA	NA	NA	Basidiomycota	Agaricomycotina	Agaricomycetes	Polyporales	Steccherinaceae	Flabellophora	Flabellophora obovata	RHW1210	CTAB db	NA	NA	60	0.75	1996	45	1.65321	28
PAFTOL1104	FUNGARIUM	146104	N.W. Legon	NA	2006-02-13	NA	Saint Lucia	Cfb	NA	Central Forest Reserve (nr. Mahaut), Descartiers Trail	NA	NA	NA	Basidiomycota	Agaricomycotina	Agaricomycetes	Polyporales	Steccherinaceae	Junghuhnia	Junghuhnia carneola	RHW1211	PTB (sevag purification)	NA	NA	60	6.2	2006	372	2.57054	18
PAFTOL1200	FUNGARIUM	58956	NA	Holotype	1888	NA	Australia	Cfb	New South Wales	Port Phillip	NA	NA	NA	Ascomycota	Pezizomycotina	Dothideomycetes	Pleosporales	Leptosphaeriaceae	Leptosphaeria	Leptosphaeria plagia	RHW1212	PTB (sevag purification)	0.0003	NA	30	5.5	1888	165	2.21748	136
PAFTOL1201	FUNGARIUM	126809	M. Parslow	NA	2004-08-24	NA	Finland	Dfd	Etelä-Häme	Ruovesi, Susimaaki Virgin Forest Protection Area	NA	NA	NA	Ascomycota	Pezizomycotina	Leotiomycetes	Helotiales	Incertae sedis	Mollisiopsis	Mollisiopsis lanceolata	RHW1213	PTB (sevag purification)	0.0066	NA	30	0	2004	0	-3	20
PAFTOL1202	FUNGARIUM	197724	S.M. Francis & E. Batten	NA	1992-11-10	NA	Balearic Islands	BSk	Mallorca	Puig Tomir (near), Manut	NA	NA	NA	Ascomycota	Pezizomycotina	Leotiomycetes	Helotiales	Incertae sedis	Mollisiopsis	Mollisiopsis lobkovicensis	RHW1214	CTAB db	0.004	NA	30	1.03	1992	30.9	1.48996	32
PAFTOL1203	FUNGARIUM	29170	D. Shah-Smith	NA	1995-02-10	NA	Zambia	Cwa	Northern Province	North Luangwa nat. Park	NA	NA	NA	Ascomycota	Pezizomycotina	Leotiomycetes	Helotiales	Incertae sedis	Hemiglossum	Hemiglossum congolense	RHW1215	PTB (sevag purification)	0.0311	NA	NA	0	1995	0	-3	29
PAFTOL1203	FUNGARIUM	29170	D. Shah-Smith	NA	1995-02-10	NA	Zambia	Cwa	Northern Province	North Luangwa nat. Park	NA	NA	NA	Ascomycota	Pezizomycotina	Leotiomycetes	Helotiales	Incertae sedis	Hemiglossum	Hemiglossum congolense	RHW1216	CTAB db	0.0181	NA	60	7.9	1995	474	2.67578	29
PAFTOL1203	FUNGARIUM	29170	D. Shah-Smith	NA	1995-02-10	NA	Zambia	Cwa	Northern Province	North Luangwa nat. Park	NA	NA	NA	Ascomycota	Pezizomycotina	Leotiomycetes	Helotiales	Incertae sedis	Hemiglossum	Hemiglossum congolense	RHW1217	Qiagen Plant kit	0.0311	NA	NA	0	1995	0	-3	29
PAFTOL1204	FUNGARIUM	180643	W.P. Ting	Holotype	1962-10-18	NA	Malaysia	Af	Selangor	Petaling Jaya	NA	NA	NA	Ascomycota	Pezizomycotina	Dothideomycetes	Dothideales	Incertae sedis	Dolabra	Dolabra nepheliae	RHW1218	PTB (sevag purification)	0.0253	NA	30	0.104	1962	3.12	0.494155	62
PAFTOL1204	FUNGARIUM	180643	W.P. Ting	Holotype	1962-10-18	NA	Malaysia	Af	Selangor	Petaling Jaya	NA	NA	NA	Ascomycota	Pezizomycotina	Dothideomycetes	Dothideales	Incertae sedis	Dolabra	Dolabra nepheliae	RHW1219	Qiagen Plant kit	0.08	NA	NA	0	1962	0	-3	62
PAFTOL88	FUNGARIUM	196062	NA	Isotype	NA	1856	Cuba	Am	NA	NA	NA	NA	NA	Ascomycota	Pezizomycotina	Sordariomycetes	Xylariales	Hypoxylaceae	Phylacia	Phylacia sagrana	RHW122	ENZA Forenstic kit	0.0243	NA	30	1.26	1856	37.8	1.57749	168
PAFTOL1204	FUNGARIUM	180643	W.P. Ting	Holotype	1962-10-18	NA	Malaysia	Af	Selangor	Petaling Jaya	NA	NA	NA	Ascomycota	Pezizomycotina	Dothideomycetes	Dothideales	Incertae sedis	Dolabra	Dolabra nepheliae	RHW1220	aDNA kit	0.0054	NA	60	0.0843	1962	5.058	0.703979	62
PAFTOL1204	FUNGARIUM	180643	W.P. Ting	Holotype	1962-10-18	NA	Malaysia	Af	Selangor	Petaling Jaya	NA	NA	NA	Ascomycota	Pezizomycotina	Dothideomycetes	Dothideales	Incertae sedis	Dolabra	Dolabra nepheliae	RHW1221	CTAB db	0.0051	NA	100	0.7	1962	70	1.8451	62
PAFTOL1205	FUNGARIUM	53514	L.E. Muhr	NA	1977-07-18	NA	Sweden	Dfb	Värmland	Bjurtjarn par., clearing W of Botjarnsmossen	NA	NA	NA	Ascomycota	Pezizomycotina	Eurotiomycetes	Incertae sedis	Rhynchostomataceae	Rhynchostoma	Rhynchostoma minutum	RHW1222	PTB (sevag purification)	0.0035	NA	NA	0	1977	0	-3	47
PAFTOL1206	FUNGARIUM	124348	L. Shernoff	NA	2004-07-02	NA	USA	Dfa	Illinois	Will Co., Pilcher Park	NA	NA	NA	Basidiomycota	Agaricomycotina	Agaricomycetes	Auriculariales	Incertae sedis	Ductifera	Ductifera pululahuana	RHW1223	CTAB db	0.0245	NA	60	19	2004	1140	3.0569	20
PAFTOL1206	FUNGARIUM	124348	L. Shernoff	NA	2004-07-02	NA	USA	Dfa	Illinois	Will Co., Pilcher Park	NA	NA	NA	Basidiomycota	Agaricomycotina	Agaricomycetes	Auriculariales	Incertae sedis	Ductifera	Ductifera pululahuana	RHW1224	PTB (sevag purification)	0.022	NA	NA	0	2004	0	-3	20
PAFTOL1207	FUNGARIUM	860356	S. J. Rick	NA	1902-06-01	NA	Germany	Cfb	Mosel	Bernkastel	NA	NA	NA	Ascomycota	Pezizomycotina	Laboulbeniomycetes	Laboulbeniales	Laboulbeniaceae	Rickia	Rickia Wasmannii	RHW1225	aDNA kit	0.0071	NA	30	0.122	1902	3.66	0.563481	122
PAFTOL1209	FUNGARIUM	123950	B.M. Spooner & G.B. Butterfill	NA	1995-05-07	NA	Portugal	Af	Azores	Flores, N of Caveira, near Castelo	NA	NA	NA	Ascomycota	Pezizomycotina	Dothideomycetes	Pleosporales	Kirschsteiniotheliaceae	Kirschsteiniothelia	Kirschsteiniothelia aethiops	RHW1227	CTAB db	0.0126	NA	30	0	1995	0	-3	29
PAFTOL1210	FUNGARIUM	NA	F. Petrak	NA	1914-03-01	NA	Czech Republic	Dfb	NA	NA	NA	NA	NA	Ascomycota	Pezizomycotina	Dothideomycetes	Pleosporales	Astrosphaeriellaceae	Astrosphaeriella	Astrosphaeriella applanata	RHW1228	PTB (sevag purification)	0.0139	NA	30	0	1914	0	-3	110
PAFTOL1211	FUNGARIUM	192714	R. Santesson	NA	1955-07-28	NA	Sweden	Dfb	Bohuslan	Skafto parish, Tjallso, V. Gaso, Tjallso (a small cape N of )	NA	NA	NA	Ascomycota	Pezizomycotina	Dothideomycetes	Pleosporales	Kirschsteiniotheliaceae	Kirschsteiniothelia	Kirschsteiniothelia maritima	RHW1229	aDNA kit	0.0135	NA	60	3.18	1955	190.8	2.28058	69
PAFTOL88	FUNGARIUM	196062	NA	Isotype	NA	1856	Cuba	Am	NA	NA	NA	NA	NA	Ascomycota	Pezizomycotina	Sordariomycetes	Xylariales	Hypoxylaceae	Phylacia	Phylacia sagrana	RHW123	PTB	0.0108	NA	30	0	1856	0	-3	168
PAFTOL1212	FUNGARIUM	131808	B.M. Spooner	NA	1992-03-05	NA	Brunei	Af	Temburong District	Sungai Belalong, Kuala Belalong field centre	NA	NA	NA	Ascomycota	Pezizomycotina	Sordariomycetes	Meliolales	Meliolaceae	Asteridiella	Asteridiella sp.	RHW1230	PTB (sevag purification)	0.0152	NA	NA	0	1992	0	-3	32
PAFTOL1213	FUNGARIUM	196200	J. Guang-zheng	NA	1978-12-14	NA	China	Cwa	Guangdong	Dinghushan	23 03' 112 27'	NA	NA	Ascomycota	Pezizomycotina	Sordariomycetes	Meliolales	Meliolaceae	Meliola	Meliola eugeniae-jamboloidis	RHW1231	PTB (sevag purification)	0.0113	NA	30	8.3	1978	249	2.3962	46
PAFTOL1214	FUNGARIUM	NA	NA	NA	NA	NA	NA	NA	NA	NA	NA	NA	NA	Ascomycota	Pezizomycotina	Sordariomycetes	Meliolales	Meliolaceae	Meliola	Meliola mangiferae	RHW1232	PTB (sevag purification)	0.0128	NA	NA	0	NA	0	-3	NA
PAFTOL1215	FUNGARIUM	NA	NA	NA	NA	NA	NA	NA	NA	NA	NA	NA	NA	Ascomycota	Pezizomycotina	Sordariomycetes	Meliolales	Meliolaceae	Meliola	Meliola mangiferae	RHW1233	aDNA kit	0.0147	NA	NA	0.282	NA	NA	NA	NA
PAFTOL1216	FUNGARIUM	120046	H. Schuepp	NA	1959-09-27	NA	South Africa	Csb	Western Cape	Knysna, Coney Geen	NA	NA	NA	Ascomycota	Pezizomycotina	Dothideomycetes	Capnodiales	Metacapnodiaceae	Antennularia	Antennularia engleriana	RHW1234	PTB (sevag purification)	0.0056	NA	NA	0	1959	0	-3	65
PAFTOL1217	FUNGARIUM	165206	G.C.	NA	1928-07-01	NA	Zimbabwe	BSh	NA	Victoria Falls	NA	NA	NA	Ascomycota	Pezizomycotina	Dothideomycetes	Capnodiales	Metacapnodiaceae	Antennularia	Antennularia sp.	RHW1235	PTB (sevag purification)	0.0149	NA	NA	0	1928	0	-3	96
PAFTOL1217	FUNGARIUM	165206	G.C.	NA	1928-07-01	NA	Zimbabwe	BSh	NA	Victoria Falls	NA	NA	NA	Ascomycota	Pezizomycotina	Dothideomycetes	Capnodiales	Metacapnodiaceae	Antennularia	Antennularia sp.	RHW1236	CTAB db	0.0044	NA	NA	0	1928	0	-3	96
PAFTOL1217	FUNGARIUM	165206	G.C.	NA	1928-07-01	NA	Zimbabwe	BSh	NA	Victoria Falls	NA	NA	NA	Ascomycota	Pezizomycotina	Dothideomycetes	Capnodiales	Metacapnodiaceae	Antennularia	Antennularia sp.	RHW1237	Qiagen Plant kit	0.0014	NA	NA	0	1928	0	-3	96
PAFTOL1217	FUNGARIUM	165206	G.C.	NA	1928-07-01	NA	Zimbabwe	BSh	NA	Victoria Falls	NA	NA	NA	Ascomycota	Pezizomycotina	Dothideomycetes	Capnodiales	Metacapnodiaceae	Antennularia	Antennularia sp.	RHW1238	PTB (sevag purification)	0.0101	NA	NA	0	1928	0	-3	96
PAFTOL88	FUNGARIUM	196062	NA	Isotype	NA	1856	Cuba	Am	NA	NA	NA	NA	NA	Ascomycota	Pezizomycotina	Sordariomycetes	Xylariales	Hypoxylaceae	Phylacia	Phylacia sagrana	RHW124	CTAB db	0.0155	NA	30	0.118	1856	3.54	0.549003	168
PAFTOL88	FUNGARIUM	196062	NA	Isotype	NA	1856	Cuba	Am	NA	NA	NA	NA	NA	Ascomycota	Pezizomycotina	Sordariomycetes	Xylariales	Hypoxylaceae	Phylacia	Phylacia sagrana	RHW125	ENZA Fungal kit	0.0194	NA	30	0.0325	1856	0.975	-0.0109954	168
PAFTOL1220	FUNGARIUM	120754	C. Clubbe	NA	2003-11-08	NA	Tristan da Cunha	Af	Tristan da Cunha	Green Hill	NA	NA	NA	Ascomycota	Pezizomycotina	Dothideomycetes	Capnodiales	Metacapnodiaceae	Metacapnodium	Metacapnodium sp.	RHW1250	PTB (sevag purification)	0.009	NA	NA	0	2003	0	-3	21
PAFTOL1221	FUNGARIUM	545182	NA	NA	1988-11-26	NA	Mexico	Am	Veracruz	NA	NA	NA	NA	Ascomycota	Pezizomycotina	Laboulbeniomycetes	Laboulbeniales	Laboulbeniaceae	Laboulbenia	Laboulbenia sp.	RHW1251	PTB (sevag purification)	0.014	NA	30	0.167	1988	5.01	0.699838	36
PAFTOL1222	FUNGARIUM	389372	D.E. Shaw	NA	1976-08-08	NA	USA	Cfa	Alabama	NA	NA	NA	NA	Ascomycota	Pezizomycotina	Dothideomycetes	Incertae sedis	Pseudoperisporiaceae	Wentiomyces	Wentiomyces javanicus (cf.)	RHW1252	PTB (sevag purification)	0.0117	NA	NA	0	1976	0	-3	48
PAFTOL1223	FUNGARIUM	38129	P.J. Roberts	NA	1996-06-02	NA	England	Cfb	Surrey	Esher, West End Common	NA	NA	NA	Basidiomycota	Agaricomycotina	Agaricomycetes	Auriculariales	Hyaloriaceae	Microsebacina	Microsebacina laeve	RHW1253	aDNA kit	0.0147	NA	60	0.296	1996	17.76	1.24944	28
PAFTOL1224	FUNGARIUM	158689	R. Johns in Horak	Type	1973-02-04	NA	Papua New Guinea	Af	Morobe District	Mt Kaindi, Wau	NA	NA	NA	Basidiomycota	Agaricomycotina	Agaricomycetes	Boletales	Boletaceae	Boletellus	Boletellus cyanescens	RHW1255	PTB (sevag purification)	0.0113	NA	30	0	1973	0	-3	51
PAFTOL1225	FUNGARIUM	63942	G. & E. Langer	Holotype	1989-02-10	NA	Costa Rica	Am	NA	San Jeronimo, Road to Bajola Hondura	NA	NA	NA	Basidiomycota	Agaricomycotina	Agaricomycetes	Incertae sedis	Incertae sedis	Haplotrichum	Haplotrichum parmastoi	RHW1256	PTB (sevag purification)	0.0099	NA	30	4.79	1989	143.7	2.15746	35
PAFTOL1227	FUNGARIUM	133177	I.G. Baseia	NA	2003-06-11	NA	Brazil	Aw	Pernambuco	Recife, Honto Dois Inmoos	NA	NA	NA	Basidiomycota	Agaricomycotina	Agaricomycetes	Phallales	Phallaceae	Phallus	Phallus pygmaeus	RHW1258	CTAB db	0.0142	NA	30	10	2003	300	2.47712	21
PAFTOL1228	FUNGARIUM	122587	G. Trichies	Paratype	2001-11-07	NA	France	Cfb	Lorraine	Moselle, Beauvange-sous-Saint-Michel	NA	NA	NA	Basidiomycota	Agaricomycotina	Agaricomycetes	Sebacinales	Serendipitaceae	Serendipita	Serendipita lyrica	RHW1259	PTB (sevag purification)	0.0101	NA	NA	0	2001	0	-3	23
PAFTOL89	FUNGARIUM	176026	G.H.K. Thwaites	Syntype	1867-11-01	NA	Sri Lanka	Af	NA	Peradeniya	NA	NA	NA	Ascomycota	Pezizomycotina	Dothideomycetes	Asterinales	Parmulariaceae	Cocconia	Cocconia placenta	RHW126	PTB (sevag purification)	0.0175	NA	30	0.176	1867	5.28	0.722634	157
PAFTOL1229	FUNGARIUM	204575	N.W. Legon	NA	2016-01-23	NA	England	Cfb	North Somerset	Kingsdon (near), Lytes Cary	ST534260	NA	NA	Basidiomycota	Agaricomycotina	Agaricomycetes	Agaricales	Cyphellaceae	Seticyphella	Seticyphella niveola	RHW1260	CTAB db	0.0075	NA	30	0	2016	0	-3	8
PAFTOL1230	FUNGARIUM	203728	P. Smith	NA	2015-09-22	NA	England	Cfb	South Somerset	Horner Wood	SS 9043	NA	NA	Basidiomycota	Agaricomycotina	Agaricomycetes	Agaricales	Incertae sedis	Cephaloscypha	Cephaloscypha mairei	RHW1261	CTAB db	0.0154	NA	30	0	2015	0	-3	9
PAFTOL1231	FUNGARIUM	165810	D.M. Aravindakshan	NA	2009-07-31	NA	India	Am	Kerala	Calicut District, Koyilandy, Poyikaavu	NA	NA	NA	Basidiomycota	Agaricomycotina	Agaricomycetes	Agaricales	Mycenaceae	Amparoina	Amparoina spinosissima	RHW1262	PTB (sevag purification)	0.0188	NA	NA	0	2009	0	-3	15
PAFTOL1233	FUNGARIUM	190054	P. Smith	NA	2013-11-20	NA	France	Cfb	Corsica	Balagne, Foret de Bonifatu	N42 26' 32'' E08 51' 16''	NA	NA	Basidiomycota	Agaricomycotina	Agaricomycetes	Gomphales	Lentariaceae	Lentaria	Lentaria subcaulescens	RHW1264	PTB (sevag purification)	0.0141	NA	30	37	2013	1110	3.04532	11
PAFTOL1234	FUNGARIUM	82305	E. Horak	Isotype	1975-03-28	NA	Argentina	ET	Tierra del Fuego	Ushuaia, El Martial	NA	NA	NA	Basidiomycota	Agaricomycotina	Agaricomycetes	Cantharellales	Tulasnellaceae	Tulasnella	Tulasnella robusta	RHW1265	CTAB db	0.0183	NA	30	0	1975	0	-3	49
PAFTOL1235	FUNGARIUM	143217	M. Florian	NA	2006-11-12	NA	Italy	Csa	Sardegna (Sardinia)	Olbia-Tempio prov., Tempio Pausania, Baldu	NA	NA	NA	Basidiomycota	Agaricomycotina	Agaricomycetes	Thelephorales	Bankeraceae	Sarcodon	Sarcodon cyrneus	RHW1266	CTAB db	0.0004	NA	NA	0	2006	0	-3	18
PAFTOL1236	FUNGARIUM	197442	A. Andrews	NA	2011-11-19	NA	Cyprus	Csa	NA	Kalidonia Falls	NA	NA	NA	Basidiomycota	Agaricomycotina	Agaricomycetes	Thelephorales	Bankeraceae	Sarcodon	Sarcodon amygdaliolens	RHW1267	PTB (sevag purification)	0.0138	NA	NA	0	2011	0	-3	13
PAFTOL1237	FUNGARIUM	76252	K. & G. Beaton	NA	1976-03-25	NA	Australia	Cfb	Victoria	Royston road, above Rubicon	NA	NA	NA	Basidiomycota	Agaricomycotina	Agaricomycetes	Agaricales	Hydnangiaceae	Hydnangium	Hydnangium glabrellum	RHW1268	CTAB db	0.0142	NA	NA	0	1976	0	-3	48
PAFTOL1238	FUNGARIUM	252186	K. Hjortstam	NA	1984-10-02	NA	Finland	Dfd	NA	Padasjoki, Vasijako NP	NA	NA	NA	Basidiomycota	Agaricomycotina	Agaricomycetes	Cantharellales	Hydnaceae	Paullicorticium	Paullicorticium ansatum	RHW1269	CTAB db	0.0085	NA	30	0	1984	0	-3	40
PAFTOL90	FUNGARIUM	180649	J. & M.S. Clemens	Isotype	1932-03-09	NA	Malaysia	Af	Sabah	Mt Kinabalu, Tenompok	NA	NA	NA	Ascomycota	Pezizomycotina	Dothideomycetes	Asterinales	Parmulariaceae	Parmulariopsis	Parmulariopsis pulchella	RHW127	CTAB db	0.012	NA	30	0.516	1932	15.48	1.18977	92
PAFTOL1239	FUNGARIUM	117416	D.J. Lodge	NA	1996-02-09	NA	Puerto Rico	Am	Río Grande	Bosque nacional del Caribe, El Verde, MRCE plot	NA	NA	NA	Basidiomycota	Agaricomycotina	Agaricomycetes	Cantharellales	Hydnaceae	Gloeomucro	Gloeomucro guianensis	RHW1270	CTAB	0.0121	NA	NA	0	1996	0	-3	28
PAFTOL1241	FUNGARIUM	109205	P.J. Roberts	NA	2002-10-04	NA	Belize	Af	Cayo	Mountain Pine Ridge, Five Sisters, nature Trail	NA	NA	NA	Basidiomycota	Agaricomycotina	Agaricomycetes	Tremellodendropsidales	Tremellodendropsidaceae	Tremellodendropsis	Tremellodendropsis flagelliformis	RHW1272	CTAB db	0.0073	NA	30	47	2002	1410	3.14922	22
[truncated: 1,199 more rows]
