# Supplementary material for: Whole genome sequencing of historical specimens from the world's largest fungal collection yields high‐quality assemblies
Source: New Phytol. 2025 Aug 18;251(2):752–67. doi: 10.1111/nph.70472 (PMC13278644; doi:10.1111/nph.70472)
Supplement: Supplementary file 3 — Table S2 The main settings and parameters of the automated genome assembly pipeline. [file NPH-251-752-s010.xlsx]

## Sheet: SupplementInfo
New Phytologist Supporting Information
Article title: Whole genome sequencing of historical specimens from the world’s largest fungal collection yields high-quality assemblies
Authors: Torda Varga*, Roseina Woods*, Frances Pitsillides*, Rowena Hill, Alona Yu. Biketova, Theo Llewellyn, Brandon J.P. Shaw, Emily Hodgson, Brigid Wong, Jasmine Le, Josepha Becker, Alexander J. Bradshaw, Seth L. E. Blake, Clementine Geeves, Quentin Levicky, Lottie Goodman, Ruben L. Mole, Sidney L. Reed, M. Carly Lin, Emily Read, Keenan Harris, Raquel Pino-Bodas, László G. Nagy, Anna Bazzicalu…
Article acceptance date: 26 June 2025
Table S2 The main settings and parameters of the automated genome assembly pipeline

## Sheet: Table S2
Read treatment	Assembler	K-mer size	Number of assemblies introduced in subsequent analyses
Quality trimming (Trimmomatic)	ABySS	33,50,70 90,110,120 + KmerGenie	up to 3
Quality trimming (Trimmomatic)	Megahit	31,51,71,91,99	1
Quality trimming (Trimmomatic)	SPAdes	default	1
Quality trimming (Trimmomatic)	MaSuRCA	default + KmerGenie	2
Quality trimming (Trimmomatic)	IDBA-UD	default	1
Read correction (Lighter)	ABySS	33,50,70 90,110,120 + KmerGenie	up to 3
Read correction (Lighter)	Megahit	31,51,71,91,99	1
Read correction (Lighter)	SPAdes	default	1
Read correction (Lighter)	MaSuRCA	default + KmerGenie	2
Read correction (Lighter)	IDBA-UD	default	1
