# Supplementary material for: Whole genome sequencing of historical specimens from the world's largest fungal collection yields high‐quality assemblies
Source: New Phytol. 2025 Aug 18;251(2):752–67. doi: 10.1111/nph.70472 (PMC13278644; doi:10.1111/nph.70472)
Supplement: Supplementary file 4 — Table S3 Multivariate linear regression analysis of the DNA yield. [file NPH-251-752-s001.xlsx]

## Sheet: SupplementInfo
New Phytologist Supporting Information
Article title: Whole genome sequencing of historical specimens from the world’s largest fungal collection yields high-quality assemblies
Authors: Torda Varga*, Roseina Woods*, Frances Pitsillides*, Rowena Hill, Alona Yu. Biketova, Theo Llewellyn, Brandon J.P. Shaw, Emily Hodgson, Brigid Wong, Jasmine Le, Josepha Becker, Alexander J. Bradshaw, Seth L. E. Blake, Clementine Geeves, Quentin Levicky, Lottie Goodman, Ruben L. Mole, Sidney L. Reed, M. Carly Lin, Emily Read, Keenan Harris, Raquel Pino-Bodas, László G. Nagy, Anna Bazzicalu…
Article acceptance date: 26 June 2025
Table S3 Multivariate linear regression analysis of the DNA yield.

## Sheet: Model comparison
Dataset 1
Full Model: Total DNA ~ Extraction Protocol + Age + Taxonomy (Class) + Climate
Excluded explanatory variable	AIC	AICw	AICw2	AIC_delta	Df
No (Full model)	3451.7	1	NA	NA	NA
Extraction protocol	3595.5	0	0	-143.806	5
Age	3502.4	0	0.87	-50.7327	1
Taxonomy (Class)	3696.6	0	0	-244.975	7
Climatic classes	3506.2	0	0.13	-54.5666	3
Dataset 2
Full Model: Total DNA ~ Extraction Protocol + Age + Taxonomy (Class) + Climate + Weight
Excluded explanatory variable	AIC	AICw	AICw2	AIC_delta	Df
No (Full model)	2537	0.79	NA	NA	NA
Extraction protocol	2581.2	0	0	-44.2067	6
Age	2552.5	0	0	-15.4456	1
Taxonomy (Class)	2600.9	0	0	-63.9216	6
Climatic classes	2557.5	0	0	-20.4554	3
Weight	2539.7	0.21	1	-2.68889	1

## Sheet: Dataset 1
Linear regression Partial F-test (effect size)
Model: Total DNA ~ Extraction Protocol + Age + Taxonomy (Class) + Climate
Linear regression Partial F-test (effect size)
Variable	Df	Sum Sq	Mean Sq	F value	Pr(>F)	partial R2
Extraction protocol	5	83.3646	16.6729	46.0001	6.31805e-45	0.0784343
Age	1	32.8221	32.8221	90.5553	5.33886e-21	0.0276161
Taxonomy (Class)	7	106.432	15.2046	41.949	3.37521e-55	0.128495
Climatic class	3	22.108	7.36935	20.3318	5.77552e-13	0.0316532
Residuals	1866	676.338	0.362454	NA	NA	NA
Linear regression F-test (model performance)
Multiple R2	0.2657
Adjusted R2	0.2594
F-statistic: 42.2 on 16 and 1866 DF
p-value: < 2.2e-16
(55 observations deleted due to missingness)
Linear regression multicollinearity (variance inflation parameter)
var	GVIF	Df	GVIF^(1/(2*Df))
Extraction protocol	1.57436	5	1.04643
Age	1.81609	1	1.34762
Taxonomy (Class)	2.00459	7	1.05093
Climatic class	1.39258	3	1.05674
Linear regression: significance of slopes (t-test)
var	Estimate	Std. Error	t value	Pr(>|t|)	sig	direction
(Intercept)	-1.09014	0.0806115	-13.5234	8.02019e-40	TRUE	negative
CTAB db	0.70044	0.0634532	11.0387	1.72701e-27	TRUE	positive
PTB	0.680978	0.0673654	10.1087	2.00176e-23	TRUE	positive
CTAB a	0.908551	0.0792416	11.4656	1.85635e-29	TRUE	positive
aDNA kit	0.535076	0.106223	5.03731	5.17683e-07	TRUE	positive
Qiagen Blood & Tissue	0.380825	0.10947	3.4788	0.000515232	TRUE	positive
Age	-0.137765	0.0189243	-7.27978	4.9049e-13	TRUE	negative
Lecanoromycetes	0.275808	0.0703043	3.92306	9.05997e-05	TRUE	positive
Eurotiomycetes	0.394286	0.112041	3.51911	0.000443367	TRUE	positive
Agaricomycetes	0.57534	0.0544425	10.5678	2.15688e-25	TRUE	positive
Pezizomycetes	0.784451	0.0640032	12.2564	2.84538e-33	TRUE	positive
Pucciniomycetes	0.31721	0.143668	2.20794	0.0273697	TRUE	positive
Sordariomycetes	0.120287	0.0683233	1.76055	0.0784776	FALSE
Leotiomycetes	0.193375	0.067091	2.88228	0.00399331	TRUE	positive
Climatic class B (Arid)	0.201461	0.0541823	3.71821	0.000206565	TRUE	positive
Climatic class C (Warm temperate)	0.267126	0.0360615	7.40751	1.93925e-13	TRUE	positive
Climatic class D (Snow)	0.316118	0.05607	5.63792	1.98413e-08	TRUE	positive
Total DNA (ng) Extraction protocol statistics
Protocol	n	mean	median	min	max	sd
Qiagen Plant kit	99	198.042	41.1	0	4600	670.273		0.198042	0.670273
CTAB db	1041	3992.4	1440	0	25000	4976.02		3.9924	4.97602
PTB	458	1449.07	348	0	16600	2534.36		1.44907	2.53436
CTAB a	191	5596.79	1660	2.02	132000	13890.2		5.59679	13.8902
aDNA kit	49	441.984	112.5	0.882	6000	1052.24		0.441984	1.05224
Qiagen Blood & Tissue	45	173.805	64.5	0.399	1440	294.261		0.173805	0.294261
Total DNA (ng) Taxonomy (Classes) statistics
Taxonomy	n	mean	median	min	max	sd
Dothideomycetes	154	421.934	38.55	0	8000	1022.27		0.421934	1.02227
Lecanoromycetes	294	4067.76	1035	0.234	132000	11443.2		4.06776	11.4432
Eurotiomycetes	36	1555.48	324	4.59	8760	2399.44		1.55548	2.39944
Agaricomycetes	798	4166.68	1405	0	25000	5187.02		4.16668	5.18702
Pezizomycetes	228	3844.78	2625	0.708	15000	3808.04		3.84478	3.80804
Pucciniomycetes	20	417.75	113.85	12.48	2820	658.36		0.41775	0.65836
Sordariomycetes	162	972.778	55.83	0.108	16600	2592.12		0.972778	2.59212
Leotiomycetes	191	1326.57	134.1	0.159	25000	3032.6		1.32656	3.0326
Total DNA (ng) Climatic classes statistics
Climatic class	n	mean	median	min	max	sd
Climatic class A (Equatorial)	441	1352.85	163.2	0	68000	4361.67		1.35285	4.36167
Climatic class B (Arid)	243	3124.2	1080	0.159	76000	6079.84		3.1242	6.07984
Climatic class C (Warm temperate)	1033	3874.88	900	0	132000	6782.34		3.87488	6.78234
Climatic class D (Snow)	166	3489.77	1035	0.384	15000	4604.96		3.48977	4.60496

## Sheet: Dataset 2
ORIGINAL CATEGORICAL VARIABLES
Linear regression Partial F-test (effect size)
Variable	Df	Sum Sq	Mean Sq	F value	Pr(>F)	partial R2
Weight	1	9.59868	9.59868	14.322	0.000163065	0.149208
Extraction protocol	5	21.4193	4.28386	6.39187	7.41633e-06	0.661145
Age	1	19.5552	19.5552	29.1779	8.22366e-08	0.396337
Taxonomy (Class)	6	56.0439	9.34064	13.937	2.79574e-15	0.746188
Climatic class	3	17.664	5.88799	8.78535	9.38791e-06	0.5
Residuals	1016	680.929	0.670205
Linear regression F-test (model performance)
Multiple R2	0.1543
Adjusted R2	0.141
F-statistic: 11.59 on 16 and 1016 DF
p-value: < 2.2e-16
(14 observations deleted due to missingness)
Linear regression multicollinearity (variance inflation parameter)
var	GVIF	Df	GVIF^(1/(2*Df))
Weight	1.06654	1	1.03273
Extraction protocol	1.17939	5	1.01664
Age	1.20899	1	1.09954
Taxonomy (Class)	1.44394	6	1.03109
Climatic class	1.22904	3	1.03497
Linear regression: significance of slopes (t-test)
var	Estimate	Std. Error	t value	Pr(>|t|)	sig	direction
(Intercept)	-0.680931	0.118708	-5.73616	1.27698e-08	TRUE	negative
Weight	0.0568615	0.026448	2.14993	0.031796	TRUE	positive
CTAB db	0.216444	0.0936609	2.31093	0.0210362	TRUE	positive
PTB	0.474195	0.0924919	5.12688	3.52576e-07	TRUE	positive
CTAB a	0.805477	0.154308	5.21994	2.1698e-07	TRUE	positive
aDNA kit	0.590018	0.146733	4.02103	6.22312e-05	TRUE	positive
Qiagen Blood & Tissue	0.354536	0.149338	2.37406	0.0177788	TRUE	positive
Age	-0.117642	0.0282805	-4.15983	3.45406e-05	TRUE	negative
Lecanoromycetes	0.33684	0.130926	2.57276	0.0102302	TRUE	positive
Eurotiomycetes	0.44704	0.187837	2.37994	0.017499	TRUE	positive
Agaricomycetes	0.323954	0.090282	3.58824	0.000348792	TRUE	positive
Pezizomycetes	0.870311	0.109456	7.95126	4.89216e-15	TRUE	positive
Sordariomycetes	0.210409	0.102628	2.0502	0.0406013	TRUE	positive
Leotiomycetes	0.155446	0.102276	1.51987	0.128855	FALSE
Climatic class B (Arid)	0.363244	0.104185	3.48653	0.000510256	TRUE	positive
Climatic class C (Warm temperate)	0.150355	0.0597757	2.51532	0.0120456	TRUE	positive
Climatic class D (Snow)	0.462582	0.106036	4.3625	1.41703e-05	TRUE	positive
Total DNA (ng) Extraction protocol statistics
Protocol	n	mean	median	min	max	sd
Qiagen Plant kit	99	217.969	39.3	0	4600	706.439
CTAB db	358	1201.86	78	0	15200	2459.7
PTB	441	1371.87	240	0	16600	2526.96
CTAB a	42	1562.66	330	2.02	6300	2071.72
aDNA kit	48	474.555	101.55	0.882	6000	1062.8
Qiagen Blood & Tissue	45	173.805	64.5	0.399	1440	294.261
Total DNA (ng) Taxonomy (Classes) statistics
Protocol	n	mean	median	min	max	sd
Dothideomycetes	116	296.93	15.24	0	8000	969.602
Lecanoromycetes	75	722.619	69	0.234	8700	1672.5
Eurotiomycetes	23	848.143	87.6	0.15	5880	1636.94
Agaricomycetes	387	1220.38	285	0	15200	2182.08
Pezizomycetes	120	2705.78	920	0.708	12420	3432
Sordariomycetes	146	900.1	52.8	0	16600	2467.62
Leotiomycetes	166	701.974	67.95	0	11800	1741.34
Total DNA (ng) Climatic classes statistics
Climatic class	n	mean	median	min	max	sd
Climatic class A (Equatorial)	441	1352.85	163.2	0	68000	4361.67
Climatic class B (Arid)	243	3124.2	1080	0.159	76000	6079.84
Climatic class C (Warm temperate)	1033	3874.88	900	0	132000	6782.34
Climatic class D (Snow)	166	3489.77	1035	0.384	15000	4604.96
