# Supplementary material for: Whole genome sequencing of historical specimens from the world's largest fungal collection yields high‐quality assemblies
Source: New Phytol. 2025 Aug 18;251(2):752–67. doi: 10.1111/nph.70472 (PMC13278644; doi:10.1111/nph.70472)
Supplement: Supplementary file 5 — Table S4 The list of barcoded specimens. [file NPH-251-752-s008.xlsx]

## Sheet: SupplementInfo
New Phytologist Supporting Information
Article title: Whole genome sequencing of historical specimens from the world’s largest fungal collection yields high-quality assemblies
Authors: Torda Varga*, Roseina Woods*, Frances Pitsillides*, Rowena Hill, Alona Yu. Biketova, Theo Llewellyn, Brandon J.P. Shaw, Emily Hodgson, Brigid Wong, Jasmine Le, Josepha Becker, Alexander J. Bradshaw, Seth L. E. Blake, Clementine Geeves, Quentin Levicky, Lottie Goodman, Ruben L. Mole, Sidney L. Reed, M. Carly Lin, Emily Read, Keenan Harris, Raquel Pino-Bodas, László G. Nagy, Anna Bazzicalu…
Article acceptance date: 26 June 2025
Table S4 The list of barcoded specimens.

## Sheet: Table S4
SAMPLE_ID	SOURCE_SAMPLE	ACCESSION_NUMBER_OR_CULTURE_NUMBER	COLLECTOR	TYPE	COLLECTION_DATE	APPROXIMATE_COLLECTION_YEAR2	COUNTRY_ISO	CLIMATE_1	REGIONAL_INFORMATION	LOCALITY_NAME	GRID_REFERENCE	DECIMAL_LATITUDE	DECIMAL_LONGITUDE	FIELD_PHYLUM_IF_SF	FIELD_SUBPHYLUM_IF_SF	FIELD_CLASS_IF_SF	FIELD_ORDER_IF_SF	FIELD_FAMILY_IF_SF	FIELD_GENUS_IF_SF	FIELD_TAXONOMIC_NAME_IF_SF	EXTRACTION_ID	EXTRACTION_PROTOCOL	WEIGHT_GRAMS	QC_DIN_NUMBER	VOL_UL2	QC_FLUOROMETER_CONC_NG_UL2	COLLECTION_YEAR2	TOT_DNA2	TOT_DNA_log	Age	asssembled	barcodes
PAFTOL1775	FUNGARIUM	154962	E. Zhukoff	NA	2007-01-01	NA	Russia	Dfb	NA	NA	NA	NA	NA	Basidiomycota	Agaricomycotina	Agaricomycetes	Phallales	Phallaceae	Phallus	Phallus tenuis	AYB1500	NucleoSpin Plant II	NA	NA	NA	NA	2007	NA	NA	17	FALSE	TRUE
PAFTOL1776	FUNGARIUM	170670	K. Robinson	NA	2011-02-19	NA	England	Cfb	NA	NA	NA	NA	NA	Basidiomycota	Agaricomycotina	Agaricomycetes	Polyporales	Atheliaceae	Ceriporia	Ceriporia lacerata	AYB1501	NucleoSpin Plant II	NA	NA	NA	NA	2011	NA	NA	13	FALSE	TRUE
PAFTOL1777	FUNGARIUM	109202	P.J. Roberts	NA	2002-10-10	NA	Belize	Af	NA	La Milpa Field Station, Lagunita Trail	NA	NA	NA	Basidiomycota	Agaricomycotina	Agaricomycetes	Agaricales	Hydnodontaceae	Scytinopogon	Scytinopogon robustus	AYB1502	NucleoSpin Plant II	NA	NA	NA	NA	2002	NA	NA	22	FALSE	TRUE
PAFTOL1778	FUNGARIUM	132294	D.J. Lodge & P.J. Roberts	NA	2004-07-12	NA	USA	Cfa	NA	NA	NA	NA	NA	Basidiomycota	Agaricomycotina	Agaricomycetes	Sebacinales	Sebacinaceae	Sebacina	Sebacina sparassoidea	AYB1503	NucleoSpin Plant II	NA	NA	NA	NA	2004	NA	NA	20	FALSE	TRUE
PAFTOL1779	FUNGARIUM	143480	D.J. Schafer	NA	2006-11-11	NA	Italy	Cfa	NA	NA	NA	NA	NA	Basidiomycota	Agaricomycotina	Agaricomycetes	Gomphales	Clavariadelphaceae	Clavariadelphus	Clavariadelphus flavoimmaturus	AYB1504	NucleoSpin Plant II	NA	NA	NA	NA	2006	NA	NA	18	FALSE	TRUE
PAFTOL1781	FUNGARIUM	158339	A.E. & N.H. Sinnott	NA	2006-06-06	NA	Australia	BWh	NA	NA	NA	NA	NA	Basidiomycota	Agaricomycotina	Agaricomycetes	Gomphales	Gomphaceae	Ramaria	Ramaria capitata	AYB1506	NucleoSpin Plant II	NA	NA	NA	NA	2006	NA	NA	18	FALSE	TRUE
PAFTOL1782	FUNGARIUM	132332	P.J. Roberts	NA	2004-07-14	NA	USA	Cfa	NA	NA	NA	NA	NA	Basidiomycota	Agaricomycotina	Agaricomycetes	Gomphales	Gomphaceae	Ramaricium	Ramaricium polyporoideum	AYB1507	NucleoSpin Plant II	NA	NA	NA	NA	2004	NA	NA	20	FALSE	TRUE
PAFTOL1783	FUNGARIUM	194559	A. Henrici	NA	2014-09-27	NA	England	Cfb	NA	NA	NA	NA	NA	Basidiomycota	Agaricomycotina	Agaricomycetes	Atheliales	Atheliaceae	Piloderma	Piloderma bicolor	AYB1508	NucleoSpin Plant II	NA	NA	NA	NA	2014	NA	NA	10	FALSE	TRUE
PAFTOL1784	FUNGARIUM	136639	N.W. Legon	NA	2006-04-08	NA	England	Cfb	NA	NA	NA	NA	NA	Basidiomycota	Agaricomycotina	Agaricomycetes	Atheliales	Atheliaceae	Byssocorticium	Byssocorticium atrovirens	AYB1509	NucleoSpin Plant II	NA	NA	NA	NA	2006	NA	NA	18	FALSE	TRUE
PAFTOL1785	FUNGARIUM	175157	N.W. Legon	NA	2011-10-01	NA	England	Cfb	NA	NA	NA	NA	NA	Basidiomycota	Agaricomycotina	Agaricomycetes	Atheliales	Atheliaceae	Leptosporomyces	Leptosporomyces fuscostratus	AYB1510	NucleoSpin Plant II	NA	NA	NA	NA	2011	NA	NA	13	FALSE	TRUE
PAFTOL1786	FUNGARIUM	194466	A. Henrici	NA	2014-09-09	NA	Scotland	Cfb	NA	NA	NA	NA	NA	Basidiomycota	Agaricomycotina	Agaricomycetes	Atheliales	Atheliaceae	Leptosporomyces	Leptosporomyces galzinii	AYB1511	NucleoSpin Plant II	NA	NA	NA	NA	2014	NA	NA	10	FALSE	TRUE
PAFTOL1787	FUNGARIUM	123438	P.J. Roberts	NA	2002-10-03	NA	Belize	Af	NA	NA	NA	NA	NA	Basidiomycota	Agaricomycotina	Agaricomycetes	Auriculariales	Incertae sedis	Basidiodendron	Basidiodendron farinaceum	AYB1512	NucleoSpin Plant II	NA	NA	NA	NA	2002	NA	NA	22	FALSE	TRUE
PAFTOL1789	FUNGARIUM	191618	G. Mattock	NA	2014-01-22	NA	England	Cfb	NA	NA	NA	NA	NA	Basidiomycota	Agaricomycotina	Agaricomycetes	Auriculariales	Incertae sedis	Basidiodendron	Basidiodendron spinosum	AYB1514	NucleoSpin Plant II	NA	NA	NA	NA	2014	NA	NA	10	FALSE	TRUE
PAFTOL1790	FUNGARIUM	1049	L. Ryvarden	NA	1987-01-16	NA	Brazil	Aw	NA	NA	NA	NA	NA	Basidiomycota	Agaricomycotina	Agaricomycetes	Auriculariales	Incertae sedis	Patouillardina	Patouillardina cinerea	AYB1515	NucleoSpin Plant II	NA	NA	NA	NA	1987	NA	NA	37	FALSE	TRUE
PAFTOL1791	FUNGARIUM	187463	N.W. Legon	NA	2013-05-06	NA	England	Cfb	NA	NA	NA	NA	NA	Basidiomycota	Agaricomycotina	Agaricomycetes	Cantharellales	Botryobasidiaceae	Botryobasidium	Botryobasidium ellipsosporum	AYB1516	NucleoSpin Plant II	NA	NA	NA	NA	2013	NA	NA	11	FALSE	TRUE
PAFTOL1792	FUNGARIUM	174707	N.W. Legon	NA	2010-10-19	NA	England	Cfb	NA	NA	NA	NA	NA	Basidiomycota	Agaricomycotina	Agaricomycetes	Cantharellales	Botryobasidiaceae	Botryobasidium	Botryobasidium pruinatum	AYB1517	NucleoSpin Plant II	NA	NA	NA	NA	2010	NA	NA	14	FALSE	TRUE
PAFTOL1793	FUNGARIUM	64292	B.M. Spooner	NA	1999-08-25	NA	New Zealand	Cfb	NA	NA	NA	NA	NA	Basidiomycota	Agaricomycotina	Agaricomycetes	Gomphales	Boletaceae	Gautieria	Gautieria novae-zelandiae	AYB1518	NucleoSpin Plant II	NA	NA	NA	NA	1999	NA	NA	25	FALSE	TRUE
PAFTOL1794	FUNGARIUM	109166	P.J. Roberts	NA	2002-09-29	NA	Belize	Af	NA	NA	NA	NA	NA	Basidiomycota	Agaricomycotina	Agaricomycetes	Gomphales	Lentariaceae	Lentaria	Lentaria surculus	AYB1519	NucleoSpin Plant II	NA	NA	NA	NA	2002	NA	NA	22	FALSE	TRUE
PAFTOL1976	FUNGARIUM	52595	J. Moravec	Isotype	1966-04-11	NA	Czech Republic	Dfb	NA	NA	NA	NA	NA	Ascomycota	Pezizomycotina	Pezizomycetes	Pezizales	Pezizaceae	Peziza	Peziza moravecii	BW1793	CTAB db	NA	NA	60	62	1966	3720	3.57054	58	FALSE	TRUE
PAFTOL1540	FUNGARIUM	FF^	K. Vanky	NA	1973-08-08	NA	Sweden	Dfc	Dalarna	Gagnef, Lake Gimmen	NA	60.37N. 15,14 E.	NA	Basidiomycota	Incertae sedis	Entorrhizomycetes	Entorrhizales	Entorrhizaceae	Entorrhiza	Entorrhiza casparyana	CV1390	PTB	0.0126	NA	30	20	1973	600	2.77815	51	FALSE	TRUE
PAFTOL1802	FUNGARIUM	163006	M. Contu	TYPE	2002-06-13	NA	Italy	Cfa	NA	NA	NA	NA	NA	Basidiomycota	Agaricomycotina	Agaricomycetes	Agaricales	Inocybaceae	Inocybe	Inocybe subfusispora	FP1630	CTAB db	NA	NA	100	8.5	2002	850	2.92942	22	TRUE	TRUE
PAFTOL1803	FUNGARIUM	159860	T.F. Hering	NA	2008-10-10	NA	Czech Republic	Dfb	NA	NA	NA	NA	NA	Basidiomycota	Agaricomycotina	Agaricomycetes	Agaricales	Inocybaceae	Inocybe	Inocybe flocculosa	FP1631	CTAB db	NA	NA	100	8.3	2008	830	2.91908	16	TRUE	TRUE
PAFTOL1812	FUNGARIUM	202078	P.F. Cannon	NA	2014-10-04	NA	Norway	Cfb	NA	NA	NA	NA	NA	Ascomycota	Pezizomycotina	Sordariomycetes	Coronophorales	Bertiaceae	Bertia	Bertia moriformis	FP1640	CTAB db	NA	NA	100	39	2014	3900	3.59106	10	TRUE	TRUE
PAFTOL1813	FUNGARIUM	57724	A.R. Outen	NA	1998-05-30	NA	Spain	BSk	NA	NA	NA	NA	NA	Ascomycota	Pezizomycotina	Pezizomycetes	Incertae sedis	Pseudombrophilaceae	Pseudombrophila	Pseudombrophila ripensis	FP1641	CTAB db	NA	NA	100	47	1998	4700	3.6721	26	TRUE	TRUE
PAFTOL1816	FUNGARIUM	155229	A. Lantieri	Holotype	2005-10-29	NA	Italy	Csa	Siracusa	Buccheri, Bosco di Santa Maria	NA	NA	NA	Ascomycota	Pezizomycotina	Pezizomycetes	Incertae sedis	Pulvinulaceae	Pulvinula	Pulvinula johannis	FP1644	CTAB db	NA	NA	100	3.4	2005	340	2.53148	19	TRUE	TRUE
PAFTOL1817	FUNGARIUM	155231	A. Lantieri	Paratype	2006-10-26	NA	Italy	Cfa	NA	NA	NA	NA	NA	Ascomycota	Pezizomycotina	Pezizomycetes	Incertae sedis	Pulvinulaceae	Pulvinula	Pulvinula johannis	FP1645	CTAB db	NA	NA	100	4.07	2006	407	2.60959	18	FALSE	TRUE
PAFTOL1822	FUNGARIUM	68744	P.J. Robert	NA	1998-06-15	NA	Puerto Rico	Am	NA	NA	NA	NA	NA	Ascomycota	Pezizomycotina	Pezizomycetes	Pezizales	Glaziellaceae	Glaziella	Glaziella vesiculosa	FP1650	CTAB db	NA	NA	100	60	1998	6000	3.77815	26	TRUE	TRUE
PAFTOL1823	FUNGARIUM	57484	N.W. Legon	NA	1997-11-22	NA	Puerto Rico	Am	Rio Grande	Bosque Nacional del Caribe, Sabana	NA	NA	NA	Ascomycota	Pezizomycotina	Pezizomycetes	Pezizales	Glaziellaceae	Glaziella	Glaziella sp.	FP1651	CTAB db	NA	NA	100	54	1997	5400	3.73239	27	FALSE	TRUE
PAFTOL1827	FUNGARIUM	169605	G. Medardi	NA	2010-09-10	NA	Italy	Cfa	NA	NA	NA	NA	NA	Ascomycota	Pezizomycotina	Pezizomycetes	Incertae sedis	Pulvinulaceae	Pulvinula	Pulvinula cinnabarina	FP1655	CTAB db	NA	NA	100	2.82	2010	282	2.45025	14	TRUE	TRUE
PAFTOL1860	FUNGARIUM	27221	M.C. Clark	Type	1976-11-01	NA	USA	BSk	Idaho	Alcester	NA	NA	NA	Basidiomycota	Agaricomycotina	Agaricomycetes	Agaricales	Hyaloscyphaceae	Typhula	Typhula idahoensis	FP1680	CTAB db	NA	NA	30	19	1976	570	2.75587	48	TRUE	TRUE
PAFTOL1863	FUNGARIUM	87935	D.A. Reid	NA	1976-05-29	NA	Australia	Cfb	Victoria	Dividing Range, Fernshaw Reserve	NA	NA	NA	Basidiomycota	Agaricomycotina	Agaricomycetes	Agaricales	Clavariadelphaceae	Clavariadelphus	Clavariadephus junceus	FP1683	CTAB db	NA	NA	30	19	1976	570	2.75587	48	FALSE	TRUE
PAFTOL1864	FUNGARIUM	159853	B.M. Spooner	NA	2008-10-09	NA	Czech Republic	Dfb	Moravia	LPA Beskydy, Bumbálka, Salajka N.N.R.	NA	NA	NA	Basidiomycota	Agaricomycotina	Agaricomycetes	Agaricales	Typhulaceae	Macrotyphula	Macrotyphula juncea	FP1684	CTAB db	NA	NA	30	186	2008	5580	3.74663	16	TRUE	TRUE
PAFTOL1872	FUNGARIUM	132349	S.E. Evans & P.J. Roberts NA53	NA	2004-07-13	NA	USA	Cfa	Tennessee	Great Smoky Mountains Nat. Park, Sevier Co., Greenbrier Cove	NA	NA	NA	Basidiomycota	Agaricomycotina	Agaricomycetes	Agaricales	Clavariaceae	Ramariopsis	Ramariopsis tenuiramosa	FP1692	CTAB db	NA	NA	30	128	2004	3840	3.58433	20	TRUE	TRUE
PAFTOL1874	FUNGARIUM	50546	P.J. Roberts	Holotype	1997-04-03	NA	Cameroon	Am	South West Province	Korup National Park, Science Camp	NA	NA	NA	Basidiomycota	Agaricomycotina	Agaricomycetes	Agaricales	Pterulaceae	Pterula	Pterula parvispora	FP1694	CTAB db	NA	NA	30	25	1997	750	2.87506	27	FALSE	TRUE
PAFTOL1876	FUNGARIUM	195445	G. Stevenson Cone	Holotype	1953-05-31	NA	New Zealand	Cfb	NA	Waipori	NA	NA	NA	Basidiomycota	Agaricomycotina	Agaricomycetes	Agaricales	Hygrophoraceae	Cantharellula	Cantharellula waiporiensis	FP1696	CTAB db	NA	NA	30	175	1953	5250	3.72016	71	FALSE	TRUE
PAFTOL1881	FUNGARIUM	37832	M.E. Bechem (P.J. Roberts K106)	NA	1996-04-25	NA	Cameroon	Am	Cameroon	Korup National Park, Transect P	NA	NA	NA	Basidiomycota	Agaricomycotina	Agaricomycetes	Hymenochaetales	Nigrofomitaceae	Nigrofomes	Nigrofomes melanoporus	FP1702	CTAB db	NA	NA	30	3.99	1996	119.7	2.07809	28	FALSE	TRUE
PAFTOL1889	FUNGARIUM	126560	H.G. Wagner	NA	2002-08-28	NA	Germany	Cfb	Niedersachsen (Lower Saxony)	Heinsen, river Weser, road K32	NA	NA	NA	Ascomycota	Pezizomycotina	Dothideomycetes	Monoblastiales	Monoblastiaceae	Acrocordia	Acrocordia gemmata	FP1710	CTAB db	NA	NA	30	18	2002	540	2.73239	22	TRUE	TRUE
PAFTOL1766	FIELD_COLLECTION	NA	J. A. Muñoz	NA	2001-10-28	NA	Spain	BSk	Burgos	Valle de Mena, Barrasa, 43º06’16’’N 3º19’39’’W	NA	43º06’16’’N	3º19’39’’W	Basidiomycota	Agaricomycotina	Agaricomycetes	Boletales	Boletaceae	Xerocomus	Xerocomus erubescens	FP1730	CTAB db	NA	NA	60	174	2001	10440	4.0187	0	FALSE	TRUE
PAFTOL1844	FIELD_COLLECTION	NA	R. Pino-Bodas	NA	NA	2022	Finland	Dfd	NA	Kotka V. Haikonen 30717 (H)	NA	NA	NA	Ascomycota	Pezizomycotina	Lecanoromycetes	Lecanorales	Lecanoraceae	Lecanora	Lecanora polytropa	FP1813	CTAB db	NA	NA	30	2.93	2022	87.9	1.94399	0	TRUE	TRUE
PAFTOL1847	FIELD_COLLECTION	NA	R. Pino-Bodas	NA	NA	2022	Finland	Dfd	NA	Turku J. PykÃ¤lÃ¤ 48670 (H)	NA	NA	NA	Ascomycota	Pezizomycotina	Lecanoromycetes	Lecanorales	Haematommataceae	Haematoma	Haematoma ochroleucum	FP1815	CTAB db	NA	NA	30	0.557	2022	16.71	1.22298	0	TRUE	TRUE
PAFTOL1931	FUNGARIUM	78522	L. Rodway	Holotype	NA	NA	Australia	Cfa	Tasmania	Hobart	NA	NA	NA	Basidiomycota	Agaricomycotina	Agaricomycetes	Hysterangiales	Gallaceaceae	Austrogautieria	Austrogautieria rodwayi	FP1958	PTB	NA	NA	30	38	NA	1140	3.0569	NA	TRUE	TRUE
PAFTOL1935	FUNGARIUM	109202	P.J. Roberts	NA	2002-10-10	NA	Belize	Af	Orange Walk	La Milpa Field Station, Lagunita Trail	NA	NA	NA	Basidiomycota	Agaricomycotina	Agaricomycetes	Trechisporales	Hydnodontaceae	Scytinopogon	Scytinopogon robustus	FP1962	PTB	NA	NA	60	25	2002	1500	3.17609	22	TRUE	TRUE
PAFTOL1940	FUNGARIUM	263888	V. Stajsic	NA	2012-01-20	NA	Australia	Cfb	Victoria	Melbourne, Royal Botanic Garden	NA	NA	NA	Basidiomycota	Agaricomycotina	Agaricomycetes	Phallales	Phallaceae	Aseroe	Aseroe rubra	FP1967	PTB	NA	NA	30	137	2012	4110	3.61384	12	TRUE	TRUE
PAFTOL1941	FUNGARIUM	FF^	D. M. Dring	NA	1962-10-10	NA	France	Cfb	Malmaison Forest	Bois de St. Cucufa	NA	NA	NA	Basidiomycota	Agaricomycotina	Agaricomycetes	Phallales	Phallaceae	Phallus	Phallus impudicus	FP1968	PTB	NA	NA	30	2.01	1962	60.3	1.78032	62	TRUE	TRUE
PAFTOL1943	FUNGARIUM	153882	N.H. Sinnott (also Spirit 1229)	NA	2006-06-04	NA	Australia	Cfb	Victoria	Altona North, Kororoit Creek (near), John Street (SW of)	NA	NA	NA	Basidiomycota	Agaricomycotina	Agaricomycetes	Phallales	Phallogastraceae	Protubera	Protubera canescens	FP1970	PTB	NA	NA	60	22	2006	1320	3.12057	18	FALSE	TRUE
PAFTOL1946	FUNGARIUM	63755	C.T. Rogerson & F. Bor-Amer	NA	1962-09-15	NA	USA	Cfa	New York	Bronx Co., New York Botanical Garden	NA	NA	NA	Basidiomycota	Agaricomycotina	Agaricomycetes	Phallales	Phallaceae	Pseudocolus	Pseudocolus schellenbergiae	FP1973	PTB	NA	NA	30	36	1962	1080	3.03342	62	FALSE	TRUE
PAFTOL2107	FUNGARIUM	57123	Trappe	NA	1994-03-05	NA	Australia	Cfa	Queensland	Atherton Tablelands, Davies Creek State	NA	NA	NA	Basidiomycota	Agaricomycotina	Agaricomycetes	Hysterangiales	Mesophelliaceae	Gummiglobus	Gummiglobus joyceae	FP1999	CTAB db	NA	NA	30	13	1994	390	2.59106	30	FALSE	TRUE
PAFTOL2132	FUNGARIUM	192939	M. Kobayashi (comm. T. Hosoya)	NA	2001-06-18	NA	Japan	Cfa	Nagano Pref.	Karuizawa	NA	NA	NA	Basidiomycota	Agaricomycotina	Agaricomycetes	Gomphales	Gomphaceae	Gomphus	Gomphus floccosus	FP2032	CTAB db	NA	NA	30	97	2001	2910	3.46389	23	FALSE	TRUE
PAFTOL2154	FUNGARIUM	154900	K. Põldmaa & K. Hansen	NA	2007-09-19	NA	Russia	Dfb	NA	NA	NA	NA	NA	Ascomycota	Pezizomycotina	Pezizomycetes	Pezizales	Otideaceae	Otidea	Otidea leporina	FP2068	CTAB db	NA	NA	30	168	2007	5040	3.70243	17	FALSE	TRUE
PAFTOL2155	FUNGARIUM	190786	P. A. Moreau	NA	2013-11-20	NA	France	Cfb	NA	NA	NA	NA	NA	Ascomycota	Pezizomycotina	Pezizomycetes	Pezizales	Otideaceae	Otidea	Otidea onotica	FP2069	CTAB db	NA	NA	30	129	2013	3870	3.58771	11	TRUE	TRUE
PAFTOL2156	FUNGARIUM	159972	K. Kos, from village exhibits	NA	2008-10-11	NA	Czech Republic	Dfb	NA	NA	NA	NA	NA	Ascomycota	Pezizomycotina	Pezizomycetes	Pezizales	Otideaceae	Otidea	Otidea onotica	FP2070	CTAB db	NA	NA	30	121	2008	3630	3.55991	16	FALSE	TRUE
PAFTOL2157	FUNGARIUM	190798	I. Ridge	NA	2013-11-24	NA	France	Cfb	NA	NA	NA	NA	NA	Ascomycota	Pezizomycotina	Pezizomycetes	Pezizales	Otideaceae	Otidea	Otidea bufonia	FP2071	CTAB db	NA	NA	30	153	2013	4590	3.66181	11	TRUE	TRUE
PAFTOL2161	FUNGARIUM	102819	C. Greenaway	NA	2002-09-04	NA	Italy	Cfa	NA	NA	NA	NA	NA	Ascomycota	Pezizomycotina	Pezizomycetes	Pezizales	Discinaceae	Hydnotrya	Hydnotrya tulasnei	FP2075	CTAB db	NA	NA	30	250	2002	7500	3.87506	22	FALSE	TRUE
PAFTOL2163	FUNGARIUM	173271	Grace	NA	2011-11-15	NA	England	Cfb	NA	NA	NA	NA	NA	Ascomycota	Pezizomycotina	Pezizomycetes	Pezizales	Tuberaceae	Tuber	Tuber rapaeodorum	FP2077	CTAB db	NA	NA	30	250	2011	7500	3.87506	13	TRUE	TRUE
PAFTOL2165	FUNGARIUM	808179	NA	NA	1977-09-08	NA	NA	NA	NA	NA	NA	NA	NA	Ascomycota	Pezizomycotina	Pezizomycetes	Pezizales	Pyronemataceae	Jafnea	Jafnea semitosta	FP2079	CTAB db	NA	NA	30	250	1977	7500	3.87506	47	TRUE	TRUE
PAFTOL2166	FUNGARIUM	808183	NA	Type	NA	NA	NA	NA	NA	NA	NA	NA	NA	Ascomycota	Pezizomycotina	Pezizomycetes	Pezizales	Pyronemataceae	Jafnea	Jafnea semitosta	FP2080	CTAB db	NA	NA	30	250	NA	7500	3.87506	NA	FALSE	TRUE
PAFTOL2173	FUNGARIUM	160469	S. Bosanquet	NA	2008-04-10	NA	Wales	Cfb	Carmarthenshire	Mynydd Pencarreg	NA	NA	NA	Ascomycota	Pezizomycotina	Geoglossomycetes	Geoglossales	Geoglossaceae	Sarcoleotia	Sarcoleotia turficola	FP2087	CTAB db	NA	NA	30	206	2008	6180	3.79099	16	TRUE	TRUE
PAFTOL2174	FUNGARIUM	253345	Y. Mynett	NA	2016-10-01	NA	England	Cfb	Westmorland	Penrith, Cliburn Moss NNR	NA	NA	NA	Ascomycota	Pezizomycotina	Geoglossomycetes	Geoglossales	Gelatinodiscaceae	Ascocoryne	Ascocoryne turficola	FP2088	CTAB db	NA	NA	30	86	2016	2580	3.41162	8	TRUE	TRUE
PAFTOL2176	FUNGARIUM	30204	B.M. Spooner & G.B. Butterfill	NA	1995-05-05	NA	Portugal	Af	Azores	Flores, on road across centre, near Caldeira Comprida	NA	NA	NA	Ascomycota	Pezizomycotina	Leotiomycetes	Helotiales	Helotiaceae	Cyathicula	Cyathicula pteridicola	FP2090	CTAB db	NA	NA	30	0.349	1995	10.47	1.01995	29	FALSE	TRUE
PAFTOL2179	FUNGARIUM	143341	E.M. Holden	NA	2006-10-16	NA	Scotland	Cfb	Aberdeenshire	Slewdrum	NA	NA	NA	Ascomycota	Pezizomycotina	Sordariomycetes	Incertae sedis	Incertae sedis	Bulgariella	Bulgariella pulla	FP2093	CTAB db	NA	NA	30	123	2006	3690	3.56703	18	TRUE	TRUE
PAFTOL2181	FUNGARIUM	160387	E.W. Brown	NA	2008-10-08	NA	England	Cfb	NA	NA	NA	NA	NA	Ascomycota	Pezizomycotina	Leotiomycetes	Leotiales	Leotiaceae	Leotia	Leotia lubrica	FP2095	CTAB db	NA	NA	30	163	2008	4890	3.68931	16	TRUE	TRUE
PAFTOL2183	FUNGARIUM	176261	M. Nabe	NA	2004-11-06	NA	Japan	Cfa	NA	NA	NA	NA	NA	Ascomycota	Pezizomycotina	Leotiomycetes	Leotiales	Leotiaceae	Leotia	Leotia chlorocephala	FP2097	CTAB db	NA	NA	30	157	2004	4710	3.67302	20	TRUE	TRUE
PAFTOL2190	FUNGARIUM	200290	T. Niskanen	NA	2015-08-24	NA	Scotland	Cfb	NA	NA	NA	NA	NA	Basidiomycota	Agaricomycotina	Agaricomycetes	Cantharellales	Hydnaceae	Hydnum	Hydnum repandum	FP2104	CTAB db	NA	NA	30	153	2015	4590	3.66181	9	FALSE	TRUE
PAFTOL2193	FUNGARIUM	142978	J. Darby	NA	2006-11-09	NA	Italy	Cfa	NA	NA	NA	NA	NA	Basidiomycota	Agaricomycotina	Agaricomycetes	Gomphales	Clavariadelphaceae	Clavariadelphus	Clavariadelphus flavoimmaturus	FP2107	CTAB db	NA	NA	30	250	2006	7500	3.87506	18	TRUE	TRUE
PAFTOL2195	FUNGARIUM	159855	S.J. Skeates	NA	2008-10-10	NA	Czech Republic	Dfb	NA	NA	NA	NA	NA	Basidiomycota	Agaricomycotina	Agaricomycetes	Gomphales	Clavariadelphaceae	Clavariadelphus	Clavariadelphus truncatus	FP2109	CTAB db	NA	NA	60	161	2008	9660	3.98498	16	TRUE	TRUE
PAFTOL2196	FUNGARIUM	163814	J.C. Zamora, L. Rubio & I. Olariaga [ex BIO 12637]	NA	2006-10-11	NA	Spain	BSk	NA	NA	NA	NA	NA	Basidiomycota	Agaricomycotina	Agaricomycetes	Gomphales	Clavariadelphaceae	Clavariadelphus	Clavariadelphus truncatus	FP2110	CTAB db	NA	NA	30	76	2006	2280	3.35793	18	FALSE	TRUE
PAFTOL2197	FUNGARIUM	190119	T.F. Hering	NA	2013-11-24	NA	France	Cfb	Corsica	NA	NA	NA	NA	Basidiomycota	Agaricomycotina	Agaricomycetes	Gomphales	Clavariadelphaceae	Clavariadelphus	Clavariadelphus pistillaris	FP2111	CTAB db	NA	NA	60	5.3	2013	318	2.50243	11	FALSE	TRUE
PAFTOL2198	FUNGARIUM	195503	A. Braddock	NA	2012-10-22	NA	Northern Ireland	Cfb	NA	NA	NA	NA	NA	Basidiomycota	Agaricomycotina	Agaricomycetes	Gomphales	Clavariadelphaceae	Clavariadelphus	Clavariadelphus pistillaris	FP2112	CTAB db	NA	NA	30	134	2012	4020	3.60423	12	TRUE	TRUE
PAFTOL2199	FUNGARIUM	194413	A. Kovalenko (Myc. petropolitana exs. 105)	NA	2009-08-18	NA	Russia	Dfb	NA	NA	NA	NA	NA	Basidiomycota	Agaricomycotina	Agaricomycetes	Cantharellales	Hydnaceae	Craterellus	Craterellus lutescens	FP2113	CTAB db	NA	NA	60	159	2009	9540	3.97955	15	TRUE	TRUE
PAFTOL2200	FUNGARIUM	1437703	M.H. Ivory	NA	1992-10-18	NA	United Kingdom	Cfb	England	Waterperry Wood	NA	NA	NA	Basidiomycota	Agaricomycotina	Agaricomycetes	Cantharellales	Hydnaceae	Craterellus	Craterellus tubaeformis	FP2114	CTAB db	NA	NA	30	132	1992	3960	3.5977	32	TRUE	TRUE
PAFTOL2203	FUNGARIUM	63157	NA	Holotype	NA	1839	Canada	Dfb	NA	NA	NA	NA	NA	Basidiomycota	Agaricomycotina	Agaricomycetes	Gomphales	Gomphaceae	Gomphus	Gomphus canadensis	FP2117	CTAB db	NA	NA	30	174	1839	5220	3.71767	185	FALSE	TRUE
PAFTOL2208	FUNGARIUM	1435206	A. Henrici	NA	2021-10-08	NA	United Kingdom	Cfb	Surrey	Royal Botanic Garden Kew	NA	NA	NA	Basidiomycota	Agaricomycotina	Agaricomycetes	Gomphales	Gomphaceae	Phaeoclavulina	Phaeoclavulina curta	FP2122	CTAB db	NA	NA	30	192	2021	5760	3.76042	3	TRUE	TRUE
PAFTOL2209	FUNGARIUM	203649	A. Henrici	NA	2015-09-25	NA	England	Cfb	NA	NA	NA	NA	NA	Basidiomycota	Agaricomycotina	Agaricomycetes	Gomphales	Gomphaceae	Phaeoclavulina	Phaeoclavulina flaccida	FP2123	CTAB db	NA	NA	30	214	2015	6420	3.80754	9	TRUE	TRUE
PAFTOL2212	FUNGARIUM	190117	D. McNeil	NA	2013-11-24	NA	France	Cfb	Corsica	NA	NA	NA	NA	Basidiomycota	Agaricomycotina	Agaricomycetes	Gomphales	Gomphaceae	Ramaria	Ramaria botrytis	FP2126	CTAB db	NA	NA	30	250	2013	7500	3.87506	11	TRUE	TRUE
PAFTOL2214	FUNGARIUM	155547	E.M. Fries	Isotype	NA	NA	Sweden	Dfb	NA	NA	NA	NA	NA	Basidiomycota	Agaricomycotina	Agaricomycetes	Gomphales	Gomphaceae	Ramaria	Ramaria suecica	FP2128	CTAB db	NA	NA	30	38	NA	1140	3.0569	NA	TRUE	TRUE
PAFTOL2215	FUNGARIUM	204212	A. Lucas	NA	2015-09-26	NA	England	Cfb	NA	NA	NA	NA	NA	Basidiomycota	Agaricomycotina	Agaricomycetes	Gomphales	Lentariaceae	Kavinia	Kavinia alboviridis	FP2129	CTAB db	NA	NA	30	74	2015	2220	3.34635	9	TRUE	TRUE
PAFTOL2216	FUNGARIUM	162971	A. Henrici	NA	2009-04-16	NA	England	Cfb	NA	NA	NA	NA	NA	Basidiomycota	Agaricomycotina	Agaricomycetes	Gomphales	Lentariaceae	Kavinia	Kavinia alboviridis	FP2130	CTAB db	NA	NA	30	67	2009	2010	3.3032	15	FALSE	TRUE
PAFTOL2221	FUNGARIUM	236775	A. Henrici	NA	2017-09-13	NA	England	Cfb	NA	NA	NA	NA	NA	Basidiomycota	Agaricomycotina	Agaricomycetes	Agaricales	Tricholomataceae	Tricholoma	Tricholoma lascivum	FP2135	CTAB db	NA	NA	30	250	2017	7500	3.87506	7	FALSE	TRUE
PAFTOL2222	FUNGARIUM	195178	N.W. Legon	NA	2014-10-29	NA	Channel Islands	Cfb	NA	NA	NA	NA	NA	Basidiomycota	Agaricomycotina	Agaricomycetes	Agaricales	Tricholomataceae	Tricholoma	Tricholoma lascivum	FP2136	CTAB db	NA	NA	30	250	2014	7500	3.87506	10	FALSE	TRUE
PAFTOL2223	FUNGARIUM	86305	D. Viney	NA	2001-01-19	NA	Cyprus	Csa	NA	NA	NA	NA	NA	Basidiomycota	Agaricomycotina	Agaricomycetes	Agaricales	Tricholomataceae	Tricholoma	Tricholoma portentosum	FP2137	CTAB db	NA	NA	30	250	2001	7500	3.87506	23	FALSE	TRUE
PAFTOL2224	FUNGARIUM	145263	S.E. Evans	NA	2000-09-11	NA	Norway	Cfb	NA	NA	NA	NA	NA	Basidiomycota	Agaricomycotina	Agaricomycetes	Agaricales	Tricholomataceae	Tricholoma	Tricholoma portentosum	FP2138	CTAB db	NA	NA	60	250	2000	15000	4.17609	24	FALSE	TRUE
PAFTOL2225	FUNGARIUM	142891	R.G. Betts	NA	2005-10-19	NA	England	Cfb	NA	NA	NA	NA	NA	Basidiomycota	Agaricomycotina	Agaricomycetes	Agaricales	Tricholomataceae	Tricholoma	Tricholoma sciodes	FP2139	CTAB db	NA	NA	30	250	2005	7500	3.87506	19	FALSE	TRUE
PAFTOL2226	FUNGARIUM	133841	E.W. Brown	NA	2005-09-21	NA	England	Cfb	NA	NA	NA	NA	NA	Basidiomycota	Agaricomycotina	Agaricomycetes	Agaricales	Tricholomataceae	Tricholoma	Tricholoma sciodes	FP2140	CTAB db	NA	NA	60	250	2005	15000	4.17609	19	FALSE	TRUE
PAFTOL2239	FUNGARIUM	165250	B.M. Spooner	NA	2008-10-09	NA	Czech Republic	Dfb	Moravia	LPA Beskydy, Bumbálka, Salajka N.N.R.	NA	NA	NA	Basidiomycota	Agaricomycotina	Agaricomycetes	Agaricales	Hygrophoraceae	Hygrophorus	Hygrophorus eburneus	FP2153	CTAB db	NA	NA	60	250	2008	15000	4.17609	16	TRUE	TRUE
PAFTOL2240	FUNGARIUM	120584	B.G. Leonard	NA	2003-08-29	NA	Sweden	Dfc	Dalarna	Hedemora, Kloster	NA	NA	NA	Basidiomycota	Agaricomycotina	Agaricomycetes	Agaricales	Hygrophoraceae	Hygrophorus	Hygrophorus olivaceoalbus	FP2154	CTAB db	NA	NA	60	250	2003	15000	4.17609	21	TRUE	TRUE
PAFTOL2241	FUNGARIUM	143218	A. Andrews	Type	2006-11-14	NA	Italy	Csa	Sardegna (Sardinia)	Olbia-Tempio prov., Calangianus, Chiesa le Grazie	NA	NA	NA	Basidiomycota	Agaricomycotina	Agaricomycetes	Agaricales	Hygrophoraceae	Hygrophorus	Hygrophorus nemoreus	FP2155	CTAB db	NA	NA	30	250	2006	7500	3.87506	18	TRUE	TRUE
PAFTOL2242	FUNGARIUM	250943	G. Simpson	NA	2000-11-28	NA	England	Cfb	Northumberland South	Wark Forest	NA	NA	NA	Basidiomycota	Agaricomycotina	Agaricomycetes	Agaricales	Hygrophoraceae	Hygrophorus	Hygrophorus pustulatus	FP2156	CTAB db	NA	NA	60	250	2000	15000	4.17609	24	FALSE	TRUE
PAFTOL2244	FUNGARIUM	103933	S.E. Evans	NA	2002-09-06	NA	Italy	Cfa	Trentino Alto Adige	Bolzano prov., Sterzing (Vipiteno), Monte Cavallo	NA	NA	NA	Basidiomycota	Agaricomycotina	Agaricomycetes	Agaricales	Hygrophoraceae	Hygrophorus	Hygrophorus olivaceoalbus	FP2158	CTAB db	NA	NA	30	9.4	2002	282	2.45025	22	FALSE	TRUE
PAFTOL2245	FUNGARIUM	1437338	S.Chowdhury	NA	2019-11-07	NA	England	Cfb	Surrey	Esher, The Homewood	NA	NA	NA	Basidiomycota	Agaricomycotina	Agaricomycetes	Agaricales	Amanitaceae	Amanita	Amanita citrina	FP2159	CTAB db	NA	NA	60	191	2019	11460	4.05918	5	FALSE	TRUE
PAFTOL2246	FUNGARIUM	198586	H. Döring & Schwarzwälder Pilzlehrschau	NA	2009-08-27	NA	Germany	Cfb	Baden-Württemberg	Schwarzwald, Seedorf (ca 2 km SW), Seedorfer Wald	NA	NA	NA	Basidiomycota	Agaricomycotina	Agaricomycetes	Agaricales	Amanitaceae	Amanita	Amanita citrina	FP2160	CTAB db	NA	NA	60	250	2009	15000	4.17609	15	FALSE	TRUE
PAFTOL2247	FUNGARIUM	82431	B.M. Spooner	NA	2000-09-24	NA	Switzerland	Cfb	Neuchâtel (Neuenburg)	Bois des Lattes	NA	NA	NA	Basidiomycota	Agaricomycotina	Agaricomycetes	Agaricales	Amanitaceae	Amanita	Amanita fulva	FP2161	CTAB db	NA	NA	30	150	2000	4500	3.65321	24	FALSE	TRUE
PAFTOL2248	FUNGARIUM	1435713	G.G. Kibby & M. Tortelli	NA	2022-08-28	NA	Scotland	Cfb	Moray	Carrbridge, Sluggan Bridge	NA	NA	NA	Basidiomycota	Agaricomycotina	Agaricomycetes	Agaricales	Amanitaceae	Amanita	Amanita fulva	FP2162	CTAB db	NA	NA	60	177	2022	10620	4.02612	2	FALSE	TRUE
PAFTOL2251	FUNGARIUM	232743	N.W. Legon	NA	2016-10-27	NA	Channel Islands	Cfb	Jersey	St.Brelade, Noirmont Common	NA	NA	NA	Basidiomycota	Agaricomycotina	Agaricomycetes	Agaricales	Amanitaceae	Amanita	Amanita gemmata	FP2165	CTAB db	NA	NA	30	199	2016	5970	3.77597	8	FALSE	TRUE
PAFTOL2253	FUNGARIUM	103924	S.E. Evans	NA	2002-09-08	NA	Italy	Cfa	Trentino Alto Adige	Trento prov., Pergine, Susa, Maso Postel	NA	NA	NA	Basidiomycota	Agaricomycotina	Agaricomycetes	Agaricales	Amanitaceae	Amanita	Amanita porphyria	FP2167	CTAB db	NA	NA	30	112	2002	3360	3.52634	22	FALSE	TRUE
PAFTOL2258	FUNGARIUM	194979	N.W. Legon	NA	2014-10-16	NA	Channel Islands	Cfb	NA	NA	NA	NA	NA	Basidiomycota	Agaricomycotina	Agaricomycetes	Boletales	Sclerodermataceae	Scleroderma	Scleroderma areolatum	FP2172	CTAB db	NA	NA	30	70	2014	2100	3.32222	10	FALSE	TRUE
PAFTOL2259	FUNGARIUM	154629	Y. Rebriev	NA	2000-08-06	NA	Russia	Dfb	NA	NA	NA	NA	NA	Basidiomycota	Agaricomycotina	Agaricomycetes	Boletales	Sclerodermataceae	Scleroderma	Scleroderma areolatum	FP2173	CTAB db	NA	NA	30	48	2000	1440	3.15836	24	FALSE	TRUE
PAFTOL2260	FUNGARIUM	154598	Y. Rebriev	NA	2004-09-11	NA	Russia	Dfb	NA	NA	NA	NA	NA	Basidiomycota	Agaricomycotina	Agaricomycetes	Geastrales	Geastraceae	Sphaerobolus	Sphaerobolus stellatus	FP2174	CTAB db	NA	NA	30	81	2004	2430	3.38561	20	FALSE	TRUE
PAFTOL2261	FUNGARIUM	159958	B.M. Spooner	NA	2008-10-11	NA	Czech Republic	Dfb	NA	NA	NA	NA	NA	Basidiomycota	Agaricomycotina	Agaricomycetes	Geastrales	Geastraceae	Sphaerobolus	Sphaerobolus stellatus	FP2175	CTAB db	NA	NA	30	205	2008	6150	3.78888	16	FALSE	TRUE
PAFTOL2270	FUNGARIUM	146725	E.E. Emmett	NA	2004-08-25	NA	Finland	Dfd	NA	NA	NA	NA	NA	Basidiomycota	Agaricomycotina	Agaricomycetes	Russulales	Russulaceae	Russula	Russula adusta	FP2184	CTAB db	NA	NA	60	250	2004	15000	4.17609	20	TRUE	TRUE
PAFTOL2272	FUNGARIUM	180365	N.W. Legon	NA	2012-07-17	NA	United Kingdom	Cfb	NA	NA	NA	NA	NA	Basidiomycota	Agaricomycotina	Agaricomycetes	Russulales	Russulaceae	Russula	Russula amoenolens	FP2186	CTAB db	NA	NA	30	250	2017	7500	3.87506	7	FALSE	TRUE
PAFTOL2273	FUNGARIUM	191059	N.W. Legon	NA	2013-09-27	NA	United Kingdom	Cfb	NA	NA	NA	NA	NA	Basidiomycota	Agaricomycotina	Agaricomycetes	Russulales	Russulaceae	Russula	Russula amoenolens	FP2187	CTAB db	NA	NA	30	250	2013	7500	3.87506	11	TRUE	TRUE
PAFTOL2274	FUNGARIUM	146721	E.W. Emmett	NA	2003-09-26	NA	Scotland	Cfb	NA	NA	NA	NA	NA	Basidiomycota	Agaricomycotina	Agaricomycetes	Russulales	Russulaceae	Russula	Russula amethystina	FP2188	CTAB db	NA	NA	30	250	2003	7500	3.87506	21	FALSE	TRUE
PAFTOL2275	FUNGARIUM	103129	E.E. Emmett ?	NA	2001-08-29	NA	United Kingdom	Cfb	NA	NA	NA	NA	NA	Basidiomycota	Agaricomycotina	Agaricomycetes	Russulales	Russulaceae	Russula	Russula amethystina	FP2189	CTAB db	NA	NA	30	219	2001	6570	3.81757	23	TRUE	TRUE
PAFTOL2276	FUNGARIUM	250446	J. Weir	NA	2000-09-14	NA	United Kingdom	Cfb	NA	NA	NA	NA	NA	Basidiomycota	Agaricomycotina	Agaricomycetes	Russulales	Russulaceae	Russula	Russula atropurpurea	FP2190	CTAB db	NA	NA	30	250	2000	7500	3.87506	24	TRUE	TRUE
PAFTOL2278	FUNGARIUM	1439055	R.B. Pearce	NA	1987-10-04	NA	United Kingdom	Cfb	NA	Bagley Wood D	NA	NA	NA	Basidiomycota	Agaricomycotina	Agaricomycetes	Russulales	Russulaceae	Russula	Russula atropurpurea	FP2192	CTAB db	NA	NA	30	195	1987	5850	3.76716	37	FALSE	TRUE
PAFTOL2279	FUNGARIUM	FF^	NA	NA	NA	NA	NA	NA	NA	NA	NA	NA	NA	Basidiomycota	Agaricomycotina	Agaricomycetes	Russulales	Russulaceae	Russula	Russula decolorans	FP2193	CTAB db	NA	NA	30	172	NA	5160	3.71265	NA	FALSE	TRUE
PAFTOL2282	FUNGARIUM	165988	R. G. Betts	NA	2009-07-19	NA	England	Cfb	NA	NA	NA	NA	NA	Basidiomycota	Agaricomycotina	Agaricomycetes	Russulales	Russulaceae	Russula	Russula aurora	FP2196	CTAB db	NA	NA	30	250	2009	7500	3.87506	15	FALSE	TRUE
PAFTOL2283	FUNGARIUM	FF^	NA	NA	1982-08-25	NA	NA	NA	NA	NA	NA	NA	NA	Basidiomycota	Agaricomycotina	Agaricomycetes	Russulales	Russulaceae	Russula	Russula fragilis	FP2197	CTAB db	NA	NA	60	250	1982	15000	4.17609	42	FALSE	TRUE
PAFTOL2284	FUNGARIUM	1439431	R.A. Fortey	NA	2006-09-14	NA	United Kingdom	Cfb	South Oxfordshire	Pishill Bottom, Stanbridge wood	NA	NA	NA	Basidiomycota	Agaricomycotina	Agaricomycetes	Russulales	Russulaceae	Russula	Russula brunneoviolacea	FP2198	CTAB db	NA	NA	60	186	2006	11160	4.04766	18	FALSE	TRUE
PAFTOL2285	FUNGARIUM	159316	E.W. Brown	NA	2008-08-27	NA	England	Cfb	NA	NA	NA	NA	NA	Basidiomycota	Agaricomycotina	Agaricomycetes	Russulales	Russulaceae	Russula	Russula chloroides	FP2199	CTAB db	NA	NA	30	250	2008	7500	3.87506	16	FALSE	TRUE
PAFTOL2286	FUNGARIUM	236858	A. McKee (comm. E. Gange 1479)	NA	2001-08-24	NA	United Kingdom	Cfb	NA	NA	NA	NA	NA	Basidiomycota	Agaricomycotina	Agaricomycetes	Russulales	Russulaceae	Russula	Russula brunneoviolacea	FP2200	CTAB db	NA	NA	30	220	2001	6600	3.81954	23	FALSE	TRUE
PAFTOL2288	FUNGARIUM	154646	Y. Rebriev	NA	2000-06-14	NA	Russia	Dfb	NA	NA	NA	NA	NA	Basidiomycota	Agaricomycotina	Agaricomycetes	Phallales	Phallaceae	Phallus	Phallus hadriani	FP2202	CTAB db	NA	NA	60	111	2000	6660	3.82347	24	FALSE	TRUE
PAFTOL2291	FUNGARIUM	232795	N.W. Legon	NA	2015-10-11	NA	Channel Islands	Cfb	NA	NA	NA	NA	NA	Basidiomycota	Agaricomycotina	Agaricomycetes	Phallales	Phallaceae	Phallus	Phallus hadriani	FP2205	CTAB db	NA	NA	60	250	2015	15000	4.17609	9	TRUE	TRUE
PAFTOL2292	FUNGARIUM	179184	D. McNeil	NA	2011-08-07	NA	England	Cfb	NA	NA	NA	NA	NA	Basidiomycota	Agaricomycotina	Agaricomycetes	Phallales	Phallaceae	Phallus	Phallus duplicatus	FP2206	CTAB db	NA	NA	60	202	2011	12120	4.0835	13	FALSE	TRUE
PAFTOL2293	FUNGARIUM	234027	M.W. Storey B	NA	2014-10-16	NA	England	Cfb	NA	NA	NA	NA	NA	Basidiomycota	Agaricomycotina	Agaricomycetes	Phallales	Phallaceae	Clathrus	Clathrus archeri	FP2207	CTAB db	NA	NA	60	250	2014	15000	4.17609	10	TRUE	TRUE
PAFTOL2294	FUNGARIUM	134859	N. Beaumont	NA	2005-10-25	NA	France	Cfb	NA	NA	NA	NA	NA	Basidiomycota	Agaricomycotina	Agaricomycetes	Phallales	Clathraceae	Clathrus	Clathrus archeri	FP2208	CTAB db	NA	NA	60	250	2005	15000	4.17609	19	FALSE	TRUE
PAFTOL2296	FUNGARIUM	142911	P.J. Roberts & S.E. Evans	NA	2006-11-11	NA	Italy	Csa	NA	Tempio Pausania, Olbia-Tempio providence	NA	NA	NA	Basidiomycota	Agaricomycotina	Agaricomycetes	Phallales	Clathraceae	Clathrus	Clathrus ruber	FP2210	CTAB db	NA	NA	60	250	2006	15000	4.17609	18	TRUE	TRUE
PAFTOL2298	FUNGARIUM	159710	G.G. Kibby	NA	2008-09-13	NA	Scotland	Cfb	NA	NA	NA	NA	NA	Basidiomycota	Agaricomycotina	Agaricomycetes	Russulales	Russulaceae	Russula	Russula clavipes	FP2212	CTAB db	NA	NA	60	250	2008	15000	4.17609	16	FALSE	TRUE
PAFTOL2300	FUNGARIUM	192350	A. Henrici	NA	2012-10-24	NA	England	Cfb	NA	NA	NA	NA	NA	Basidiomycota	Agaricomycotina	Agaricomycetes	Russulales	Russulaceae	Russula	Russula clavipes	FP2214	CTAB db	NA	NA	60	250	2012	15000	4.17609	12	FALSE	TRUE
PAFTOL2301	FUNGARIUM	198572	H. Döring & Schwarzwälder Pilzlehrschau	NA	2009-09-02	NA	Germany	Cfb	NA	NA	NA	NA	NA	Basidiomycota	Agaricomycotina	Agaricomycetes	Russulales	Russulaceae	Russula	Russula paludosa	FP2215	CTAB db	NA	NA	60	250	2009	15000	4.17609	15	FALSE	TRUE
PAFTOL2302	FUNGARIUM	234116	M.W. Storey D	NA	2011-10-07	NA	England	Cfb	NA	NA	NA	NA	NA	Basidiomycota	Agaricomycotina	Agaricomycetes	Russulales	Russulaceae	Russula	Russula cyanoxantha	FP2216	CTAB db	NA	NA	60	250	2011	15000	4.17609	13	TRUE	TRUE
PAFTOL2303	FUNGARIUM	143790	S.E. Evans & P.J. Roberts	NA	2006-11-11	NA	Italy	Cfa	NA	NA	NA	NA	NA	Basidiomycota	Agaricomycotina	Agaricomycetes	Russulales	Russulaceae	Russula	Russula parazurea	FP2217	CTAB db	NA	NA	60	250	2006	15000	4.17609	18	FALSE	TRUE
PAFTOL2306	FUNGARIUM	126610	B.M. Spooner	NA	2004-10-28	NA	England	Cfb	NA	NA	NA	NA	NA	Basidiomycota	Agaricomycotina	Agaricomycetes	Russulales	Russulaceae	Russula	Russula fellea	FP2220	CTAB db	NA	NA	60	250	2004	15000	4.17609	20	TRUE	TRUE
PAFTOL2307	FUNGARIUM	147942	J. Vauras	NA	2004-08-29	NA	Finland	Dfd	NA	NA	NA	NA	NA	Basidiomycota	Agaricomycotina	Agaricomycetes	Russulales	Russulaceae	Russula	Russula postiana	FP2221	CTAB db	NA	NA	60	250	2004	15000	4.17609	20	FALSE	TRUE
PAFTOL2308	FUNGARIUM	129321	A.S. Overall	NA	2004-09-09	NA	Scotland	Cfb	NA	NA	NA	NA	NA	Basidiomycota	Agaricomycotina	Agaricomycetes	Russulales	Russulaceae	Russula	Russula fellea	FP2222	CTAB db	NA	NA	60	215	2004	12900	4.11059	20	FALSE	TRUE
PAFTOL2309	FUNGARIUM	153996	P. Leonard	NA	1997-07-26	NA	Netherlands	Cfb	NA	NA	NA	NA	NA	Basidiomycota	Agaricomycotina	Agaricomycetes	Russulales	Russulaceae	Russula	Russula pseudointegra	FP2223	CTAB db	NA	NA	60	250	2007	15000	4.17609	17	FALSE	TRUE
PAFTOL2310	FUNGARIUM	195257	N.W. Legon	NA	2014-11-05	NA	England	Cfb	NA	NA	NA	NA	NA	Basidiomycota	Agaricomycotina	Agaricomycetes	Russulales	Russulaceae	Russula	Russula fragilis	FP2224	CTAB db	NA	NA	60	215	2014	12900	4.11059	10	FALSE	TRUE
PAFTOL2311	FUNGARIUM	18184	NA	NA	1991-09-21	NA	NA	NA	NA	NA	NA	NA	NA	Basidiomycota	Agaricomycotina	Agaricomycetes	Russulales	Russulaceae	Russula	Russula pseudointegra	FP2225	CTAB db	NA	NA	60	250	1991	15000	4.17609	33	FALSE	TRUE
PAFTOL2312	FUNGARIUM	264759	C.E. Aron	NA	2014-08-24	NA	Wales	Cfb	NA	NA	NA	NA	NA	Basidiomycota	Agaricomycotina	Agaricomycetes	Russulales	Russulaceae	Russula	Russula graveolens	FP2226	CTAB db	NA	NA	60	201	2014	12060	4.08135	10	TRUE	TRUE
PAFTOL2313	FUNGARIUM	166092	A. Overall	NA	2009-07-28	NA	England	Cfb	NA	NA	NA	NA	NA	Basidiomycota	Agaricomycotina	Agaricomycetes	Russulales	Russulaceae	Russula	Russula ionochlora	FP2227	CTAB db	NA	NA	60	250	2009	15000	4.17609	15	FALSE	TRUE
PAFTOL2314	FUNGARIUM	179369	A.S. Overall	NA	2011-07-20	NA	United Kingdom	Cfb	NA	NA	NA	NA	NA	Basidiomycota	Agaricomycotina	Agaricomycetes	Russulales	Russulaceae	Russula	Russula graveolens	FP2228	CTAB db	NA	NA	60	250	2011	15000	4.17609	13	FALSE	TRUE
PAFTOL2315	FUNGARIUM	227269	N.W. Legon	NA	2015-11-04	NA	Channel Islands	Cfb	NA	NA	NA	NA	NA	Basidiomycota	Agaricomycotina	Agaricomycetes	Russulales	Russulaceae	Russula	Russula nobilis	FP2229	CTAB db	NA	NA	60	250	2015	15000	4.17609	9	FALSE	TRUE
PAFTOL2316	FUNGARIUM	1436664	P. Cullingham	NA	2022-10-16	NA	United Kingdom	Cfb	High Wycombe	Naphill Common	NA	NA	NA	Basidiomycota	Agaricomycotina	Agaricomycetes	Russulales	Russulaceae	Russula	Russula heterophylla	FP2230	CTAB db	NA	NA	60	250	2022	15000	4.17609	2	TRUE	TRUE
PAFTOL2317	FUNGARIUM	257528	C. & B. Hughes	NA	2001-08-23	NA	Sweden	Dfb	NA	NA	NA	NA	NA	Basidiomycota	Agaricomycotina	Agaricomycetes	Russulales	Russulaceae	Russula	Russula paludosa	FP2231	CTAB db	NA	NA	60	250	2001	15000	4.17609	23	FALSE	TRUE
PAFTOL2318	FUNGARIUM	194266	N.W. Legon	NA	2014-09-20	NA	England	Cfb	NA	NA	NA	NA	NA	Basidiomycota	Agaricomycotina	Agaricomycetes	Russulales	Russulaceae	Russula	Russula heterophylla	FP2232	CTAB db	NA	NA	60	219	2014	13140	4.1186	10	FALSE	TRUE
PAFTOL2319	FUNGARIUM	232789	N.W. Legon	NA	2015-10-24	NA	Channel Islands	Cfb	NA	NA	NA	NA	NA	Basidiomycota	Agaricomycotina	Agaricomycetes	Russulales	Russulaceae	Russula	Russula ionochlora	FP2233	CTAB db	NA	NA	60	250	2015	15000	4.17609	9	FALSE	TRUE
PAFTOL2320	FUNGARIUM	188344	N.W. Legon	NA	2013-08-30	NA	England	Cfb	NA	NA	NA	NA	NA	Basidiomycota	Agaricomycotina	Agaricomycetes	Russulales	Russulaceae	Russula	Russula parazurea	FP2234	CTAB db	NA	NA	60	250	2013	15000	4.17609	11	TRUE	TRUE
PAFTOL2321	FUNGARIUM	132961	G.G. Kibby	NA	2005-08-01	NA	Scotland	Cfb	NA	NA	NA	NA	NA	Basidiomycota	Agaricomycotina	Agaricomycetes	Russulales	Russulaceae	Russula	Russula postiana	FP2235	CTAB db	NA	NA	60	211	2005	12660	4.10243	19	FALSE	TRUE
PAFTOL2322	FUNGARIUM	195258	N.W. Legon	NA	2014-11-10	NA	England	Cfb	NA	NA	NA	NA	NA	Basidiomycota	Agaricomycotina	Agaricomycetes	Russulales	Russulaceae	Russula	Russula puellaris	FP2236	CTAB db	NA	NA	60	250	2014	15000	4.17609	10	FALSE	TRUE
PAFTOL2323	FUNGARIUM	190480	R.G. Betts	NA	2012-07-30	NA	England	Cfb	NA	NA	NA	NA	NA	Basidiomycota	Agaricomycotina	Agaricomycetes	Russulales	Russulaceae	Russula	Russula puellaris	FP2237	CTAB db	NA	NA	60	187	2012	11220	4.04999	12	FALSE	TRUE
PAFTOL2325	FUNGARIUM	117870	Symposium forray	NA	2003-10-16	NA	Italy	Cfa	NA	NA	NA	NA	NA	Basidiomycota	Agaricomycotina	Agaricomycetes	Russulales	Russulaceae	Russula	Russula risigallina	FP2239	CTAB db	NA	NA	60	211	2003	12660	4.10243	21	FALSE	TRUE
PAFTOL2329	FUNGARIUM	154010	P. Leonard	NA	2001-08-24	NA	Sweden	Dfb	NA	NA	NA	NA	NA	Basidiomycota	Agaricomycotina	Agaricomycetes	Russulales	Russulaceae	Russula	Russula romellii	FP2243	CTAB db	NA	NA	60	213	2001	12780	4.10653	23	FALSE	TRUE
PAFTOL2331	FUNGARIUM	262734	P. Leonard	NA	2001-08-22	NA	Sweden	Dfb	NA	NA	NA	NA	NA	Basidiomycota	Agaricomycotina	Agaricomycetes	Russulales	Russulaceae	Russula	Russula rosea	FP2245	CTAB db	NA	NA	60	217	2001	13020	4.11461	23	FALSE	TRUE
PAFTOL2333	FUNGARIUM	128386	G.G. Kibby	NA	2004-08-19	NA	Finland	Dfd	NA	NA	NA	NA	NA	Basidiomycota	Agaricomycotina	Agaricomycetes	Russulales	Russulaceae	Russula	Russula roseipes	FP2247	CTAB db	NA	NA	60	250	2004	15000	4.17609	20	TRUE	TRUE
PAFTOL2335	FUNGARIUM	41897	W.D. Graddon	NA	1951-03-20	NA	United Kingdom	Cfb	NA	NA	NA	NA	NA	Basidiomycota	Agaricomycotina	Agaricomycetes	Russulales	Russulaceae	Russula	Russula sanguinea	FP2249	CTAB db	NA	NA	30	250	1995	7500	3.87506	29	TRUE	TRUE
PAFTOL2337	FUNGARIUM	154229	P. Leonard	NA	2001-09-01	NA	Sweden	Dfb	NA	NA	NA	NA	NA	Basidiomycota	Agaricomycotina	Agaricomycetes	Russulales	Russulaceae	Russula	Russula vinosa	FP2251	CTAB db	NA	NA	60	250	2001	15000	4.17609	23	FALSE	TRUE
PAFTOL2338	FUNGARIUM	1435712	F. Franceschetti	Isotype	1998-09-25	NA	Italy	Cfa	Villa Minozzo	Resgadore	NA	NA	NA	Basidiomycota	Agaricomycotina	Agaricomycetes	Boletales	Boletaceae	Xerocomellus	Xerocomellus cisalpinus	FP2252	CTAB db	NA	NA	60	199	1998	11940	4.077	26	TRUE	TRUE
PAFTOL2344	FUNGARIUM	170562	L. Riousset	NA	1971-10-01	NA	France	Cfb	NA	NA	NA	NA	NA	Basidiomycota	Agaricomycotina	Agaricomycetes	Gomphales	Gomphaceae	Gautieria	Gautieria retirugosa	FP2258	CTAB db	NA	NA	30	202	1971	6060	3.78247	53	FALSE	TRUE
PAFTOL2347	FUNGARIUM	125298	J. Hausotter	NA	2002-06-06	NA	USA	Cfa	NA	NA	NA	NA	NA	Basidiomycota	Agaricomycotina	Agaricomycetes	Gomphales	Gomphaceae	Gautieria	Gautieria monticola	FP2261	CTAB db	NA	NA	60	203	2002	12180	4.08565	22	FALSE	TRUE
PAFTOL2349	FUNGARIUM	79829	B.M. Spooner & A. Waterfield	NA	2000-09-24	NA	Switzerland	Cfb	NA	NA	NA	NA	NA	Basidiomycota	Agaricomycotina	Agaricomycetes	Russulales	Russulaceae	Lactarius	Lactarius blennius	FP2263	CTAB db	NA	NA	60	196	2000	11760	4.07041	24	FALSE	TRUE
PAFTOL2350	FUNGARIUM	166712	V. Hodge	NA	2010-08-30	NA	England	Cfb	NA	NA	NA	NA	NA	Basidiomycota	Agaricomycotina	Agaricomycetes	Russulales	Russulaceae	Russula	Russula risigallina	FP2264	CTAB db	NA	NA	60	250	2010	15000	4.17609	14	FALSE	TRUE
PAFTOL2353	FUNGARIUM	198501	H. Döring & Schwarzwälder Pilzlehrschau	NA	2009-08-24	NA	Germany	Cfb	NA	NA	NA	NA	NA	Basidiomycota	Agaricomycotina	Agaricomycetes	Russulales	Russulaceae	Lactarius	Lactarius camphoratus	FP2267	CTAB db	NA	NA	60	193	2009	11580	4.06371	15	FALSE	TRUE
PAFTOL2354	FUNGARIUM	123583	J. Weightman	NA	2003-10-12	NA	England	Cfb	NA	NA	NA	NA	NA	Basidiomycota	Agaricomycotina	Agaricomycetes	Russulales	Russulaceae	Russula	Russula roseipes	FP2268	CTAB db	NA	NA	60	250	2003	15000	4.17609	21	FALSE	TRUE
PAFTOL2355	FUNGARIUM	155452	P. Leonard	NA	2003-08-28	NA	Sweden	Dfb	NA	NA	NA	NA	NA	Basidiomycota	Agaricomycotina	Agaricomycetes	Russulales	Russulaceae	Lactarius	Lactarius camphoratus	FP2269	CTAB db	NA	NA	60	250	2003	15000	4.17609	21	FALSE	TRUE
PAFTOL2356	FUNGARIUM	179381	A.S. Overall	NA	2011-08-14	NA	England	Cfb	NA	NA	NA	NA	NA	Basidiomycota	Agaricomycotina	Agaricomycetes	Russulales	Russulaceae	Russula	Russula silvestris	FP2270	CTAB db	NA	NA	60	250	2011	15000	4.17609	13	FALSE	TRUE
PAFTOL2357	FUNGARIUM	263761	P. Leonard	NA	1996-10-10	NA	France	Cfb	NA	NA	NA	NA	NA	Basidiomycota	Agaricomycotina	Agaricomycetes	Russulales	Russulaceae	Lactarius	Lactarius chrysorrheus	FP2271	CTAB db	NA	NA	60	250	1996	15000	4.17609	28	FALSE	TRUE
PAFTOL2358	FUNGARIUM	199925	A.S. Overall	NA	2015-08-14	NA	England	Cfb	NA	NA	NA	NA	NA	Basidiomycota	Agaricomycotina	Agaricomycetes	Russulales	Russulaceae	Russula	Russula silvestris	FP2272	CTAB db	NA	NA	60	200	2015	12000	4.07918	9	FALSE	TRUE
PAFTOL2359	FUNGARIUM	142924	S.E. Evans	NA	2006-11-13	NA	Italy	Cfa	NA	NA	NA	NA	NA	Basidiomycota	Agaricomycotina	Agaricomycetes	Russulales	Russulaceae	Lactarius	Lactarius chrysorrheus	FP2273	CTAB db	NA	NA	30	250	2006	7500	3.87506	18	FALSE	TRUE
PAFTOL2360	FUNGARIUM	140072	M.W. Storey	NA	2005-08-26	NA	Scotland	Cfb	NA	NA	NA	NA	NA	Basidiomycota	Agaricomycotina	Agaricomycetes	Russulales	Russulaceae	Russula	Russula vinosa	FP2274	CTAB db	NA	NA	60	214	2005	12840	4.10857	19	FALSE	TRUE
PAFTOL2361	FUNGARIUM	153781	R.W.G. Dennis	NA	1949-10-02	NA	Trinidad and Tobago	Af	NA	NA	NA	NA	NA	Basidiomycota	Agaricomycotina	Agaricomycetes	Phallales	Phallaceae	Blumenavia	Blumenavia angolensis	FP2275	CTAB db	NA	NA	60	146	1949	8760	3.9425	75	TRUE	TRUE
PAFTOL2368	FUNGARIUM	176984	C. Hobart	NA	2011-11-17	NA	Cyprus	Csa	NA	NA	NA	NA	NA	Basidiomycota	Agaricomycotina	Agaricomycetes	Sebacinales	Sebacinaceae	Sebacina	Sebacina incrustans	FP2282	CTAB db	NA	NA	60	66	2011	3960	3.5977	13	FALSE	TRUE
PAFTOL2369	FUNGARIUM	193674	E.W. Brown	NA	2014-06-16	NA	England	Cfb	NA	NA	NA	NA	NA	Basidiomycota	Agaricomycotina	Agaricomycetes	Agaricales	Inocybaceae	Inocybe	Inocybe assimilata	FP2283	CTAB db	NA	NA	60	250	2014	15000	4.17609	10	FALSE	TRUE
PAFTOL2371	FUNGARIUM	251548	R.G. Betts	NA	2013-09-14	NA	England	Cfb	NA	NA	NA	NA	NA	Basidiomycota	Agaricomycotina	Agaricomycetes	Agaricales	Inocybaceae	Inocybe	Inocybe napipes	FP2285	CTAB db	NA	NA	60	203	2013	12180	4.08565	11	FALSE	TRUE
PAFTOL2390	FUNGARIUM	264621	C.E. Aron	NA	2018-10-20	NA	Wales	Cfb	NA	NA	NA	NA	NA	Basidiomycota	Agaricomycotina	Agaricomycetes	Incertae sedis	Thelephoraceae	Pseudotomentella	Pseudotomentella tristis	FP2304	CTAB db	NA	NA	60	58	2018	3480	3.54158	6	TRUE	TRUE
PAFTOL2391	FUNGARIUM	176391	N.W. Legon	NA	2010-09-12	NA	England	Cfb	NA	NA	NA	NA	NA	Basidiomycota	Agaricomycotina	Agaricomycetes	Boletales	Boletaceae	Tylopilus	Tylopilus felleus	FP2305	CTAB db	NA	NA	30	2.25	2010	67.5	1.8293	14	FALSE	TRUE
PAFTOL2392	FUNGARIUM	174792	V.C. Hodge	NA	2010-09-16	NA	England	Cfb	NA	NA	NA	NA	NA	Basidiomycota	Agaricomycotina	Agaricomycetes	Boletales	Boletaceae	Tylopilus	Tylopilus felleus	FP2306	CTAB db	NA	NA	60	176	2010	10560	4.02366	14	FALSE	TRUE
PAFTOL2393	FUNGARIUM	168041	V. Hodge	NA	2010-09-25	NA	England	Cfb	NA	NA	NA	NA	NA	Basidiomycota	Agaricomycotina	Agaricomycetes	Agaricales	Entolomataceae	Entoloma	Entoloma caccabus	FP2307	CTAB db	NA	NA	30	123	2010	3690	3.56703	14	FALSE	TRUE
PAFTOL2394	FUNGARIUM	195187	N.W. Legon	NA	2014-10-27	NA	Channel Islands	Cfb	NA	NA	NA	NA	NA	Basidiomycota	Agaricomycotina	Agaricomycetes	Boletales	Boletaceae	Boletus	Boletus badius	FP2308	CTAB db	NA	NA	30	175	2014	5250	3.72016	10	FALSE	TRUE
PAFTOL2395	FUNGARIUM	172499	A.E. Hills	NA	2008-08-29	NA	England	Cfb	NA	NA	NA	NA	NA	Basidiomycota	Agaricomycotina	Agaricomycetes	Boletales	Boletaceae	Boletus	Boletus pinophilus	FP2309	CTAB db	NA	NA	60	250	2008	15000	4.17609	16	FALSE	TRUE
PAFTOL2396	FUNGARIUM	187049	B.T.M. & O.S.M. Dentinger	NA	2013-06-21	NA	England	Cfb	NA	NA	NA	NA	NA	Basidiomycota	Agaricomycotina	Agaricomycetes	Boletales	Boletaceae	Boletus	Boletus reticulatus	FP2310	CTAB db	NA	NA	30	216	2013	6480	3.81158	11	FALSE	TRUE
PAFTOL2397	FUNGARIUM	142817	A. Henrici	NA	2006-11-09	NA	Italy	Cfa	NA	NA	NA	NA	NA	Basidiomycota	Agaricomycotina	Agaricomycetes	Boletales	Boletaceae	Boletus	Boletus reticulatus	FP2311	CTAB db	NA	NA	30	213	2006	6390	3.8055	18	FALSE	TRUE
PAFTOL2398	FUNGARIUM	173519	A.E. Hills	NA	2003-11-06	NA	Spain	BSk	NA	NA	NA	NA	NA	Basidiomycota	Agaricomycotina	Agaricomycetes	Boletales	Boletaceae	Boletus	Boletus pinophilus	FP2312	CTAB db	NA	NA	60	213	2003	12780	4.10653	21	FALSE	TRUE
PAFTOL2401	FUNGARIUM	156762	S. Kelly	NA	2001-09-25	NA	France	Cfb	NA	NA	NA	NA	NA	Basidiomycota	Agaricomycotina	Agaricomycetes	Russulales	Russulaceae	Lactarius	Lactarius glaucescens	FP2315	CTAB db	NA	NA	30	172	2001	5160	3.71265	23	FALSE	TRUE
PAFTOL2403	FUNGARIUM	FF^	NA	NA	1975-09-03	NA	NA	NA	NA	NA	NA	NA	NA	Basidiomycota	Agaricomycotina	Agaricomycetes	Russulales	Russulaceae	Lactarius	Lactarius	FP2317	CTAB db	NA	NA	30	170	1975	5100	3.70757	49	FALSE	TRUE
PAFTOL2405	FUNGARIUM	FF^	NA	NA	1974-09-03	NA	NA	NA	NA	NA	NA	NA	NA	Basidiomycota	Agaricomycotina	Agaricomycetes	Russulales	Russulaceae	Lactarius	Lactarius hepaticus	FP2319	CTAB db	NA	NA	30	164	1974	4920	3.69197	50	FALSE	TRUE
PAFTOL2407	FUNGARIUM	263598	P. Leonard	NA	2000-09-23	NA	France	Cfb	NA	NA	NA	NA	NA	Basidiomycota	Agaricomycotina	Agaricomycetes	Russulales	Russulaceae	Lactarius	Lactarius pallidus	FP2321	CTAB db	NA	NA	60	250	2000	15000	4.17609	24	FALSE	TRUE
PAFTOL2409	FUNGARIUM	263682	B. Leonard	NA	2002-08-24	NA	Sweden	Dfb	NA	NA	NA	NA	NA	Basidiomycota	Agaricomycotina	Agaricomycetes	Russulales	Russulaceae	Lactarius	Lactarius pallidus	FP2323	CTAB db	NA	NA	60	142	2002	8520	3.93044	22	FALSE	TRUE
PAFTOL2411	FUNGARIUM	FF^	NA	NA	1975-09-04	NA	NA	NA	NA	NA	NA	NA	NA	Basidiomycota	Agaricomycotina	Agaricomycetes	Russulales	Russulaceae	Lactarius	Lactarius rufus	FP2325	CTAB db	NA	NA	30	217	1975	6510	3.81358	49	FALSE	TRUE
PAFTOL2412	FUNGARIUM	263589	S. Chowdhury	NA	2019-10-21	NA	Wales	Cfb	NA	NA	NA	NA	NA	Basidiomycota	Agaricomycotina	Agaricomycetes	Agaricales	Cortinariaceae	Cortinarius	Cortinarius cinnamomeus	FP2326	CTAB db	NA	NA	60	202	2019	12120	4.0835	5	FALSE	TRUE
PAFTOL2413	FUNGARIUM	263719	P. Leonard	NA	2001-08-28	NA	Sweden	Dfb	NA	NA	NA	NA	NA	Basidiomycota	Agaricomycotina	Agaricomycetes	Russulales	Russulaceae	Lactarius	Lactarius subumbonatus	FP2327	CTAB db	NA	NA	60	250	2001	15000	4.17609	23	FALSE	TRUE
PAFTOL2417	FUNGARIUM	157033	P. Leonard	NA	1992-07-17	NA	France	Cfb	NA	NA	NA	NA	NA	Basidiomycota	Agaricomycotina	Agaricomycetes	Russulales	Russulaceae	Lactarius	Lactarius vellereus	FP2331	CTAB db	NA	NA	30	250	1992	7500	3.87506	32	FALSE	TRUE
PAFTOL2419	FUNGARIUM	198593	N. Dank & Schwarzwälder Pilzlehrschau	NA	2009-09-03	NA	Germany	Cfb	NA	NA	NA	NA	NA	Basidiomycota	Agaricomycotina	Agaricomycetes	Russulales	Russulaceae	Lactarius	Lactarius vellereus	FP2333	CTAB db	NA	NA	60	250	2009	15000	4.17609	15	FALSE	TRUE
PAFTOL2421	FUNGARIUM	166993	A. Henrici	NA	2010-09-24	NA	England	Cfb	NA	NA	NA	NA	NA	Basidiomycota	Agaricomycotina	Agaricomycetes	Russulales	Russulaceae	Lactarius	Lactarius fluens	FP2335	CTAB db	NA	NA	60	250	2010	15000	4.17609	14	FALSE	TRUE
PAFTOL2423	FUNGARIUM	1435194	A. Henrici	NA	2021-10-19	NA	United Kingdom	Cfb	Surrey	Royal Botanic Gardens Kew	NA	NA	NA	Basidiomycota	Agaricomycotina	Agaricomycetes	Russulales	Russulaceae	Lactarius	Lactarius fluens	FP2337	CTAB db	NA	NA	60	250	2021	15000	4.17609	3	FALSE	TRUE
PAFTOL2424	FUNGARIUM	200299	T. Niskanen	NA	2015-08-24	NA	Scotland	Cfb	NA	NA	NA	NA	NA	Basidiomycota	Agaricomycotina	Agaricomycetes	Agaricales	Cortinariaceae	Cortinarius	Cortinarius ominosus	FP2338	CTAB db	NA	NA	60	173	2015	10380	4.0162	9	FALSE	TRUE
PAFTOL2425	FUNGARIUM	144196	T. Fleming	NA	2006-10-30	NA	England	Cfb	NA	NA	NA	NA	NA	Basidiomycota	Agaricomycotina	Agaricomycetes	Russulales	Russulaceae	Lactarius	Lactarius glaucescens	FP2339	CTAB db	NA	NA	60	250	2006	15000	4.17609	18	FALSE	TRUE
PAFTOL2426	FUNGARIUM	108783	B.M. Spooner & G.B. Butterfill	NA	1995-04-24	NA	Portugal	Csa	NA	NA	NA	NA	NA	Ascomycota	Pezizomycotina	Leotiomycetes	Helotiales	Gelatinodiscaceae	Ascocoryne	Ascocoryne tasmanica	FP2340	CTAB db	NA	NA	30	24	1995	720	2.85733	29	FALSE	TRUE
PAFTOL2427	FUNGARIUM	250664	V.E. Emmett	NA	2000-09-02	NA	Scotland	Cfb	NA	NA	NA	NA	NA	Basidiomycota	Agaricomycotina	Agaricomycetes	Russulales	Russulaceae	Lactarius	Lactarius helvus	FP2341	CTAB db	NA	NA	60	250	2000	15000	4.17609	24	FALSE	TRUE
PAFTOL2123	FUNGARIUM	FF^	NA	NA	1997-05-31	NA	NA	NA	NA	NA	NA	NA	NA	Basidiomycota	Agaricomycotina	Agaricomycetes	Trechisporales	Hydnodontaceae	Tubulicium	Tubulicium vermiferum	FP2345	CTAB db	NA	NA	30	103	1997	3090	3.48996	27	TRUE	TRUE
PAFTOL2129	FUNGARIUM	8337	C. Wright	Holotype	NA	NA	Cuba	Am	NA	NA	NA	NA	NA	Basidiomycota	Agaricomycotina	Agaricomycetes	Gomphales	Gomphaceae	Phaeoclavulina	Phaeoclavulina cyanocephala	FP2348	CTAB db	NA	NA	30	250	NA	7500	3.87506	NA	TRUE	TRUE
PAFTOL2431	FUNGARIUM	155651	E.W. Brown	NA	2008-01-22	NA	England	Cfb	NA	NA	NA	NA	NA	Basidiomycota	Agaricomycotina	Agaricomycetes	Russulales	Russulaceae	Lactarius	Lactarius hepaticus	FP2351	CTAB db	NA	NA	30	250	2008	7500	3.87506	16	FALSE	TRUE
PAFTOL2432	FUNGARIUM	180946	N.W. Legon	NA	2012-12-21	NA	England	Cfb	NA	NA	NA	NA	NA	Ascomycota	Pezizomycotina	Leotiomycetes	Helotiales	Helotiaceae	Bisporella	Bisporella sulfurina	FP2352	CTAB db	NA	NA	30	197	2012	5910	3.77159	12	FALSE	TRUE
PAFTOL2433	FUNGARIUM	237731	M. Allison	NA	2017-10-17	NA	England	Cfb	NA	NA	NA	NA	NA	Basidiomycota	Agaricomycotina	Agaricomycetes	Russulales	Russulaceae	Lactarius	Lactarius rostratus	FP2353	CTAB db	NA	NA	30	250	2017	7500	3.87506	7	FALSE	TRUE
PAFTOL2434	FUNGARIUM	253345	Y. Mynett	NA	2016-10-01	NA	England	Cfb	NA	NA	NA	NA	NA	Ascomycota	Pezizomycotina	Leotiomycetes	Helotiales	Gelatinodiscaceae	Ascocoryne	Ascocoryne turficola	FP2354	CTAB db	NA	NA	100	250	2016	25000	4.39794	8	FALSE	TRUE
PAFTOL2435	FUNGARIUM	127499	P. Leonard	NA	2004-10-30	NA	England	Cfb	NA	NA	NA	NA	NA	Basidiomycota	Agaricomycotina	Agaricomycetes	Russulales	Russulaceae	Lactarius	Lactarius rostratus	FP2355	CTAB db	NA	NA	30	250	2004	7500	3.87506	20	FALSE	TRUE
PAFTOL2436	FUNGARIUM	191500	S. Stroud (comm. E. Blackwell 398)	NA	2006-12-01	NA	England	Cfb	NA	NA	NA	NA	NA	Ascomycota	Pezizomycotina	Leotiomycetes	Leotiales	Leotiaceae	Microglossum	Microglossum olivaceum	FP2356	CTAB db	NA	NA	30	212	2006	6360	3.80346	18	TRUE	TRUE
PAFTOL2438	FUNGARIUM	250912	J. Bentley	NA	2000-10-14	NA	England	Cfb	NA	NA	NA	NA	NA	Ascomycota	Pezizomycotina	Leotiomycetes	Leotiales	Leotiaceae	Microglossum	Microglossum viride	FP2358	CTAB db	NA	NA	30	250	2000	7500	3.87506	24	TRUE	TRUE
PAFTOL2439	FUNGARIUM	233281	E.W. Brown	NA	2016-11-24	NA	England	Cfb	NA	NA	NA	NA	NA	Basidiomycota	Agaricomycotina	Agaricomycetes	Russulales	Russulaceae	Lactarius	Lactarius rubrocinctus	FP2359	CTAB db	NA	NA	30	250	2016	7500	3.87506	8	TRUE	TRUE
PAFTOL2440	FUNGARIUM	30723	E.A. Ellis	Holotype	1956-10-01	NA	England	Cfb	NA	NA	NA	NA	NA	Ascomycota	Pezizomycotina	Leotiomycetes	Helotiales	Helotiaceae	Symphyosirinia	Symphyosirinia galii	FP2360	CTAB db	NA	NA	60	28	1956	1680	3.22531	68	FALSE	TRUE
PAFTOL2452	FUNGARIUM	125302	J. Lee	NA	1979-10-21	NA	USA	Cfa	NA	NA	NA	NA	NA	Ascomycota	Pezizomycotina	Eurotiomycetes	Eurotiales	Elaphomycetaceae	Elaphomyces	Elaphomyces muricatus	FP2372	CTAB db	NA	NA	30	61	1979	1830	3.26245	45	FALSE	TRUE
PAFTOL2454	FUNGARIUM	126622	J. Danby	NA	2004-10-27	NA	England	Cfb	NA	NA	NA	NA	NA	Ascomycota	Pezizomycotina	Eurotiomycetes	Onygenales	Onygenaceae	Onygena	Onygena equina	FP2374	CTAB db	NA	NA	30	250	2004	7500	3.87506	20	FALSE	TRUE
PAFTOL2470	FUNGARIUM	55080	Å. Strid	NA	1986-09-11	NA	Poland	Cfb	NA	NA	NA	NA	NA	Basidiomycota	Agaricomycotina	Agaricomycetes	Russulales	Hericiaceae	Hericium	Hericium alpestre	FP2390	CTAB db	NA	NA	60	206	1986	12360	4.09202	38	TRUE	TRUE
PAFTOL2471	FUNGARIUM	106762	E.W. Brown	NA	2002-09-05	NA	France	Cfb	NA	NA	NA	NA	NA	Basidiomycota	Agaricomycotina	Agaricomycetes	Russulales	Hericiaceae	Hericium	Hericium alpestre	FP2391	CTAB db	NA	NA	60	250	2002	15000	4.17609	22	TRUE	TRUE
PAFTOL2472	FUNGARIUM	143508	E. Batten	NA	1983-05-19	NA	Netherlands	Cfb	NA	NA	NA	NA	NA	Basidiomycota	Agaricomycotina	Agaricomycetes	Russulales	Lachnaceae	Hericium	Hericium cirrhatum	FP2392	CTAB db	NA	NA	60	250	1983	15000	4.17609	41	TRUE	TRUE
PAFTOL2473	FUNGARIUM	142285	N.W. Legon	NA	2006-10-07	NA	England	Cfb	NA	NA	NA	NA	NA	Basidiomycota	Agaricomycotina	Agaricomycetes	Russulales	Hericiaceae	Hericium	Hericium cirrhatum	FP2393	CTAB db	NA	NA	30	250	2006	7500	3.87506	18	FALSE	TRUE
PAFTOL2474	FUNGARIUM	79581	J. Wills	NA	2000-09-28	NA	England	Cfb	NA	NA	NA	NA	NA	Basidiomycota	Agaricomycotina	Agaricomycetes	Russulales	Hericiaceae	Hericium	Hericium cirrhatum	FP2394	CTAB db	NA	NA	30	250	2000	7500	3.87506	24	FALSE	TRUE
PAFTOL2476	FUNGARIUM	39078	J.L. Taylor	NA	1996-07-07	NA	England	Cfb	NA	NA	NA	NA	NA	Basidiomycota	Agaricomycotina	Agaricomycetes	Russulales	Hericiaceae	Hericium	Hericium cirrhatum	FP2396	CTAB db	NA	NA	60	250	1996	15000	4.17609	28	TRUE	TRUE
PAFTOL2477	FUNGARIUM	160356	M. Parslow	NA	2008-10-09	NA	Czech Republic	Dfb	NA	NA	NA	NA	NA	Basidiomycota	Agaricomycotina	Agaricomycetes	Russulales	Hericiaceae	Hericium	Hericium flagellum	FP2397	CTAB db	NA	NA	60	250	2008	15000	4.17609	16	TRUE	TRUE
PAFTOL2480	FUNGARIUM	38593	NA	NA	NA	1863	USA	Cfa	USA	South Carolina	NA	NA	NA	Basidiomycota	Agaricomycotina	Agaricomycetes	Russulales	Hericiaceae	Hericium	Hericium erinaceus	FP2400	CTAB db	NA	NA	30	28	1863	840	2.92428	161	TRUE	TRUE
PAFTOL2481	FUNGARIUM	122570	W. Garforth	NA	2003-11-10	NA	Spain	BSk	NA	NA	NA	NA	NA	Basidiomycota	Agaricomycotina	Agaricomycetes	Russulales	Hericiaceae	Hericium	Hericium erinaceus	FP2401	CTAB db	NA	NA	60	250	2003	15000	4.17609	21	TRUE	TRUE
PAFTOL2488	FUNGARIUM	720516	NA	Type	1954-06-09	NA	NA	NA	NA	NA	NA	NA	NA	Basidiomycota	Agaricomycotina	Agaricomycetes	Russulales	Stereaceae	Aleurodiscus	Aleurodiscus limoninsphorus	FP2408	CTAB db	NA	NA	60	250	1954	15000	4.17609	70	FALSE	TRUE
PAFTOL2492	FUNGARIUM	1434888	D. A. Reid & A. Eicker	NA	1990-04-17	NA	Netherlands	Cfb	Overijssel	Saasveld	NA	NA	NA	Basidiomycota	Agaricomycotina	Agaricomycetes	Russulales	Hericiaceae	Hericium	Hericium coralloides	FP2412	CTAB db	NA	NA	60	166	1990	9960	3.99826	34	TRUE	TRUE
PAFTOL2493	FUNGARIUM	NoKM	NA	NA	1991-10-28	NA	France	Cfb	NA	NA	NA	NA	NA	Basidiomycota	Agaricomycotina	Agaricomycetes	Russulales	Hericiaceae	Hericium	Hericium coralloides	FP2413	CTAB db	NA	NA	60	250	1991	15000	4.17609	33	TRUE	TRUE
PAFTOL2494	FUNGARIUM	159939	A.M. Ainsworth	NA	2008-10-09	NA	Czech Republic	Dfb	NA	NA	NA	NA	NA	Basidiomycota	Agaricomycotina	Agaricomycetes	Russulales	Hericiaceae	Hericium	Hericium coralloides	FP2414	CTAB db	NA	NA	60	250	2008	15000	4.17609	16	TRUE	TRUE
PAFTOL2495	FUNGARIUM	55142	H. Kaufmann	NA	1994-10-30	NA	Sweden	Dfb	NA	NA	NA	NA	NA	Basidiomycota	Agaricomycotina	Agaricomycetes	Russulales	Hericiaceae	Hericium	Hericium coralloides	FP2415	CTAB db	NA	NA	30	217	1994	6510	3.81358	30	TRUE	TRUE
PAFTOL2496	FUNGARIUM	NoKM	NA	NA	1987-11-22	NA	Spain	BSk	Spain	NA	NA	NA	NA	Basidiomycota	Agaricomycotina	Agaricomycetes	Russulales	Hericiaceae	Hericium	Hericium coralloides	FP2416	CTAB db	NA	NA	30	250	1987	7500	3.87506	37	FALSE	TRUE
PAFTOL2497	FUNGARIUM	NoKM	NA	NA	1905	NA	Germany	Cfb	Germany	north	NA	NA	NA	Basidiomycota	Agaricomycotina	Agaricomycetes	Russulales	Hericiaceae	Hericium	Hericium coralloides	FP2417	CTAB db	NA	NA	30	250	1905	7500	3.87506	119	TRUE	TRUE
PAFTOL2499	FUNGARIUM	NoKM	NA	NA	1965-09-24	NA	Slovakia	Dfb	Slovakia	NA	NA	NA	NA	Basidiomycota	Agaricomycotina	Agaricomycetes	Russulales	Hericiaceae	Hericium	Hericium coralloides	FP2419	CTAB db	NA	NA	60	250	1965	15000	4.17609	59	TRUE	TRUE
PAFTOL2502	FUNGARIUM	NoKM	NA	NA	1966-10-15	NA	USA	Dfb	USA	Ohio	NA	NA	NA	Basidiomycota	Agaricomycotina	Agaricomycetes	Russulales	Hericiaceae	Hericium	Hericium coralloides	FP2422	CTAB db	NA	NA	30	250	1966	7500	3.87506	58	TRUE	TRUE
PAFTOL2503	FUNGARIUM	NoKM	NA	NA	1988-08-30	NA	Sweden	Dfb	Sweden	Nordland	NA	NA	NA	Basidiomycota	Agaricomycotina	Agaricomycetes	Russulales	Hericiaceae	Hericium	Hericium coralloides	FP2423	CTAB db	NA	NA	30	250	1988	7500	3.87506	36	TRUE	TRUE
PAFTOL2510	FUNGARIUM	165750	G.F. Medardi	Holotype	2009-05-17	NA	Italy	Cfa	NA	NA	NA	NA	NA	Ascomycota	Pezizomycotina	Leotiomycetes	Helotiales	Helotiaceae	Hymenoscyphus	Hymenoscyphus imberbis	FP2426	CTAB db	NA	NA	60	161	2009	9660	3.98498	15	FALSE	TRUE
PAFTOL2512	FUNGARIUM	31119	S.K. Abdullah	Holotype	1979-03-01	NA	England	Cfb	NA	NA	NA	NA	NA	Ascomycota	Pezizomycotina	Leotiomycetes	Helotiales	Helotiaceae	Hymenoscyphus	Hymenoscyphus splendens	FP2428	CTAB db	NA	NA	60	3.97	1979	238.2	2.37694	45	FALSE	TRUE
PAFTOL1483	FUNGARIUM	FF^	B.M. Spooner	NA	1985-11-27	NA	Malaysia	Af	NA	Danum valley conservation area, East Trail, Sabah	NA	NA	NA	Ascomycota	Ascomycota	Pezizomycetes	Pezizales	Sarcoscyphaceae	Cookeina	Cookeina sp.	KDH1603	PTB	0.0097	NA	100	12	1985	1200	3.07918	39	FALSE	TRUE
PAFTOL1487	FUNGARIUM	FF^	B.M. Spooner	NA	2003-07-11	NA	Spain	BSk	NA	Torrejon, Madrid	NA	NA	NA	Ascomycota	Pezizomycotina	Pezizomycetes	Pezizales	Sarcoscyphaceae	Sarcoscyphaceae	Sarcoscyphaceae sp.	KDH1607	PTB	0.0021	NA	100	0.733	2003	73.3	1.8651	21	FALSE	TRUE
PAFTOL1487	FUNGARIUM	FF^	B.M. Spooner	NA	2003-07-11	NA	Spain	BSk	NA	Torrejon, Madrid	NA	NA	NA	Ascomycota	Ascomycota	Pezizomycetes	Pezizales	Sarcoscyphaceae	Phlyctis	Phlyctis sp.	KDH1607	PTB	0.0021	NA	100	0.733	2003	73.3	1.8651	21	FALSE	TRUE
PAFTOL1391	FUNGARIUM	FF^	B.M. Spooner	NA	1992-03-01	NA	Brunei	Af	NA	Bealong Field Study Centre, Ashton plot	NA	NA	NA	Ascomycota	Ascomycota	Pezizomycetes	Pezizales	Sarcoscyphaceae	Cookeina	Cookeina sp.	KDH1621	PTB	0.0096	NA	100	0.909	1992	90.9	1.95856	32	FALSE	TRUE
PAFTOL1391	FUNGARIUM	FF^	B.M. Spooner	NA	1992-01-03	NA	Brunei	Af	NA	Bealong Field Study Centre, Ashton plot	NA	NA	NA	Ascomycota	Ascomycota	Pezizomycetes	Pezizales	Sarcoscyphaceae	Cookeina	Cookeina sp.	KDH1621	PTB	0.0096	NA	100	0.909	1992	90.9	1.95856	32	FALSE	TRUE
PAFTOL1008	FUNGARIUM	139592	P. Vampola	NA	1994-11-22	NA	Czech Republic	Dfb	Bohemia	Salmanonice, Cervene blato, Trebon (15 km S)	NA	NA	NA	Basidiomycota	Agaricomycotina	Agaricomycetes	Polyporales	Fomitopsidaceae	Amyloporia	Amyloporia xantha	QL1023	PTB (sevag purification)	0.0179	NA	100	59	1994	5900	3.77085	30	TRUE	TRUE
PAFTOL1013	FUNGARIUM	143440	P.J. Roberts	NA	2006-11-16	NA	Italy	Csa	Sardegna (Sardinia)	Olbia-Tempio prov., Aggius, Valle della Luna	NA	NA	NA	Basidiomycota	Agaricomycotina	Agaricomycetes	Polyporales	Incertae sedis	Bulbillomyces	Bulbillomyces farinosus	QL1028	PTB (sevag purification)	0.0077	NA	30	0.932	2006	27.96	1.44654	18	FALSE	TRUE
PAFTOL1016	FUNGARIUM	102497	P.J. Roberts	NA	2002-09-07	NA	Italy	Cfa	Trentino Alto Adige	Bolzano prov., Sterzing (Vipiteno), Jaufenpass, towards Rinneralm	N51/91 E6/76	NA	NA	Basidiomycota	Agaricomycotina	Agaricomycetes	Polyporales	Incertae sedis	Climacocystis	Climacocystis borealis	QL1031	CTAB db	0.0139	NA	100	113	2002	11300	4.05308	22	FALSE	TRUE
PAFTOL1016	FUNGARIUM	102497	P.J. Roberts	NA	2002-09-07	NA	Italy	Cfa	Trentino Alto Adige	Bolzano prov., Sterzing (Vipiteno), Jaufenpass, towards Rinneralm	N51/91 E6/76	NA	NA	Basidiomycota	Agaricomycotina	Agaricomycetes	Polyporales	Incertae sedis	Climacocystis	Climacocystis borealis	QL1033	CTAB db	0.005	NA	100	88	2002	8800	3.94448	22	TRUE	TRUE
PAFTOL1020	FUNGARIUM	143052	B.M. Spooner	NA	2006-11-15	NA	Italy	Csa	Sardegna (Sardinia)	Tempio Pausania (near), Curadoreddu	NA	NA	NA	Basidiomycota	Agaricomycotina	Agaricomycetes	Polyporales	Incertae sedis	Faerberia	Faerberia carbonaria	QL1037	PTB (sevag purification)	0.013	NA	100	84	2006	8400	3.92428	18	FALSE	TRUE
PAFTOL1020	FUNGARIUM	143052	B.M. Spooner	NA	2006-11-15	NA	Italy	Csa	Sardegna (Sardinia)	Tempio Pausania (near), Curadoreddu	NA	NA	NA	Basidiomycota	Agaricomycotina	Agaricomycetes	Polyporales	Incertae sedis	Faerberia	Faerberia carbonaria	QL1039	CTAB db	0.0053	NA	100	83	2006	8300	3.91908	18	TRUE	TRUE
PAFTOL1024	FUNGARIUM	117590	G. Gates & D. Ratkowsky	NA	1999-08-05	NA	Australia	Cfa	Tasmania	Growling Swallet	NA	NA	NA	Basidiomycota	Agaricomycotina	Agaricomycetes	Polyporales	Incertae sedis	Ryvardenia	Ryvardenia campyla	QL1046	PTB (sevag purification)	0.0225	NA	60	5.8	1999	348	2.54158	25	FALSE	TRUE
PAFTOL1024	FUNGARIUM	117590	G. Gates & D. Ratkowsky	NA	1999-08-05	NA	Australia	Cfa	Tasmania	Growling Swallet	NA	NA	NA	Basidiomycota	Agaricomycotina	Agaricomycetes	Polyporales	Incertae sedis	Ryvardenia	Ryvardenia campyla	QL1047	Qiagen Plant kit	0.039	NA	60	1.37	1999	82.2	1.91487	25	FALSE	TRUE
PAFTOL1025	FUNGARIUM	139444	P. Vampola	NA	2004-10-02	NA	Czech Republic	Dfb	Moravia	Jihlava district, Trest (3 km from), Velky Spicak	NA	NA	NA	Basidiomycota	Agaricomycotina	Agaricomycetes	Polyporales	Meruliaceae	Spongipellis	Spongipellis pachyodon	QL1049	PTB (sevag purification)	0.0264	NA	60	94	2004	5640	3.75128	20	FALSE	TRUE
PAFTOL1025	FUNGARIUM	139444	P. Vampola	NA	2004-10-02	NA	Czech Republic	Dfb	Moravia	Jihlava district, Trest (3 km from), Velky Spicak	NA	NA	NA	Basidiomycota	Agaricomycotina	Agaricomycetes	Polyporales	Meruliaceae	Spongipellis	Spongipellis pachyodon	QL1050	CTAB db	0.0109	NA	60	107	2004	6420	3.80754	20	TRUE	TRUE
PAFTOL1032	FUNGARIUM	156186	P.J. Roberts	NA	2007-10-15	NA	France	Cfb	Provence-Alpes-Cote d'Azur	Alpes-Maritimes, Nice, Parc de Vaugrenier	NA	NA	NA	Basidiomycota	Agaricomycotina	Agaricomycetes	Polyporales	Oxyporaceae	Emmia	Emmia latemarginata	QL1059	CTAB db	0.009	NA	100	125	2007	12500	4.09691	17	TRUE	TRUE
PAFTOL1033	FUNGARIUM	130468	P. Ipulet	NA	2002-03-12	NA	Uganda	Af	Western Region	Kibale national Park, Kabarole District, Kanyawara	NA	NA	NA	Basidiomycota	Agaricomycotina	Agaricomycetes	Polyporales	Irpicaceae	Flavodon	Flavodon flavus	QL1060	CTAB db	0.0086	NA	100	14	2002	1400	3.14613	22	FALSE	TRUE
PAFTOL1034	FUNGARIUM	135661	B.M. Spooner	NA	2005-10-28	NA	Italy	Csa	Sicily	Enna prov., Santo Pietro	N37 06'28'' E14 29' 07''	NA	NA	Basidiomycota	Agaricomycotina	Agaricomycetes	Polyporales	Irpicaceae	Gloeoporus	Gloeoporus dichrous	QL1062	CTAB db	0.004	NA	30	9.5	2005	285	2.45484	19	TRUE	TRUE
PAFTOL1035	FUNGARIUM	143430	S.E. Evans	NA	2006-11-10	NA	Italy	Csa	Sardegna (Sardinia)	Olbia-Tempio prov., Monte Limbara, road to Vallicciola	NA	NA	NA	Basidiomycota	Agaricomycotina	Agaricomycetes	Polyporales	Irpicaceae	Leptoporus	Leptoporus mollis	QL1066	CTAB db	0.0221	NA	100	79	2006	7900	3.89763	18	FALSE	TRUE
PAFTOL1036	FUNGARIUM	26381	N. H. Sinnott	NA	1994-02-20	NA	Australia	Cfb	Victoria	Crystal Creek Road, on hillside north of Wet Creek, Black Range State Forest, 5km west-north-west of Taggerty	NA	NA	NA	Basidiomycota	Agaricomycotina	Agaricomycetes	Agaricales	Nidulariaceae	Nidula	Nidula niveotomentosia	QL1068	CTAB db	0.0093	NA	100	34	1994	3400	3.53148	30	TRUE	TRUE
PAFTOL1037	FUNGARIUM	FF^	NA	NA	NA	NA	Uganda	BSh	Bukakata	NA	NA	NA	NA	Basidiomycota	Agaricomycotina	Agaricomycetes	Agaricales	Nidulariaceae	Cyathus	Cyathus reticulata	QL1070	CTAB db	0.014	NA	30	7.9	1971	237	2.37475	53	FALSE	TRUE
PAFTOL1055	FUNGARIUM	130450	P. Ipulet	NA	2003-06-02	NA	Uganda	BSh	Western Region	Kabale District, Ruhija	NA	NA	NA	Basidiomycota	Agaricomycotina	Agaricomycetes	Polyporales	Phanerochaetaceae	Bjerkandera	Bjerkandera fumosa	QL1109	CTAB db	0.102	NA	100	53	2003	5300	3.72428	21	TRUE	TRUE
PAFTOL1060	FUNGARIUM	163146	B.M. Spooner	NA	2008-10-12	NA	Czech Republic	Dfb	Moravia	LPA Litovelské Pomoraví, Špranek N.N.R.	NA	NA	NA	Basidiomycota	Agaricomycotina	Agaricomycetes	Polyporales	Phanerochaetaceae	Porostereum	Porostereum spadiceum	QL1119	CTAB db	0.0003	NA	100	8.7	2008	870	2.93952	16	TRUE	TRUE
PAFTOL1068	FUNGARIUM	103928	NA	NA	2002-09-01	NA	Italy	Cfa	Trentino Alto Adige	Trento prov., Trento area	NA	NA	NA	Basidiomycota	Agaricomycotina	Agaricomycetes	Polyporales	Polyporaceae	Daedaleopsis	Daedaleopsis tricolor	QL1139	CTAB db	0.0076	NA	100	37	2002	3700	3.5682	22	TRUE	TRUE
PAFTOL1071	FUNGARIUM	167112	A.M. Ainsworth	NA	2010-09-29	NA	Italy	Cfa	NA	Cuneo, Valle Varaita, Sampeyre (near)	NA	NA	NA	Basidiomycota	Agaricomycotina	Agaricomycetes	Polyporales	Polyporaceae	Dichomitus	Dichomitus campestris	QL1145	CTAB db	0.014	NA	100	41	2010	4100	3.61278	14	FALSE	TRUE
PAFTOL1071	FUNGARIUM	167112	A.M. Ainsworth	NA	2010-09-29	NA	Italy	Cfa	NA	Cuneo, Valle Varaita, Sampeyre (near)	NA	NA	NA	Basidiomycota	Agaricomycotina	Agaricomycetes	Polyporales	Polyporaceae	Dichomitus	Dichomitus campestris	QL1146	CTAB db	0.0063	NA	100	35	2010	3500	3.54407	14	FALSE	TRUE
PAFTOL1073	FUNGARIUM	34074	M. Groves	NA	1995-02-27	NA	Cameroon	Am	South West Province	Mount Cameroon, Likombe Village	NA	NA	NA	Basidiomycota	Agaricomycotina	Agaricomycetes	Polyporales	Polyporaceae	Echinochaete	Echinochaete brachypora	QL1151	PTB (sevag purification)	0.001	NA	60	36	1995	2160	3.33445	29	TRUE	TRUE
PAFTOL1073	FUNGARIUM	34074	M. Groves	NA	1995-02-27	NA	Cameroon	Am	South West Province	Mount Cameroon, Likombe Village	NA	NA	NA	Basidiomycota	Agaricomycotina	Agaricomycetes	Polyporales	Polyporaceae	Echinochaete	Echinochaete brachypora	QL1152	Qiagen Plant kit	0.0099	NA	60	2.9	1995	174	2.24055	29	FALSE	TRUE
PAFTOL1080	FUNGARIUM	163953	M. Contu	NA	2002-05-06	NA	Italy	Csa	Sardegna (Sardinia)	Sassari, Tempio P.	NA	NA	NA	Basidiomycota	Agaricomycotina	Agaricomycetes	Polyporales	Auriculariaceae	Hirneola	Hirneola sp.	QL1164	CTAB db	NA	NA	60	108	2002	6480	3.81158	22	FALSE	TRUE
PAFTOL1084	FUNGARIUM	46481	B.M. Spooner	NA	1992-03-15	NA	Brunei	Af	Temburong District	Sungai Belalong, river track to south	NA	NA	NA	Basidiomycota	Agaricomycotina	Agaricomycetes	Polyporales	Polyporaceae	Lopharia	Lopharia cinerascens	QL1173	CTAB db	NA	NA	60	69	1992	4140	3.617	32	TRUE	TRUE
PAFTOL1092	FUNGARIUM	162570	V. & E. Malysheva & I. Zmitrovich	NA	2006-09-10	NA	Russia	Dfb	Samara Region	Stavropolsky District, Zhigulevsky NR, Bakhilova Polyana Village (near)	NA	NA	NA	Basidiomycota	Agaricomycotina	Agaricomycetes	Polyporales	Polyporaceae	Poria	Poria mentschulensis	QL1187	PTB (sevag purification)	NA	NA	60	75	2006	4500	3.65321	18	TRUE	TRUE
PAFTOL1203	FUNGARIUM	29170	D. Shah-Smith	NA	1995-02-10	NA	Zambia	Cwa	Northern Province	North Luangwa nat. Park	NA	NA	NA	Ascomycota	Pezizomycotina	Leotiomycetes	Helotiales	Incertae sedis	Hemiglossum	Hemiglossum congolense	RHW1216	CTAB db	0.0181	NA	60	7.9	1995	474	2.67578	29	TRUE	TRUE
PAFTOL1252	FUNGARIUM	252180	K. & G. Beaton	Holotype	1982-07-19	NA	Australia	Cfb	Victoria	Otway Range, Turtons Track (end of), Apollo Bay	NA	NA	NA	Basidiomycota	Agaricomycotina	Agaricomycetes	Agaricales	Bolbitiaceae	Descolea	Descolea australiensis	RHW1283	PTB (sevag purification)	0.0122	NA	30	46	1982	1380	3.13988	42	TRUE	TRUE
PAFTOL1268	CULTURE_COLLECTION	489.77	V. Holubová-Jechová	Ex epitype of Psilonia atra Corda	NA	NA	Czech Republic	Dfb	Central Bohemia	forest Lánská obora	NA	NA	NA	Ascomycota	Pezizomycotina	Sordariomycetes	Xenospadicoidales	Xenospadicoidaceae	Xenospadicoides	Xenospadicoides atra	RHW1299	CTAB a	NA	NA	30	1.23	NA	36.9	1.56703	0	FALSE	TRUE
PAFTOL1286	FUNGARIUM	FF^	R. Wright?	NA	NA	NA	United Kingdom	Cfb	NA	NA	NA	NA	NA	Basidiomycota	Agaricomycotina	Agaricomycetes	Boletales	Hygrophoropsidaceae	Hygrophoropsis	Hygrophoropsis aurantiaca	RHW1343	CTAB a	NA	NA	30	110	NA	3300	3.51851	NA	FALSE	TRUE
PAFTOL1287	FUNGARIUM	248626	A.M. Ainsworth	NA	2013-11-16	NA	England	Cfb	NA	NA	NA	NA	NA	Basidiomycota	Agaricomycotina	Agaricomycetes	Corticiales	Incertae sedis	Leptocorticium	Leptocorticium sp	RHW1344	CTAB a	NA	NA	30	2.77	2013	83.1	1.9196	11	FALSE	TRUE
PAFTOL1289	FUNGARIUM	248625	A.M. Ainsworth	NA	2013-12-14	NA	England	Cfb	NA	NA	NA	NA	NA	Basidiomycota	Agaricomycotina	Agaricomycetes	Corticiales	Incertae sedis	Leptocorticium	Leptocorticium utribasidiatum	RHW1346	CTAB a	NA	NA	30	22	2013	660	2.81954	11	FALSE	TRUE
PAFTOL145	FUNGARIUM	109439	P.J. Roberts	Holotype	1997-04-07	NA	Cameroon	Am	South West Province	Korup national Park, Rengo Rock Camp	NA	NA	NA	Basidiomycota	Agaricomycotina	Agaricomycetes	Polyporales	Incrustoporiaceae	Skeletocutis	Skeletocutis africana	RHW193	Qiagen Blood & Tissue	0.0006	NA	30	4.55	1997	136.5	2.13513	27	FALSE	TRUE
PAFTOL179	FUNGARIUM	160906	A.M. Ainsworth	NA	2008-10-10	NA	Czech Republic	Dfb	Moravia	LPA Moravian Karst, VÃ½very Punkvy N.N.R.	NA	NA	NA	Ascomycota	Pezizomycotina	Sordariomycetes	Hypocreales	Tilachlidiaceae	Tilachlidium	Tilachlidium brachiatum	RHW232	PTB (sevag purification)	0.001	NA	60	12	2008	720	2.85733	16	TRUE	TRUE
PAFTOL9	FUNGARIUM	63857	R.N. Hilton	NA	1979-06-12	NA	Australia	Csb	Western Australia	Denmark	NA	NA	NA	Basidiomycota	Agaricomycotina	Agaricomycetes	Hysterangiales	Mesophelliaceae	Castoreum	Castoreum cretaceum	RHW241	Qiagen Blood & Tissue	0.031	NA	30	0.362	1979	10.86	1.03583	45	FALSE	TRUE
PAFTOL199	FUNGARIUM	FF^	K. Liimatainen	NA	2018	2018	Madagascar	Aw	NA	NA	NA	NA	NA	Basidiomycota	Agaricomycotina	Agaricomycetes	Agaricales	Catathelasma clade	Callistosporum/Pleurocollybia	Callistosporum/Pleurocollybia sp.	RHW301	CTAB db	0.0062	NA	60	5.6	2018	336	2.52634	6	FALSE	TRUE
PAFTOL201	FUNGARIUM	FF^	K. Liimatainen	NA	2017	2017	Madagascar	Aw	NA	NA	NA	NA	NA	Basidiomycota	Agaricomycotina	Agaricomycetes	Agaricales	Tricholomataceae	Tricholosporum	Tricholosporum sp.	RHW303	CTAB db	0.0082	NA	30	9.8	2017	294	2.46835	7	TRUE	TRUE
PAFTOL203	FUNGARIUM	FF^	K. Liimatainen	NA	2017	2017	Madagascar	Aw	NA	NA	NA	NA	NA	Basidiomycota	Agaricomycotina	Agaricomycetes	Agaricales	Incertae sedis	Pseudomphalina	Pseudomphalina sp.	RHW305	CTAB db	0.0056	NA	30	2.54	2017	76.2	1.88195	7	TRUE	TRUE
PAFTOL204	FUNGARIUM	FF^	K. Liimatainen	NA	2018	2018	Madagascar	Aw	NA	NA	NA	NA	NA	Basidiomycota	Agaricomycotina	Agaricomycetes	Agaricales	Entolomataceae	Clitopilus	Clitopilus sp.	RHW306	CTAB db	0.0092	NA	30	1.26	2018	37.8	1.57749	6	FALSE	TRUE
PAFTOL211	FUNGARIUM	FF^	K. Liimatainen	NA	2017	2017	Madagascar	Aw	NA	NA	NA	NA	NA	Basidiomycota	Agaricomycotina	Agaricomycetes	Agaricales	Hydropoid	Gerronema	Gerronema sp.	RHW313	CTAB db	0.0076	NA	30	0.208	2017	6.24	0.795185	7	FALSE	TRUE
PAFTOL212	FUNGARIUM	FF^	K. Liimatainen	NA	2018	2018	Madagascar	Aw	NA	NA	NA	NA	NA	Basidiomycota	Agaricomycotina	Agaricomycetes	Agaricales	Hydropoid	Gerronema	affGerronema sp.	RHW314	CTAB db	0.0152	NA	30	19	2018	570	2.75587	6	TRUE	TRUE
PAFTOL265	FUNGARIUM	193836	A.H. Smith	Paratype	1964-08-03	NA	USA	Cfa	Idaho	Valley Co., McCall, Louis Lake	NA	NA	NA	Basidiomycota	Agaricomycotina	Agaricomycetes	Boletales	Rhizopogonaceae	Rhizopogon	Rhizopogon evadens	RHW367	PTB (sevag purification)	0.00068	NA	60	45	1964	2700	3.43136	60	FALSE	TRUE
PAFTOL272	FUNGARIUM	133440	N.W. Legon	NA	2005-10-05	NA	England	Cfb	East Sussex	Hornshurst Wood (nr. Rotherfield)	TQ555308	NA	NA	Basidiomycota	Pucciniomycotina	Microbotryomycetes	Incertae sedis	Colacogloeaceae	Colacogloea	Colacogloea peniophorae	RHW396	PTB (sevag purification)	0.0066	NA	30	15	2005	450	2.65321	19	FALSE	TRUE
PAFTOL286	FUNGARIUM	165739	G.F. Medardi	NA	2010-02-27	NA	Italy	Cfa	Brescia	SalÃ³	NA	NA	NA	Ascomycota	Pezizomycotina	Lecanoromycetes	Lecanorales	Dactylosporaceae	Dactylospora	Dactylospora stygia	RHW405	CTAB db	0.0137	NA	30	0.688	2010	20.64	1.31471	14	TRUE	TRUE
PAFTOL292	FUNGARIUM	137636	A.B. Fernadez-Salegi	NA	2004-08-05	NA	Spain	BSk	Castilla y León	LeÃ³n, Besande	NA	NA	NA	Ascomycota	Pezizomycotina	Lecanoromycetes	Peltigerales	Collemataceae	Collema	Collema nigrescens	RHW410	Qiagen Blood & Tissue	0.0105	NA	30	7.9	2004	237	2.37475	20	FALSE	TRUE
PAFTOL289	FUNGARIUM	29566	S.Z. Chen	NA	1994-03-08	NA	Taiwan	Am	Yilan	Yuanyanghu	NA	NA	NA	Basidiomycota	Agaricomycotina	Agaricomycetes	Agaricales	Cystostereaceae	Cystidiodontia	Cystidiodontia isabellina	RHW413	Qiagen Blood & Tissue	0.0042	NA	30	0.72	1994	21.6	1.33445	30	FALSE	TRUE
PAFTOL314	FUNGARIUM	165864	E.W. Brown	NA	2010-05-11	NA	England	Cfb	Surrey	Kew, Palm House	NA	NA	NA	Basidiomycota	Agaricomycotina	Agaricomycetes	Agaricales	Incertae sedis	Lactocollybia	Lactocollybia cycadicola	RHW424	PTB (sevag purification)	0.0016	NA	30	80	2010	2400	3.38021	14	FALSE	TRUE
PAFTOL367	FUNGARIUM	154087	A.D. Burnham	NA	2007-04-01	NA	England	Cfb	Hertfordshire	Potters Bar, Fir & Pond Woods	NA	NA	NA	Ascomycota	Pezizomycotina	Leotiomycetes	Helotiales	Arachnopezizaceae	Arachnopeziza	Arachnopeziza aurelia	RHW490	PTB (sevag purification)	0.0112	NA	30	1.64	2007	49.2	1.69197	17	TRUE	TRUE
PAFTOL392	FUNGARIUM	51733	J. Ginns	NA	1977-04-19	NA	England	Cfb	Surrey	Kew, Royal Botanic Gardens, Australia House	NA	NA	NA	Ascomycota	Pezizomycotina	Pezizomycetes	Pezizales	Pezizaceae	Peziza	Peziza vesiculosa	RHW529	Qiagen Plant kit	0.0215	NA	30	1.38	1977	41.4	1.617	47	FALSE	TRUE
PAFTOL392	FUNGARIUM	51733	J. Ginns	NA	1977-04-19	NA	England	Cfb	Surrey	Kew, Royal Botanic Gardens, Australia House	NA	NA	NA	Ascomycota	Pezizomycotina	Pezizomycetes	Pezizales	Pezizaceae	Peziza	Peziza vesiculosa	RHW530	Qiagen Blood & Tissue	0.0125	NA	30	48	1977	1440	3.15836	47	TRUE	TRUE
PAFTOL393	FUNGARIUM	9506	R.W.G. Dennis	NA	1989-12-28	NA	England	Cfb	Surrey	Kew, Royal Botanic Gardens	NA	NA	NA	Ascomycota	Pezizomycotina	Pezizomycetes	Pezizales	Pezizaceae	Peziza	Peziza vesiculosa	RHW534	CTAB db	0.0188	NA	30	10	1989	300	2.47712	35	FALSE	TRUE
PAFTOL395	FUNGARIUM	173683	C.A. Hobart	Holotype	2008-09-23	NA	England	Cfb	Derbyshire	Kedleston Hall	SK313414	NA	NA	Ascomycota	Pezizomycotina	Pezizomycetes	Pezizales	Pezizaceae	Pachyphlodes	Pachyphlodes nemoralis	RHW536	Qiagen Plant kit	0.0093	NA	30	1.41	2008	42.3	1.62634	16	FALSE	TRUE
PAFTOL400	FUNGARIUM	29979	NA	Holotype	1863-11-01	NA	England	Cfb	Berkshire	Ascot	NA	NA	NA	Ascomycota	Pezizomycotina	Pezizomycetes	Pezizales	Pyronemataceae	Plicaria	Plicaria leiocarpa	RHW546	aDNA kit	0.0141	NA	30	18	1863	540	2.73239	161	FALSE	TRUE
PAFTOL421	FUNGARIUM	179693	A. Henrici	NA	2012-07-16	NA	England	Cfb	Surrey	Kew, Royal Botanic Gardens, Kew, Conservation Area	TQ1876	NA	NA	Ascomycota	Pezizomycotina	Pezizomycetes	Pezizales	Tarzettaceae	Tarzetta	Tarzetta spurcata	RHW602	CTAB db	0.00171	NA	60	130	2012	7800	3.89209	12	FALSE	TRUE
PAFTOL423	FUNGARIUM	52576	J. Dubova	Isotype	1982-10-24	NA	Czech Republic	Dfb	South Moravia	Brno, Marianske udoli, Lisen	NA	NA	NA	Ascomycota	Pezizomycotina	Pezizomycetes	Pezizales	Pyronemataceae	Sowerbyella	Sowerbyella crassisculpturata	RHW604	PTB (sevag purification)	0.0107	NA	60	207	1982	12420	4.09412	42	FALSE	TRUE
PAFTOL424	FUNGARIUM	7704	J.H. Wares	NA	1984-07-22	NA	Australia	Cfa	South Australia	Kuitpo	NA	NA	NA	Ascomycota	Pezizomycotina	Pezizomycetes	Pezizales	Pyronemataceae	Sphaerosoma	Sphaerosoma trispora	RHW605	CTAB db	0.0521	NA	30	30	1984	900	2.95424	40	TRUE	TRUE
PAFTOL425	FUNGARIUM	174739	E.W. Brown	NA	2012-01-27	NA	England	Cfb	Surrey	Kew, Royal Botanic Gardens, Kew	TQ1876	NA	NA	Ascomycota	Pezizomycotina	Pezizomycetes	Pezizales	Pyronemataceae	Sowerbyella	Sowerbyella radiculata var. kewensis	RHW607	PTB (sevag purification)	0.0229	NA	60	124	2012	7440	3.87157	12	FALSE	TRUE
PAFTOL427	FUNGARIUM	155229	A. Lantieri	Holotype	2005-10-29	NA	Italy	Csa	Sicily	Siracusa prov., Buccheri, Bosco di Santa Maria	NA	NA	NA	Ascomycota	Pezizomycotina	Pezizomycetes	Pezizales	Pulvinulaceae	Pulvinula	Pulvinula johannis	RHW612	CTAB db	0.0066	NA	60	1.62	2005	97.2	1.98767	19	FALSE	TRUE
PAFTOL436	FUNGARIUM	155124	C.A. Haeggström	Isotype	1972-09-17	NA	Finland	Dfd	Ahvenanmaa	Lemland, Nätö, S. of Övergård	27E: 6679:109	NA	NA	Ascomycota	Pezizomycotina	Pezizomycetes	Pezizales	Otideaceae	Otidea	Otidea nannfeldtii	RHW620	CTAB db	0.0241	NA	30	60	1972	1800	3.25527	52	TRUE	TRUE
PAFTOL440	FUNGARIUM	29877	L.E. Hawker	Holotype	1966-08-13	NA	England	Cfb	West Gloucestershire	Forest of Dean, unlocalised	NA	NA	NA	Ascomycota	Pezizomycotina	Pezizomycetes	Pezizales	Discinaceae	Hydnotrya	Hydnotrya confusa	RHW624	PTB (sevag purification)	0.0164	NA	60	103	1966	6180	3.79099	58	TRUE	TRUE
PAFTOL441	FUNGARIUM	237599	P. Jones	NA	2017-07-29	NA	Wales	Cfb	Carmarthenshire	Llyn Llech Owain Country Park	SN56621475	NA	NA	Ascomycota	Pezizomycotina	Pezizomycetes	Pezizales	Discinaceae	Hydnotrya	Hydnotrya confusa	RHW629	CTAB db	0.0047	NA	100	5.3	2017	530	2.72428	7	FALSE	TRUE
PAFTOL516	FIELD_COLLECTION	NA	R. Pino-Bodas	NA	2020-11-29	NA	Spain	BSk	NA	Spain, Toledo, Marrupe	NA	40°05'36.0""N 4°48'50.0""W	3.618563ºW	Ascomycota	Pezizomycotina	Lecanoromycetes	Pertusariales	Pertusariaceae	Lepra	Lepra sp.	RHW670	CTAB RP	NA	NA	100	26	2020	2600	3.41497	0	FALSE	TRUE
PAFTOL522	FIELD_COLLECTION	NA	R. Pino-Bodas	NA	2020-10-21	NA	Spain	BSk	NA	Spain, Toledo, Puerto de San Viente	NA	39°30'54.0""N 5°06'43.4""W	NA	Ascomycota	Pezizomycotina	Lecanoromycetes	Peltigerales	Peltigeraceae	Peltigera	Peltigera neckeri	RHW676	CTAB RP	NA	NA	100	98	2020	9800	3.99123	0	FALSE	TRUE
PAFTOL524	FIELD_COLLECTION	NA	R. Pino-Bodas	NA	NA	2020	Spain	BSk	Lugo	Folgoso do Courel, Piñeira	NA	29TPH534243	NA	Ascomycota	Pezizomycotina	Lecanoromycetes	Peltigerales	Lobariaceae	Sticta	Sticta sp.	RHW678	CTAB RP	NA	NA	60	59	2020	3540	3.549	0	FALSE	TRUE
PAFTOL529	FIELD_COLLECTION	NA	R. Pino-Bodas	NA	NA	2020	Spain	BWh	Baleares islands	Ibiza, San Jose Sa Talaia	NA	38º49'56""N, 1º24'21""E	NA	Ascomycota	Pezizomycotina	Arthoniomycetes	Arthoniales	Roccellaceae	Roccella	Roccella phycopsis	RHW683	CTAB RP	NA	NA	60	8.3	2020	498	2.69723	0	FALSE	TRUE
PAFTOL531	FIELD_COLLECTION	NA	R. Pino-Bodas	NA	NA	2020	Spain	BWh	Malaga	Parque Natural Sierra de las Nieves, Puerto del Oso	NA	36º41'40""N, 5º00'50""W	NA	Ascomycota	Pezizomycotina	Lecanoromycetes	Pertusariales	Megasporaceae	Megaspora	Megaspora sp.	RHW685	CTAB RP	NA	NA	60	4.97	2020	298.2	2.47451	0	FALSE	TRUE
PAFTOL532	FIELD_COLLECTION	NA	R. Pino-Bodas	NA	NA	2020	Spain	BSk	Anadalucia	Granada, Güejar mountains	NA	37º08'19""N, 3º25'45""W	NA	Ascomycota	Pezizomycotina	Lecanoromycetes	Peltigerales	Parmeliaceae	Parmelia	Parmelia saxatilis	RHW686	CTAB RP	NA	NA	60	31	2020	1860	3.26951	0	FALSE	TRUE
PAFTOL537	FIELD_COLLECTION	NA	R. Pino-Bodas	NA	NA	2020	Spain	BSk	León	NA	NA	29TQH6620	3.618563ºW	Ascomycota	Pezizomycotina	Lecanoromycetes	Peltigerales	Pannariaceae	Degelia	Degelia plumbea	RHW691	CTAB RP	NA	NA	60	75	2020	4500	3.65321	0	FALSE	TRUE
PAFTOL541	FIELD_COLLECTION	NA	R. Pino-Bodas	NA	2020-12-27	NA	Spain	BSk	NA	Toledo, between Huerta de Valdecarabános and La Guaria	NA	39.837109ºB	NA	Ascomycota	Pezizomycotina	Lecanoromycetes	Lecanorales	Ramalinaceae	Thalloidima	Thalloidima sedifolia	RHW695	CTAB RP	NA	NA	60	1.22	2020	73.2	1.86451	0	FALSE	TRUE
PAFTOL543	FIELD_COLLECTION	NA	R. Pino-Bodas	NA	2020-12-27	NA	Spain	BSk	NA	Toledo, between Huerta de Valdecarabános and La Guaria	NA	39.837109ºB	NA	Ascomycota	Pezizomycotina	Lecanoromycetes	Lecanorales	Psoraceae	Psora	Psora decipiens	RHW697	CTAB RP	NA	NA	100	15	2020	1500	3.17609	0	FALSE	TRUE
PAFTOL547	FIELD_COLLECTION	NA	R. Pino-Bodas	NA	2020-11-22	NA	Spain	BSk	NA	Toledo, Belvis de la Jara	NA	NA	NA	Ascomycota	Pezizomycotina	Lecanoromycetes	Pertusariales	Megasporaceae	Aspicilia	Aspicilia sp	RHW701	CTAB RP	NA	NA	60	19	2020	1140	3.0569	0	FALSE	TRUE
PAFTOL549	FIELD_COLLECTION	NA	R. Pino-Bodas	NA	2020-11-28	NA	Spain	BSk	NA	Cáceres, Carrascalejo, way to Risco Prado	NA	39º37'49.9""N	NA	Ascomycota	Pezizomycotina	Lecanoromycetes	Incertae sedis	Leprocaulaceae	Leprocaulon	Leprocaulon sp.	RHW704	CTAB RP	NA	NA	60	41	2020	2460	3.39094	0	FALSE	TRUE
PAFTOL470	FUNGARIUM	253949	P.F. Cannon	NA	2018-05-01	NA	Scotland	Cfb	South Aberdeen	Aboyne, Glen Tanar	NO46529419	NA	NA	Ascomycota	Pezizomycotina	Coniocybomycetes	Coniocybales	Coniocybaceae	Chaenotheca	Chaenotheca trichialis	RHW721	CTAB db	0.0125	NA	100	0.991	2018	99.1	1.99607	6	FALSE	TRUE
PAFTOL483	FUNGARIUM	206223	S. Jenkinson & B. Dentinger	NA	2011-01-18	NA	Ecuador	Am	Imbabura	Cotacachi, Garcia Moreno Reserva Biologica Los Cedros	NA	NA	NA	Ascomycota	Pezizomycotina	Pezizomycetes	Pezizales	Wynneaceae	Wynnea	Wynnea americana	RHW737	CTAB db	0.1131	NA	100	35	2011	3500	3.54407	13	FALSE	TRUE
PAFTOL492	FUNGARIUM	263318	S.J. Skeates	NA	2019-09-07	NA	England	Cfb	Nottinghamshire	Clumber Park	SK62007384	NA	NA	Ascomycota	Pezizomycotina	Sordariomycetes	Boliniales	Boliniaceae	Camarops	Camarops polysperma	RHW748	CTAB db	0.0656	NA	60	70	2019	4200	3.62325	5	TRUE	TRUE
PAFTOL568	FUNGARIUM	142835	C.A. Hobart	NA	2006-11-09	NA	Italy	Csa	Sardegna (Sardinia)	Calangianus, Chiesa le Grazie	NA	NA	NA	Ascomycota	Pezizomycotina	Leotiomycetes	Helotiales	Sclerotiniaceae	Ciboria	Ciboria batschiana	RHW779	CTAB db	0.0241	NA	60	85	2006	5100	3.70757	18	FALSE	TRUE
PAFTOL573	FUNGARIUM	176172	M. Nabe	NA	2006-05-03	NA	Japan	Cfa	Hyogo pref.	Shiso, Haga-cho, Onzui Valley	NA	NA	NA	Ascomycota	Pezizomycotina	Sordariomycetes	Diaporthales	Sarcoscyphaceae	Microstoma	Microstoma macrosporum	RHW785	PTB (sevag purification)	0.0323	NA	100	140	2006	14000	4.14613	18	FALSE	TRUE
PAFTOL581	FUNGARIUM	263527	A.M. Ainsworth	NA	2019-10-28	NA	England	Cfb	East Sussex	Lullington Heath, SSSI unit 6	TQ54030180	NA	NA	Basidiomycota	Agaricomycotina	Agaricomycetes	Agaricales	Hygrophoraceae	Gliophorus	Gliophorus sp.	RHW795	CTAB db	NA	NA	60	160	2019	9600	3.98227	5	TRUE	TRUE
PAFTOL582	FUNGARIUM	263168	A.M. Ainsworth	NA	2018-11-13	NA	England	Cfb	West Sussex	Wolstonbury Hill, Ashen Plantation	TQ28651411	NA	NA	Basidiomycota	Agaricomycotina	Agaricomycetes	Hymenochaetales	Oxyporaceae	Oxyporus	Oxyporus obducens	RHW796	CTAB db	NA	NA	60	103	2018	6180	3.79099	6	TRUE	TRUE
PAFTOL583	FUNGARIUM	263167	A.M. Ainsworth	NA	2018-11-13	NA	England	Cfb	West Sussex	Wolstonbury Hill	TQ28081380	NA	NA	Basidiomycota	Agaricomycotina	Agaricomycetes	Agaricales	Hygrophoraceae	Cuphophyllus	Cuphophyllus colemannianus	RHW797	CTAB db	NA	NA	60	122	2018	7320	3.86451	6	TRUE	TRUE
PAFTOL584	FUNGARIUM	263320	A. Henrici	NA	2019-09-07	NA	England	Cfb	Nottinghamshire	Clumber Park	SK6173	NA	NA	Basidiomycota	Agaricomycotina	Agaricomycetes	Polyporales	Meripilaceae	Physisporinus	Physisporinus sp.	RHW798	CTAB db	NA	NA	60	110	2019	6600	3.81954	5	TRUE	TRUE
PAFTOL585	FUNGARIUM	263320	A. Henrici	NA	2019-09-07	NA	England	Cfb	East Sussex	Firle, Beddingham Hill, White Lion Pond area	TQ45320591	NA	NA	Basidiomycota	Agaricomycotina	Agaricomycetes	Agaricales	Hygrophoraceae	Cuphophyllus	Cuphophyllus sp.	RHW799	CTAB db	NA	NA	60	135	2019	8100	3.90849	5	FALSE	TRUE
PAFTOL589	FUNGARIUM	263605	J. Doe	NA	2019-10-19	NA	England	Cfb	North Wiltshire	Webb's Wood	SU03938570	NA	NA	Basidiomycota	Agaricomycotina	Agaricomycetes	Agaricales	Psathyrellaceae	Psathyrella	Psathrella larga	RHW803	CTAB db	NA	NA	60	157	2019	9420	3.97405	5	TRUE	TRUE
PAFTOL599	FUNGARIUM	198719	S. Bungard	NA	2015-06-21	NA	Scotland	Cfb	North Ebudes	Rona, Braig township (ESE of)	NG6359	NA	NA	Ascomycota	Pezizomycotina	Leotiomycetes	Helotiales	Vibrisseaceae	Vibrissea	Vibrissea truncorum	RHW813	PTB (sevag purification)	0.0049	NA	100	20	2015	2000	3.30103	9	FALSE	TRUE
PAFTOL804	FUNGARIUM	263332	A.M. Ainsworth	NA	2019-08-31	NA	England	Cfb	NA	NA	NA	NA	NA	Basidiomycota	Agaricomycotina	Agaricomycetes	Polyporales	Irpicaceae	Ceriporia	Ceriporia viridans	RHW818	CTAB db	NA	NA	50	27	2019	1350	3.13033	5	FALSE	TRUE
PAFTOL804	FUNGARIUM	263332	A.M. Ainsworth	NA	2019-08-31	NA	England	Cfb	NA	NA	NA	NA	NA	Basidiomycota	Agaricomycotina	Agaricomycetes	Polyporales	Irpicaceae	Ceriporia	Ceriporia viridans	RHW818	CTAB db	NA	NA	50	NA	2019	NA	NA	5	FALSE	TRUE
PAFTOL816	FUNGARIUM	74347	G. Beaton	Topotype	1968-08-23	NA	Australia	Cfb	Victoria	Anglesea camping ground, beside cliff walk	NA	NA	NA	Ascomycota	Pezizomycotina	Pezizomycetes	Pezizales	Incertae sedis	Underwoodia	Underwoodia beatonii	RHW831	CTAB db	0.016	NA	60	95	1968	5700	3.75587	56	TRUE	TRUE
PAFTOL821	FUNGARIUM	763249	R.S. Larsen & S. LaGreca	NA	2004-11-15	NA	Scotland	Cfb	NA	Argyll, Glen Tarbert, few km West of town Strontian	NM 92607 60110	NA	NA	Ascomycota	Pezizomycotina	Lecanoromycetes	Umbilicariales	Fuscideaceae	Fuscidea	Fuscidea lightfootii	RHW842	CTAB RP	NA	NA	60	3.66	2004	219.6	2.34163	20	FALSE	TRUE
PAFTOL59	FUNGARIUM	249260	T. Herring	NA	1997-01-01	NA	Portugal	Csa	NA	Piniero, Portella da Rixo	NA	NA	NA	Basidiomycota	Agaricomycotina	Agaricomycetes	Boletales	Gyroporaceae	Gyroporus	Gyroporus cyanescens	RHW85	CTAB db	0.0269	NA	30	16	1997	480	2.68124	27	TRUE	TRUE
PAFTOL920	FUNGARIUM	1096559	S. Kondratyuk	Type	2004-01-27	NA	Australia	Cfb	NA	New South Wales: Coronation Park, Kiama	NA	NA	NA	Ascomycota	Pezizomycotina	Lecanoromycetes	Teloschistales	Teloschistaceae	Caloplaca	Caloplaca kiamae	RHW887	CTAB RP	NA	NA	60	15	2004	900	2.95424	20	FALSE	TRUE
PAFTOL58	FUNGARIUM	33470	B.M. Spooner & G.B. Butterfill	NA	1995-05-07	NA	Portugal	Af	Azores	Flores, N of Caveira, nr Castelo	NA	NA	NA	Basidiomycota	Agaricomycotina	Agaricomycetes	Polyporales	Steccherinaceae	Steccherinum	Steccherinum ochraceum	RHW90	aDNA kit	0.0265	NA	30	39	1995	1170	3.06819	29	FALSE	TRUE
PAFTOL853	FUNGARIUM	85256	G. Ellis	NA	2001-01-01	NA	England	Cfb	Middlesex	Perivale Woods	TQ1583	NA	NA	Ascomycota	Pezizomycotina	Eurotiomycetes	Ascosphaerales	Ascosphaeraceae	Pericystis	Pericystis alvei/apis	RHW920	CTAB db	0.021	NA	60	146	2001	8760	3.9425	23	FALSE	TRUE
PAFTOL853	FUNGARIUM	85256	G. Ellis	NA	2001-01-01	NA	England	Cfb	Middlesex	Perivale Woods	TQ1583	NA	NA	Ascomycota	Pezizomycotina	Eurotiomycetes	Ascosphaerales	Ascosphaeraceae	Pericystis	Pericystis alvei/apis	RHW921	CTAB db	0.0163	NA	30	142	2001	4260	3.62941	23	TRUE	TRUE
PAFTOL862	FUNGARIUM	124733	A. Henrici	NA	2004-08-04	NA	England	Cfb	Surrey	Kew, Royal Botanic Gardens	NA	NA	NA	Ascomycota	Pezizomycotina	Sordariomycetes	Amphisphaeriales	Bartaliniaceae	Bartalinia	Bartalinia robillardoides	RHW934	CTAB db	0.0092	NA	60	66	2004	3960	3.5977	20	FALSE	TRUE
PAFTOL872	FUNGARIUM	16925	NA	NA	1991	NA	England	Cfb	NA	Roydon Woods nature reserve, Hampshire	NA	NA	NA	Ascomycota	Pezizomycotina	Pezizomycetes	Pezizales	Chorioactidaceae	Desmazierella	Desmazierella acicola	RHW944	PTB (sevag purification)	0.0072	NA	60	16	1991	960	2.98227	33	FALSE	TRUE
