# Supplementary material for: Whole genome sequencing of historical specimens from the world's largest fungal collection yields high‐quality assemblies
Source: New Phytol. 2025 Aug 18;251(2):752–67. doi: 10.1111/nph.70472 (PMC13278644; doi:10.1111/nph.70472)
Supplement: Supplementary file 6 — Table S5 Statistics of the total DNA, DIN, fragment size, library concentration and insert size during the library construction steps. [file NPH-251-752-s006.xlsx]

## Sheet: SupplementInfo
New Phytologist Supporting Information
Article title: Whole genome sequencing of historical specimens from the world’s largest fungal collection yields high-quality assemblies
Authors: Torda Varga*, Roseina Woods*, Frances Pitsillides*, Rowena Hill, Alona Yu. Biketova, Theo Llewellyn, Brandon J.P. Shaw, Emily Hodgson, Brigid Wong, Jasmine Le, Josepha Becker, Alexander J. Bradshaw, Seth L. E. Blake, Clementine Geeves, Quentin Levicky, Lottie Goodman, Ruben L. Mole, Sidney L. Reed, M. Carly Lin, Emily Read, Keenan Harris, Raquel Pino-Bodas, László G. Nagy, Anna Bazzicalu…
Article acceptance date: 26 June 2025
Table S5 Statistics of the total DNA, DIN, Fragment size, Library concentration, and insert size during the library construction steps.

## Sheet: Table S5
					DNA yield (ng)							DIN							Fragment size (bp)								Library concentration (ng/ul)							Library mean insert size (bp)
					min	lowerq	Median	upperq	max	mean	SD	min	lowerq	Median	upperq	max	mean	SD	min	lowerq	Median	upperq	max	n	mean	SD	min	lowerq	Median	upperq	max	mean	SD	min	lowerq	Median	upperq	max	mean	SD
All Extractions (n = 2524)					0	55.95	510	3000	132000	2378.84	4706.6
	Hold (n = 1802)				0	15.345	225	1680	132000	2025.82	5613.2
	Tape station (n = 722)				0.105	282	2605	6850	32400	4376.63	5004.67	0.1	1.6	2.1	3.5	8.2	2.74199	1.6399	203	1522.75	9725.5	6850	600000	295	13613.2	36461.9
		No library construction (n = 307)			0.105	72.5	1830	7500	15000	4641.2	5378.89	0.1	1.5	1.9	2.6	7.3	2.20635	1.20075	203	1260	1911	13211	60000	105	7866.05	9740.89
		Library construction (n = 442)			1.221	552	3000	5900	32400	4194.23	4727.38	0.1	1.7	2.5	4.625	8.2	3.16118	1.80876	261	1806	12585	19772.5	600000	190	16893	44815.9	0	0.83	4.79	20.65	75.98	13.0731	16.9503	0	301	408	633.75	999	458.286	254.926
			Nextera (n = 180)		1.221	282	1340	4000	32400	3136.9	4827.49	1	3.15	5.8	6.2	8.2	4.87067	1.8627	1294	15929.5	20855	25922	60000	55	22991.2	13143.8	0	0	0.99	2.835	21.31	2.22328	3.45446	0	427	669	760	999	556.403	325.796
				Hold (n = 41)	1.221	49.65	220.8	750	5200	700.59	1180.76	1.6	3.9	3.9	4	5.4	3.76	1.36492	12089	12089	12089	12089	12089	1	12089	NA	0	0	0	0	1.26	0.0286364	0.189952	0	0	0	0	899	94	211.748
				Sequenced (n = 139)	16.71	780	2480	4785	32400	3970.38	5303.74	1	3.025	5.9	6.2	8.2	4.95	1.87545	1294	16034.8	20857.5	26086.5	60000	54	23193.1	13180.9	0.05	0.68	1.73	3.935	21.31	2.91799	3.70204	0	626	716.5	790.25	999	700.486	194.141
			Truseq (n = 98)		318	3360	5640	8250	15000	6474.36	4492.68	0.1	1.95	3.1	4.4	6.4	3.35051	1.61064	438	2048	13203	17429	600000	72	21131.4	70193	0	3.02	6.7	18.72	52.58	11.5039	11.3935	0	576	607	626.75	670	555.449	169.366
				Hold (n = 9)	570	3360	4080	6900	7500	4550	2387.31	0.1	1.2	1.3	2.7	4.4	1.95556	1.36209	438	581	1870	2119	13891	5	3779.8	5701.8	0	0	1.26	6.5	24.56	4.61889	8.03581	0	0	261	542	605	280.875	301.703
				Sequenced (n = 89)	318	3360	5900	9420	15000	6668.96	4616.64	1	2.225	3.25	4.7	6.4	3.49	1.57266	467	2081.5	13654	17505.5	600000	67	22407.3	72585.7	0.37	3.31	8.31	19.04	52.58	12.1924	11.483	0	586.75	609	628	670	579.856	129.325
			Truseq_LMW (n = 175)		16.71	397.5	2355	5525	16600	3839.75	4349.6	1	1.5	1.9	2.4	6.1	2.16824	1.07716	261	559.5	1245	10545.5	60000	63	6658.05	11053.4	0	7.605	24.37	39.11	75.98	25.3065	19.7898	0	296	307	325.5	390	302.394	60.1984
				Hold (n = 7)	134.4	520.9	1220	3390	7500	2382.31	2645.6	1	1.25	1.4	1.475	1.9	1.4	0.303315	295	295	295	295	295	1	295	NA	0	0	0	16.575	39.92	10.4386	17.9341	0	0	0	151	303	86.4286	147.605
				Sequenced (n = 168)	16.71	405	2370	5680	16600	3900.84	4401.2	1	1.5	1.9	2.4	6.1	2.2007	1.08638	261	590	1256.5	11018.2	60000	62	6760.68	11113.3	0.03	7.935	24.765	39.3675	75.98	25.926	19.6684	158	297.5	308	328.25	390	311.393	30.9272
