# Supplementary material for: Whole genome sequencing of historical specimens from the world's largest fungal collection yields high‐quality assemblies
Source: New Phytol. 2025 Aug 18;251(2):752–67. doi: 10.1111/nph.70472 (PMC13278644; doi:10.1111/nph.70472)
Supplement: Supplementary file 7 — Table S6 Metainformation and statistics of assemblies. [file NPH-251-752-s007.xlsx]

## Sheet: SupplementInfo
New Phytologist Supporting Information
Article title: Whole genome sequencing of historical specimens from the world’s largest fungal collection yields high-quality assemblies
Authors: Torda Varga*, Roseina Woods*, Frances Pitsillides*, Rowena Hill, Alona Yu. Biketova, Theo Llewellyn, Brandon J.P. Shaw, Emily Hodgson, Brigid Wong, Jasmine Le, Josepha Becker, Alexander J. Bradshaw, Seth L. E. Blake, Clementine Geeves, Quentin Levicky, Lottie Goodman, Ruben L. Mole, Sidney L. Reed, M. Carly Lin, Emily Read, Keenan Harris, Raquel Pino-Bodas, László G. Nagy, Anna Bazzicalu…
Article acceptance date: 26 June 2025
Table S6 Metainformation and statistics of assemblies.

## Sheet: Table S6
FIELD_TAXONOMIC_NAME_IF_SF	EXTRACTION_ID	COLLECTION_YEAR	Age	TYPE	busco_per_single	N50	FIELD_PHYLUM_IF_SF	FIELD_SUBPHYLUM_IF_SF	FIELD_CLASS_IF_SF	FIELD_ORDER_IF_SF	FIELD_FAMILY_IF_SF	FIELD_GENUS_IF_SF	missing	lineage_dataset	complete_duplicated	complete	complete_single_copy	total	fragmented	busco_per	L50	N90	L90	GC (%)	# predicted rRNA genes_partial	Depth	Mapped (%)	Properly paired (%)	# predicted rRNA genes	# N's per 100 kbp	Total length	Largest contig	# predicted genes (unique)	Coverage >= 1x (%)	TotalReads	# contigs	assembler	read_treat	kmer	SAMPLE_ID	SOURCE_SAMPLE	CLIMATE_2	EXTRACTION_PROTOCOL	WEIGHT_GRAMS	COMPANY_DIN_NUMBER	COMPANY_TOTAL_AMOUNT_UG	LIBRARY_PREP_KIT	COMPANY_LIB_CONC_NG_UL	COMPANY_LIB_CONC_NM
Hysterangium nephriticum	RHW286	1844	180	Holotype	94.723	3822	Basidiomycota	Agaricomycotina	Agaricomycetes	Hysterangiales	Hysterangiaceae	Hysterangium	14	fungi_odb10	12	730	718	758	14	96.3061	3763	271	47946	45.48	4	57	98.12	87.83	12	59.5	86421082	132531	43867	99.91	35911740	83802	SPAdes	Trimmomatic	NA	PAFTOL192	FUNGARIUM	C	PTB (sevag purification)	0.0948	NA	0.086	TruSeqNano_LMW	3.16	14.23
Pezicula livida	RHW328	1854	170	Syntype	2.77045	607	Ascomycota	Pezizomycotina	Leotiomycetes	Helotiales	Dermateaceae	Pezicula	562	fungi_odb10	70	91	21	758	105	12.0053	88824	247	516061	62.13	4	15	94.04	91.16	37	12.27	350515553	310930	421569	99.93	46412448	663877	SPAdes	Lighter	NA	PAFTOL237	FUNGARIUM	C	PTB (sevag purification)	0.00352	NA	0.076	TruSeqNano_LMW	1.45	7.9
Phylacia sagrana	RHW291	1856	168	Isotype	4.48549	5229	Ascomycota	Pezizomycotina	Sordariomycetes	Xylariales	Hypoxylaceae	Phylacia	626	fungi_odb10	73	107	34	758	25	14.1161	5298	549	63300	63.26	2	24	91.05	88.56	38	173.72	198172390	639235	229326	99.66	47441896	112214	Masurca	Lighter	NA	PAFTOL88	FUNGARIUM	A	aDNA kit	0.0129	NA	0.038	TruSeqNano_LMW	1.14	5.41
Hericium erinaceus	FP2400	1863	161	NA	2.37467	312	Basidiomycota	Agaricomycotina	Agaricomycetes	Russulales	Hericiaceae	Hericium	601	fungi_odb10	1	19	18	758	138	2.5066	26933	239	67646	50.03	3	6	68.13	61.18	14	0.07	27020398	21024	19745	99.97	1925510	79211	SPAdes	Lighter	NA	PAFTOL2480	FUNGARIUM	C	CTAB db	NA	1.9	0.341	TruSeqNano_LMW	0.1	0.95
Peziza sarmentorum	RHW528	1867	157	Holotype	96.3061	7022	Ascomycota	Pezizomycotina	Pezizomycetes	Pezizales	Pezizaceae	Peziza	10	fungi_odb10	1	731	730	758	17	96.438	2181	281	19876	44	14	22	87.81	77.3	26	6.44	57336592	63774	26016	99.98	12399784	42691	SPAdes	Lighter	NA	PAFTOL391	FUNGARIUM	A	CTAB db	0.0009	1.7	0.661	TruSeqNano_LMW	0.63	3.27
Sarcosoma thwaitesii	RHW70	1867	157	Holotype	96.1741	8175	Ascomycota	Pezizomycotina	Pezizomycetes	Pezizales	Sarcosomataceae	Sarcosoma	11	fungi_odb10	8	737	729	758	10	97.2296	1618	545	17040	52.28	15	103	95.97	88.5	24	0	57572422	92001	45915	99.95	46782556	31787	Megahit	Lighter	NA	PAFTOL33	FUNGARIUM	A	PTB	0.027	NA	1.522	TruSeqNano_LMW	10.68	52.32
Diatrype prominens	RHW114	1881	143	Syntype	86.9393	534	Ascomycota	Pezizomycotina	Sordariomycetes	Xylariales	Diatrypaceae	Diatrype	36	fungi_odb10	21	680	659	758	42	89.7098	232292	246	1069954	63.2	3	7	96.12	91.05	45	1.69	677478135	519379	866423	99.92	46553242	1355638	SPAdes	Lighter	NA	PAFTOL54	FUNGARIUM	C	Qiagen Blood & Tissue	0.0092	NA	0.071	TruSeqNano_LMW	6.41	33.32
Lizonia sphagni	RHW129	1890	134	Holotype	27.7045	2584	Ascomycota	Pezizomycotina	Dothideomycetes	Incertae sedis	Lizoniaceae	Lizonia	423	fungi_odb10	6	216	210	758	119	28.496	12503	519	53913	30.44	161	56	101.45	92.89	28	0	121293923	71895	67452	99.87	47591466	88738	Megahit	Trimmomatic	NA	PAFTOL92	FUNGARIUM	D	Qiagen Blood & Tissue	0.0123	NA	0.068	TruSeqNano_LMW	33.84	152.66
Irpex decolorans	RHW150	1891	133	Holotype	0.923483	270	Basidiomycota	Agaricomycotina	Agaricomycetes	Polyporales	Irpicaceae	Irpex	710	fungi_odb10	1	8	7	758	40	1.05541	32572	236	71888	52.59	0	3	40.4	36.26	15	1.74	24733152	8061	19430	99.96	1710560	82554	SPAdes	Lighter	NA	PAFTOL108	FUNGARIUM	A	ENZA Forenstic kit	0.015	NA	0.059	TruSeqNano_LMW	0.06	0.56
Hericium coralloides	FP2417	1905	119	NA	72.9551	3317	Basidiomycota	Agaricomycotina	Agaricomycetes	Russulales	Hericiaceae	Hericium	74	fungi_odb10	47	600	553	758	84	79.1557	4936	282	51193	54.11	3	58	90.65	81.32	11	3.99	81966477	147895	72968	99.99	40506994	86244	ABySS	Lighter	kmer70kc3-	PAFTOL2497	FUNGARIUM	C	CTAB db	NA	1.1	5.016	TruSeqNano_LMW	2.05	10.49
Elmerina cladophora	RHW1438	1906	118	NA	86.9393	5013	Basidiomycota	Agaricomycotina	Agaricomycetes	Auriculariales	Aporpiaceae	Elmerina	47	fungi_odb10	10	669	659	758	42	88.2586	2264	388	17698	53.29	7	31	96.42	93.49	6	2.29	52511194	94250	47406	99.95	14633184	37139	SPAdes	Lighter	NA	PAFTOL1607	FUNGARIUM	A	CTAB db	0.001	1.6	0.147	TruSeqNano_LMW	0.28	1.52
Pseudocolus fusiformes	FP1972	1923	101	Type	89.1821	8379	Basidiomycota	Agaricomycotina	Agaricomycetes	Phallales	Clathraceae	Pseudocolus	29	fungi_odb10	17	693	676	758	36	91.4248	870	482	11168	43.35	7	107	94.14	92.52	11	0	40545631	459815	18994	99.98	37875994	22122	Megahit	Trimmomatic	NA	PAFTOL1945	FUNGARIUM	NA	PTB	NA	1.6	1.002	TruSeqNano_LMW	11.82	66.15
Stereopsis nigripes	RHW372	1948	76	Holotype	11.3456	288	Basidiomycota	Agaricomycotina	Agaricomycetes	Stereopsidales	Stereopsidaceae	Stereopsis	452	fungi_odb10	35	121	86	758	185	15.9631	380759	238	939011	51.91	13	7	76.28	67.77	81	2.02	362576932	117443	288975	99.95	34324588	1094612	SPAdes	Lighter	NA	PAFTOL260	FUNGARIUM	C	CTAB db	0.00741	NA	0.13	TruSeqNano_LMW	0.03	0.23
Blumenavia angolensis	FP2275	1949	75	NA	96.5699	91382	Basidiomycota	Agaricomycotina	Agaricomycetes	Phallales	Phallaceae	Blumenavia	16	fungi_odb10	8	740	732	758	2	97.6253	81	7473	535	42.7	0	166	99.93	96.24	5	8.14	32998071	798633	11599	99.99	39507276	5000	ABySS	Trimmomatic	kmer90kc3-	PAFTOL2361	FUNGARIUM	A	CTAB db	NA	1.2	2.891	TruSeqNano_LMW	42.3	211.97
Lactocollybia cycadicola	RHW422	1949	75	Type	70.5805	6380	Basidiomycota	Agaricomycotina	Agaricomycetes	Agaricales	Marasmiaceae	Lactocollybia	66	fungi_odb10	97	632	535	758	60	83.3773	1806	1826	6797	48.53	1	80	82.23	79.84	1	1.67	44313398	284461	30523	99.85	35147940	11606	Masurca	Trimmomatic	kmergenie	PAFTOL316	FUNGARIUM	A	PTB (sevag purification)	0.0152	NA	0.146	TruSeqNano_LMW	12.54	65.4
Lactocollybia cycadicola	RHW430	1949	75	Type	66.4908	2877	Basidiomycota	Agaricomycotina	Agaricomycetes	Agaricales	Marasmiaceae	Lactocollybia	73	fungi_odb10	69	573	504	758	112	75.5937	3962	617	19480	48.82	1	107	96.22	93.79	12	0	51418456	121261	40117	99.97	44827716	31568	Megahit	Trimmomatic	NA	PAFTOL317	FUNGARIUM	A	PTB (sevag purification)	0.0023	1.1	0.21	TruSeqNano_LMW	12.34	66.61
Orbiliaster pilosus	RHW64	1949	75	Holotype	93.0079	27688	Ascomycota	Pezizomycotina	Orbiliomycetes	Orbiliales	Orbiliaceae	Orbiliaster	16	fungi_odb10	35	740	705	758	2	97.6253	529	1103	4021	49.89	1	119	95.01	92.12	16	256.6	57279758	198614	41265	99.72	49641738	15086	Masurca	Lighter	kmergenie	PAFTOL40	FUNGARIUM	A	CTAB db	0.0058	NA	0.352	TruSeqNano_LMW	50.36	227.86
Pustulipora corticola	RHW351	1956	68	Holotype	85.0923	887	Ascomycota	Pezizomycotina	Sordariomycetes	Melanosporales	Ceratostomataceae	Pustulipora	24	fungi_odb10	67	712	645	758	22	93.9314	46212	254	352503	58.16	6	19	101.92	92.04	68	1.66	290610377	166510	308339	99.93	43531292	473360	SPAdes	Lighter	NA	PAFTOL247	FUNGARIUM	C	aDNA kit	0.00092	NA	0.157	TruSeqNano_LMW	14.96	75.24
Phallus impudicus	FP1968	1962	62	NA	85.6201	1888	Basidiomycota	Agaricomycotina	Agaricomycetes	Phallales	Phallaceae	Phallus	50	fungi_odb10	12	661	649	758	47	87.2032	4217	236	65869	43.88	4	71	92.66	82.04	9	1.18	61740384	172869	25166	99.99	36665894	94426	ABySS	Trimmomatic	kmer70kc3-	PAFTOL1941	FUNGARIUM	C	PTB	NA	1	0.109	TruSeqNano_LMW	14.59	71.48
Vibrissea flavovirens	RHW812	1962	62	Holotype	99.3404	141486	Ascomycota	Pezizomycotina	Leotiomycetes	Helotiales	Vibrisseaceae	Vibrissea	1	fungi_odb10	3	756	753	758	1	99.7361	145	255	54699	43.47	0	56	97.87	92.91	15	6.98	89018636	950283	45379	99.98	36666106	91674	SPAdes	Lighter	NA	PAFTOL598	FUNGARIUM	C	CTAB db	0.0165	1.9	4.885	TruSeqNano_LMW	46.73	231.91
Rhizopogon evadens	RHW366	1964	60	Paratype	95.3826	22767	Basidiomycota	Agaricomycotina	Agaricomycetes	Boletales	Rhizopogonaceae	Rhizopogon	24	fungi_odb10	6	729	723	758	5	96.1741	348	926	3824	48.2	0	170	101.55	93.74	5	87.6	35786348	246309	21971	99.82	47828696	13270	SPAdes	Trimmomatic	NA	PAFTOL265	FUNGARIUM	C	PTB (sevag purification)	0.00732	NA	0.33	Nextera	0.17	0.59
Pseudorhizina californica	RHW652	1964	60	NA	95.3826	46947	Ascomycota	Pezizomycotina	Pezizomycetes	Pezizales	Discinaceae	Gyromitra	7	fungi_odb10	22	745	723	758	6	98.285	346	317	34512	48.13	1	57	99.47	96.96	29	5.39	92840985	674552	50675	99.98	45068388	70199	SPAdes	Lighter	NA	PAFTOL453	FUNGARIUM	B	PTB (sevag purification)	0.0189	1	4.722	TruSeqNano_LMW	12.09	66.18
Hericium coralloides	FP2419	1965	59	NA	71.372	1110	Basidiomycota	Agaricomycotina	Agaricomycetes	Russulales	Hericiaceae	Hericium	93	fungi_odb10	15	556	541	758	109	73.3509	10518	257	80347	55.21	3	47	98.92	92.35	12	218.21	73185666	83240	76653	99.7	27233418	110864	SPAdes	Lighter	NA	PAFTOL2499	FUNGARIUM	D	CTAB db	NA	1.3	3.248	TruSeqNano_LMW	1.57	8.25
Weraroa novae-zelandiae	RHW86	1965	59	NA	90.2375	8805	Basidiomycota	Agaricomycotina	Agaricomycetes	Agaricales	Hymenogastraceae	Weraroa	28	fungi_odb10	17	701	684	758	29	92.4802	1934	2075	7563	45.99	0	95	97.79	93.92	8	164.96	62178326	112275	32371	99.67	46337858	13544	Masurca	Lighter	NA	PAFTOL83	FUNGARIUM	C	PTB (sevag purification)	0.0294	NA	0.72	Nextera	0.2	0.68
Hericium coralloides	FP2422	1966	58	NA	86.5435	8060	Basidiomycota	Agaricomycotina	Agaricomycetes	Russulales	Hericiaceae	Hericium	47	fungi_odb10	19	675	656	758	36	89.0501	1398	2116	5357	53.85	0	46	92.06	87.13	5	47.35	42204297	70381	39104	99.74	16254172	9288	Masurca	Lighter	NA	PAFTOL2502	FUNGARIUM	D	CTAB db	NA	1.5	2.287	TruSeqNano_LMW	4.6	23.97
Hydnotrya confusa	RHW624	1966	58	Holotype	94.723	10844	Ascomycota	Pezizomycotina	Pezizomycetes	Pezizales	Discinaceae	Hydnotrya	12	fungi_odb10	16	734	718	758	12	96.8338	1868	345	34740	47.25	5	47	98.28	94.42	14	8.61	97557960	173246	55513	99.98	41652632	71030	SPAdes	Lighter	NA	PAFTOL440	FUNGARIUM	C	PTB (sevag purification)	0.0164	1	1.996	TruSeqNano_LMW	7.96	43.87
Underwoodia beatonii	RHW831	1968	56	Topotype	93.6675	25290	Ascomycota	Pezizomycotina	Pezizomycetes	Pezizales	Incertae sedis	Underwoodia	14	fungi_odb10	22	732	710	758	12	96.5699	1859	5072	7401	47.3	0	33	97.09	93.16	32	135.07	169680118	1924289	94778	99.86	39591710	19062	Masurca	Lighter	NA	PAFTOL816	FUNGARIUM	C	CTAB db	0.016	2.5	6.115	TruSeqNano	6.16	16.6
Lysurus corallocephala	FP1983	1970	54	NA	89.5778	18727	Basidiomycota	Agaricomycotina	Agaricomycetes	Phallales	Lysuraceae	Lysurus	18	fungi_odb10	52	731	679	758	9	96.438	678	1211	5277	46.8	0	109	93.98	86.27	13	342.87	53328378	222786	30921	99.7	42250740	14478	Masurca	Trimmomatic	kmergenie	PAFTOL2091	FUNGARIUM	C	CTAB db	NA	2	4.76	TruSeqNano	5.32	13.01
Eleutheromycella mycophila	RHW189	1970	54	NA	85.8839	5625	Ascomycota	Pezizomycotina	Leotiomycetes	Phacidiales	Helicogoniaceae	Eleutheromycella	21	fungi_odb10	57	708	651	758	29	93.4037	7599	268	90821	49.07	3	29	90.94	89.24	19	18.41	167275567	79754	118997	99.89	47239252	159124	SPAdes	Trimmomatic	NA	PAFTOL134	FUNGARIUM	C	aDNA kit	0.008	1.3	0.071	TruSeqNano_LMW	31.67	173.99
Itajahya rosea	FP1989	1971	53	NA	94.723	39023	Basidiomycota	Agaricomycotina	Agaricomycetes	Phallales	Phallaceae	Itajahya	14	fungi_odb10	19	737	718	758	7	97.2296	288	5947	1307	44.26	0	87	98.83	93.57	22	140.75	41411046	362136	17581	99.82	25048252	3447	Masurca	Trimmomatic	NA	PAFTOL2097	FUNGARIUM	A	CTAB db	NA	1.6	2.828	TruSeqNano	1.11	3.03
Sowerbyella fagicola	EH1841	1972	52	Isotype	97.3615	37966	Ascomycota	Pezizomycotina	Pezizomycetes	Pezizales	Pyronemataceae	Sowerbyella	8	fungi_odb10	6	744	738	758	6	98.153	227	284	5383	53.96	2	116	79.11	73.22	17	311.37	32525748	268514	23376	99.7	38056270	19591	ABySS	Lighter	kmer70kc3-	PAFTOL2012	FUNGARIUM	D	CTAB db	NA	1.3	3.142	TruSeqNano_LMW	0.72	3.63
Otidea nannfeldtii	RHW620	1972	52	Isotype	64.3799	1692	Ascomycota	Pezizomycotina	Pezizomycetes	Pezizales	Otideaceae	Otidea	102	fungi_odb10	2	490	488	758	166	64.6438	6771	329	29379	51.43	1	90	92.52	88.73	9	6.5	42625011	157582	35919	99.96	53217116	45574	SPAdes	Lighter	NA	PAFTOL436	FUNGARIUM	D	CTAB db	0.0241	1.2	0.458	Nextera	0.05	0.23
Laternea triscapa	FP1986	1973	51	NA	81.7942	9254	Basidiomycota	Agaricomycotina	Agaricomycetes	Phallales	Phallaceae	Laternea	66	fungi_odb10	51	671	620	758	21	88.5224	1443	2163	5407	43.55	1	94	96.22	93.41	11	16.62	47114082	172032	21462	99.94	35249444	10351	Masurca	Lighter	kmergenie	PAFTOL2094	FUNGARIUM	A	CTAB db	NA	1	2.626	TruSeqNano_LMW	17.08	86.14
Typhula idahoensis	FP1680	1976	48	Type	39.7098	2716	Basidiomycota	Agaricomycotina	Agaricomycetes	Agaricales	Hyaloscyphaceae	Typhula	52	fungi_odb10	337	638	301	758	68	84.1689	9688	307	60012	49.17	1	32	95.09	77.07	5	28.31	104806461	111531	83805	99.83	25090644	103494	ABySS	Trimmomatic	kmer90kc2-	PAFTOL1860	FUNGARIUM	B	CTAB db	NA	1.3	0.126	TruSeqNano	0.76	2.02
Psilachnum auranticolor	RHW364	1976	48	Holotype	47.7573	382	Ascomycota	Pezizomycotina	Leotiomycetes	Rhytismatales	Pezizellaceae	Psilachnum	146	fungi_odb10	12	374	362	758	238	49.3404	191233	227	599777	58.27	10	10	77.38	70.43	19	0.16	290363859	49887	342119	100	48774914	736063	ABySS	Lighter	kmer33kc2-	PAFTOL257	FUNGARIUM	C	PTB (sevag purification)	0.00603	NA	0.088	TruSeqNano_LMW	6.77	33.6
Xylophallus xylogenus	FP2003	1977	47	NA	95.2507	68137	Basidiomycota	Agaricomycotina	Agaricomycetes	Phallales	Phallaceae	Xylophallus	16	fungi_odb10	17	739	722	758	3	97.4934	157	9219	774	43.01	0	152	98.32	93.58	1	65.14	42182772	536831	15385	99.9	43910042	2311	Masurca	Trimmomatic	NA	PAFTOL2111	FUNGARIUM	C	CTAB db	NA	2.1	3.606	TruSeqNano	5.46	14.01
Jafnea semitosta	FP2079	1977	47	NA	3.29815	338	Ascomycota	Pezizomycotina	Pezizomycetes	Pezizales	Pyronemataceae	Jafnea	606	fungi_odb10	1	26	25	758	126	3.43008	275913	242	683158	43.36	0	21	108.02	43.61	13	18.77	284703665	359470	101506	97.71	42499142	804295	SPAdes	Trimmomatic	NA	PAFTOL2165	FUNGARIUM	NA	CTAB db	NA	2.5	14.007	TruSeqNano	5.87	17.18
Peziza vesiculosa	RHW530	1977	47	NA	94.723	7861	Ascomycota	Pezizomycotina	Pezizomycetes	Pezizales	Pezizaceae	Peziza	17	fungi_odb10	12	730	718	758	11	96.3061	2374	377	34133	49.93	6	68	100.82	95.54	121	295.53	95369236	272711	58745	99.44	47628758	67912	SPAdes	Trimmomatic	NA	PAFTOL392	FUNGARIUM	C	Qiagen Blood & Tissue	0.0125	1.5	0.479	TruSeqNano_LMW	35.74	182.66
Peziza vesiculosa	RHW531	1977	47	NA	94.8549	7381	Ascomycota	Pezizomycotina	Pezizomycetes	Pezizales	Pezizaceae	Peziza	15	fungi_odb10	12	731	719	758	12	96.438	2380	356	33477	49.06	3	68	100.65	95.78	122	299.1	89042974	371912	52247	99.55	45395734	66264	SPAdes	Trimmomatic	NA	PAFTOL392	FUNGARIUM	C	PTB (sevag purification)	0.0124	1.6	1.606	TruSeqNano_LMW	12.1	61.65
Ileodictyon gracilis	FP1988	1978	46	NA	91.029	11270	Basidiomycota	Agaricomycotina	Agaricomycetes	Phallales	Phallaceae	Ileodictyon	22	fungi_odb10	33	723	690	758	13	95.3826	1337	3156	4826	42.64	2	92	96.69	90.43	10	91	53802473	160038	19858	99.83	39387892	8721	Masurca	Lighter	kmergenie	PAFTOL2096	FUNGARIUM	C	CTAB db	NA	1.4	2.242	TruSeqNano_LMW	36.8	191.26
Paurocotylis pila	RHW619	1979	45	NA	97.3615	10692	Ascomycota	Pezizomycotina	Pezizomycetes	Pezizales	Pyronemataceae	Paurocotylis	9	fungi_odb10	2	740	738	758	9	97.6253	6809	743	40013	39.47	4	23	100.41	91.54	58	42.98	266145551	87948	84359	99.91	43211672	121649	SPAdes	Trimmomatic	NA	PAFTOL435	FUNGARIUM	C	CTAB db	0.023	5.7	0.934	TruSeqNano_LMW	69.36	300.6
Descolea australiensis	RHW1283	1982	42	Holotype	89.0501	5808	Basidiomycota	Agaricomycotina	Agaricomycetes	Agaricales	Bolbitiaceae	Descolea	33	fungi_odb10	22	697	675	758	28	91.9525	4070	1427	15934	47.12	0	44	92.58	86.58	6	53.76	88134890	86715	53130	99.66	31613226	27908	Masurca	Trimmomatic	kmergenie	PAFTOL1252	FUNGARIUM	C	PTB (sevag purification)	0.0122	2.4	0.501	TruSeqNano_LMW	7.2	35.17
Hericium cirrhatum	FP2392	1983	41	NA	96.9657	20145	Basidiomycota	Agaricomycotina	Agaricomycetes	Russulales	Lachnaceae	Hericium	15	fungi_odb10	1	736	735	758	7	97.0976	424	398	7902	50.54	2	97	101.06	91.48	6	147.54	43397893	252556	34241	99.85	30589788	24030	SPAdes	Lighter	NA	PAFTOL2472	FUNGARIUM	C	CTAB db	NA	2	8.773	TruSeqNano_LMW	44.86	227.78
Sphaerosoma trispora	RHW605	1984	40	NA	90.5013	681	Ascomycota	Pezizomycotina	Pezizomycetes	Pezizales	Pyronemataceae	Sphaerosoma	26	fungi_odb10	6	692	686	758	40	91.2929	17149	244	136068	48.53	6	26	85.98	76.87	70	28.85	91770786	35437	59688	99.9	23396464	175181	SPAdes	Lighter	NA	PAFTOL424	FUNGARIUM	C	CTAB db	0.0521	1	0.133	Nextera	0.36	1.3
Brevicellicium udinum	RHW197	1985	39	Holotype	76.1214	520	Basidiomycota	Agaricomycotina	Agaricomycetes	Trechisporales	Hydnodontaceae	Brevicellicium	73	fungi_odb10	31	608	577	758	77	80.2111	65275	248	299317	56.13	2	5	86.98	82.72	13	0.44	189777713	62370	215131	99.95	8664202	379175	SPAdes	Lighter	NA	PAFTOL144	FUNGARIUM	A	Qiagen Blood & Tissue	0.0055	NA	0.076	TruSeqNano_LMW	0.68	3.35
Balsamia vulgaris	RHW644	1985	39	NA	97.3615	6173	Ascomycota	Pezizomycotina	Pezizomycetes	Pezizales	Helvellaceae	Balsamia	11	fungi_odb10	2	740	738	758	7	97.6253	5141	412	41311	47.86	2	33	100.38	91.06	20	5.9	138535168	103522	88368	99.96	33781834	91193	SPAdes	Lighter	NA	PAFTOL448	FUNGARIUM	C	PTB (sevag purification)	0.0259	1.6	8.801	TruSeqNano_LMW	30.47	157.32
Hericium alpestre	FP2390	1986	38	NA	85.752	678	Basidiomycota	Agaricomycotina	Agaricomycetes	Russulales	Hericiaceae	Hericium	44	fungi_odb10	20	670	650	758	44	88.3905	41446	282	174645	36.99	6	29	100.04	95.61	6	111.65	140420844	110964	53720	99.85	31351690	230375	SPAdes	Trimmomatic	NA	PAFTOL2470	FUNGARIUM	C	CTAB db	NA	1.6	5.401	TruSeqNano_LMW	4.2	21.67
Macrocybe titans	RHW242	1986	38	Type	95.2507	14688	Basidiomycota	Agaricomycotina	Agaricomycetes	Agaricales	Callistosporiaceae	Macrocybe	14	fungi_odb10	2	724	722	758	20	95.5145	513	2513	2634	49.97	1	192	95.51	92.34	3	15.86	32468854	160891	25187	99.93	49181678	5395	Masurca	Lighter	kmergenie	PAFTOL78	FUNGARIUM	A	PTB (sevag purification)	0.0129	NA	0.315	TruSeqNano_LMW	41.46	222.24
Coronophora paucispora	RHW346	1987	37	Isotype	95.6464	30640	Ascomycota	Pezizomycotina	Sordariomycetes	Coronophorales	Coronophoraceae	Coronophora	4	fungi_odb10	24	749	725	758	5	98.8127	351	261	38672	52.81	6	69	63.52	59.45	36	7.45	59884492	398079	40053	99.99	49510430	64235	ABySS	Trimmomatic	kmer110kc3-	PAFTOL240	FUNGARIUM	D	PTB (sevag purification)	0.00126	NA	0.137	TruSeqNano_LMW	38.16	182.87
Hericium coralloides	FP2423	1988	36	NA	91.5567	5638	Basidiomycota	Agaricomycotina	Agaricomycetes	Russulales	Hericiaceae	Hericium	30	fungi_odb10	3	697	694	758	31	91.9525	1851	265	27421	53.73	1	67	99.46	92.66	7	185.67	48527484	95871	43546	99.77	26160142	47643	SPAdes	Lighter	NA	PAFTOL2503	FUNGARIUM	D	CTAB db	NA	1.6	3.985	TruSeqNano_LMW	6.7	35.42
Clavaria sp.	KDH1549	1988	36	NA	97.4934	5567	Basidiomycota	Agaricomycotina	Agaricomycetes	Agaricales	Clavariaceae	Clavaria	10	fungi_odb10	4	743	739	758	5	98.0211	1579	257	34290	47.71	0	107	99.22	76.3	11	0	60193235	163282	32795	99.83	44240486	61266	Megahit	Lighter	NA	PAFTOL1429	FUNGARIUM	C	CTAB	0.009	1.7	0.757	TruSeqNano	3.84	10.09
Phoma proboscis	RHW198	1989	35	Paratype	99.3404	78338	Ascomycota	Pezizomycotina	Sordariomycetes	Diaporthales	Didymellaceae	Phoma	4	fungi_odb10	1	754	753	758	0	99.4723	134	263	14009	51.05	1	124	100.88	97.65	22	82.36	42252094	454550	28576	99.91	43419564	31418	SPAdes	Lighter	NA	PAFTOL137	FUNGARIUM	B	Qiagen Blood & Tissue	0.0002	NA	0.118	TruSeqNano_LMW	13.49	73.86
Phoma proboscis	RHW201	1989	35	Paratype	98.8127	100475	Ascomycota	Pezizomycotina	Sordariomycetes	Diaporthales	Didymellaceae	Phoma	4	fungi_odb10	5	754	749	758	0	99.4723	128	940	1768	53.44	3	125	101.38	97.19	23	75.91	47559133	543479	35446	99.92	46449382	17892	SPAdes	Lighter	NA	PAFTOL138	FUNGARIUM	B	PTB (sevag purification)	0.0031	1	0.128	TruSeqNano_LMW	35.86	194.93
Hericium coralloides	FP2412	1990	34	NA	87.9947	14248	Basidiomycota	Agaricomycotina	Agaricomycetes	Russulales	Hericiaceae	Hericium	46	fungi_odb10	0	667	667	758	45	87.9947	656	284	11283	50.57	4	83	99.75	93.32	8	52.33	37642897	142379	29543	99.93	23633554	26423	SPAdes	Lighter	NA	PAFTOL2492	FUNGARIUM	C	CTAB db	NA	1.5	2.71	TruSeqNano_LMW	2.51	13.95
Obtectodiscus aquaticus	RHW928	1990	34	NA	98.8127	85416	Ascomycota	Pezizomycotina	Leotiomycetes	Helotiales	Loramycetaceae	Obtectodiscus	5	fungi_odb10	1	750	749	758	3	98.9446	166	1406	1762	43.12	1	113	94.73	91.52	9	4.19	47416037	426506	21148	99.97	39278472	11012	ABySS	Lighter	kmer120kc2-	PAFTOL858	FUNGARIUM	D	PTB (sevag purification)	0.0026	1.3	0.38	TruSeqNano_LMW	35.03	166.87
Emmia latemarginata	FP1701	1991	33	NA	97.4934	88499	Basidiomycota	Agaricomycotina	Agaricomycetes	Hymenochaetales	Oxyporaceae	Emmia	15	fungi_odb10	1	740	739	758	3	97.6253	93	4548	705	51	1	130	73.11	64.27	15	44.54	36484605	839494	25580	99.96	44291686	9758	ABySS	Lighter	kmer90kc3-	PAFTOL1880	FUNGARIUM	A	CTAB db	NA	1.7	3.427	TruSeqNano	4.62	12.35
Hericium coralloides	FP2413	1991	33	NA	82.4538	6856	Basidiomycota	Agaricomycotina	Agaricomycetes	Russulales	Hericiaceae	Hericium	56	fungi_odb10	35	660	625	758	42	87.0712	1949	2031	6569	53.91	0	89	97.2	92.39	0	31.52	45416685	66675	42212	99.81	31349946	10892	Masurca	Lighter	NA	PAFTOL2493	FUNGARIUM	C	CTAB db	NA	1.8	2.526	TruSeqNano_LMW	7.43	39.26
Craterellus tubaeformis	FP2114	1992	32	NA	90.2375	806	Basidiomycota	Agaricomycotina	Agaricomycetes	Cantharellales	Hydnaceae	Craterellus	31	fungi_odb10	24	708	684	758	19	93.4037	30707	257	209222	54.04	23	17	95.64	91.34	88	24.07	170311941	182046	157022	99.93	24730584	280166	SPAdes	Lighter	NA	PAFTOL2200	FUNGARIUM	C	CTAB db	NA	1.4	4.125	TruSeqNano_LMW	6.81	36.15
Lopharia cinerascens	QL1173	1992	32	NA	67.5462	3932	Basidiomycota	Agaricomycotina	Agaricomycetes	Polyporales	Polyporaceae	Lopharia	72	fungi_odb10	83	595	512	758	91	78.496	6563	851	25847	58.8	2	26	72.23	69.18	8	12.16	94447440	128491	117582	99.73	28633994	45192	Masurca	Lighter	NA	PAFTOL1084	FUNGARIUM	A	CTAB db	NA	1.4	1.366	TruSeqNano_LMW	17.02	89.36
Xylobotryum andinum	RHW822	1992	32	NA	97.8892	386536	Ascomycota	Pezizomycotina	Xylobotryomycetes	Xylobotryales	Xylobotryaceae	Xylobotryum	11	fungi_odb10	5	747	742	758	0	98.5488	16	351	5443	49.01	0	126	62.61	52.01	2	121.07	28505068	1687979	16475	99.89	40369882	16337	ABySS	Trimmomatic	kmer120kc3-	PAFTOL808	FUNGARIUM	A	CTAB db	0.0103	1.1	2.238	TruSeqNano	2.38	5.94
Broomeia congregata	FP1951	1994	30	NA	94.9868	40862	Basidiomycota	Agaricomycotina	Agaricomycetes	Agaricales	Broomeiaceae	Broomeia	17	fungi_odb10	16	736	720	758	5	97.0976	286	12579	951	46.86	2	192	98.36	93.79	7	370.32	39462498	238152	22109	99.62	51762788	1651	Masurca	Lighter	kmergenie	PAFTOL1745	FUNGARIUM	B	CTAB db	NA	5.7	5.532	TruSeqNano	20.31	51.65
Hericium coralloides	FP2415	1994	30	NA	78.7599	5857	Basidiomycota	Agaricomycotina	Agaricomycetes	Russulales	Hericiaceae	Hericium	49	fungi_odb10	50	647	597	758	62	85.3562	2313	1735	7839	53.98	1	88	94.03	89.51	3	20.4	46050984	69556	43448	99.8	32867622	12701	Masurca	Trimmomatic	kmergenie	PAFTOL2495	FUNGARIUM	D	CTAB db	NA	2.1	2.349	TruSeqNano_LMW	4.54	22.9
Amyloporia xantha	QL1023	1994	30	NA	93.2718	17462	Basidiomycota	Agaricomycotina	Agaricomycetes	Polyporales	Fomitopsidaceae	Amyloporia	18	fungi_odb10	17	724	707	758	16	95.5145	572	2158	2945	51	0	153	95.91	93.58	3	43.68	38191162	153521	29304	99.92	49070016	7259	Masurca	Lighter	kmergenie	PAFTOL1008	FUNGARIUM	D	PTB (sevag purification)	0.0179	1	0.541	TruSeqNano_LMW	23.54	127.53
Nidula niveotomentosia	QL1068	1994	30	NA	94.9868	27532	Basidiomycota	Agaricomycotina	Agaricomycetes	Agaricales	Nidulariaceae	Nidula	16	fungi_odb10	15	735	720	758	7	96.9657	599	6762	2293	45.94	3	57	96.61	92.85	6	76.36	59931762	328383	30374	99.86	26213856	4970	Masurca	Lighter	kmergenie	PAFTOL1036	FUNGARIUM	C	CTAB db	0.0093	1.8	0.225	TruSeqNano_LMW	30.55	155.62
Russula sanguinea	FP2249	1995	29	NA	91.2929	8553	Basidiomycota	Agaricomycotina	Agaricomycetes	Russulales	Russulaceae	Russula	23	fungi_odb10	21	713	692	758	22	94.0633	1441	2345	5143	50.91	4	73	95.97	91.28	10	27.66	43302214	67899	31729	99.84	25065646	9218	Masurca	Lighter	kmergenie	PAFTOL2335	FUNGARIUM	C	CTAB db	NA	1.6	10.301	TruSeqNano_LMW	9.54	48.11
Sclerogaster compactus	FP2289	1995	29	NA	94.591	24180	Basidiomycota	Agaricomycotina	Agaricomycetes	Hysterangiales	Sclerogastraceae	Sclerogaster	23	fungi_odb10	11	728	717	758	7	96.0422	733	5372	3174	43.79	2	144	99.18	88.03	3	539.23	69793521	386462	35590	99.49	68661500	6201	Masurca	Lighter	NA	PAFTOL2375	FUNGARIUM	B	CTAB db	NA	2.1	0.187	TruSeqNano	8.6	20.35
Echinochaete brachypora	QL1151	1995	29	NA	93.6675	587	Basidiomycota	Agaricomycotina	Agaricomycetes	Polyporales	Polyporaceae	Echinochaete	16	fungi_odb10	24	734	710	758	8	96.8338	40940	256	221513	38.94	1	27	100.67	92.69	11	11.29	160271995	233987	62823	99.93	34424252	287986	SPAdes	Lighter	NA	PAFTOL1073	FUNGARIUM	A	PTB (sevag purification)	0.001	1.2	0.199	TruSeqNano_LMW	25.69	133.54
Hemiglossum congolense	RHW1216	1995	29	NA	98.5488	26739	Ascomycota	Pezizomycotina	Leotiomycetes	Helotiales	Incertae sedis	Hemiglossum	4	fungi_odb10	5	752	747	758	2	99.2084	456	333	10384	46.51	3	89	73.76	63.58	13	148.32	52832668	252398	27558	99.85	43467798	30766	ABySS	Lighter	kmer121kc2-	PAFTOL1203	FUNGARIUM	C	CTAB db	0.0181	1.4	0.42	TruSeqNano	3	7.73
Lasiobolus cuniculi	RHW480	1995	29	NA	84.3008	2639	Ascomycota	Pezizomycotina	Pezizomycetes	Pezizales	Ascodesmidaceae	Lasiobolus	37	fungi_odb10	51	690	639	758	31	91.029	15500	482	112819	52.29	60	19	72.92	61.26	336	356.01	236413826	1032882	205231	99.66	46786712	175668	Masurca	Lighter	kmergenie	PAFTOL357	FUNGARIUM	A	PTB (sevag purification)	0.0064	1.8	0.109	TruSeqNano	5.24	14.08
Metacapbodium juniperi	FP2041	1996	28	NA	14.7757	364	Ascomycota	Pezizomycotina	Dothideomycetes	Chaetothyriales/Capnodiales	Metacapnodiaceae	Metacapnodium	392	fungi_odb10	44	156	112	758	210	20.5805	353786	241	1032115	54.13	21	3	79.07	72.43	83	0.48	475028244	137814	457244	99.93	24958858	1234733	SPAdes	Lighter	NA	PAFTOL2140	FUNGARIUM	C	CTAB db	NA	1.8	0.238	TruSeqNano_LMW	18.54	96.71
Hericium cirrhatum	FP2396	1996	28	NA	96.438	24359	Basidiomycota	Agaricomycotina	Agaricomycetes	Russulales	Hericiaceae	Hericium	20	fungi_odb10	1	732	731	758	6	96.5699	370	1167	3541	51.58	1	66	100.49	93.06	3	23.64	40182954	226796	33824	99.97	20029332	13746	SPAdes	Lighter	NA	PAFTOL2476	FUNGARIUM	C	CTAB db	NA	1.8	8.188	TruSeqNano_LMW	7.96	40.7
Ostracoderma sphaerosporum	RHW547	1996	28	NA	97.4934	31572	Ascomycota	Pezizomycotina	Pezizomycetes	Pezizales	Pezizaceae	Ostracoderma	4	fungi_odb10	11	750	739	758	4	98.9446	618	5917	2608	37.88	1	50	99.94	96.83	34	19.66	74228486	327699	17022	99.97	26101118	12021	SPAdes	Lighter	NA	PAFTOL401	FUNGARIUM	A	PTB (sevag purification)	0.0051	3.4	1.82	Nextera	0.37	1.14
Pilidium acerinum	RHW835	1996	28	NA	94.723	27430	Ascomycota	Pezizomycotina	Leotiomycetes	Chaetomellales	Chaetomellaceae	Pilidium	28	fungi_odb10	8	726	718	758	4	95.7784	483	4217	2725	49.19	1	74	87.17	75.8	7	199.83	58734418	537444	42806	99.76	34982794	6530	Masurca	Trimmomatic	NA	PAFTOL819	FUNGARIUM	A	CTAB db	0.0027	3.2	0.465	TruSeqNano	3.4	8.69
Subulicystidium longisporum	FP2007	1997	27	NA	90.8971	2428	Basidiomycota	Agaricomycotina	Agaricomycetes	Trechisporales	Hydnodontaceae	Subulicystidium	34	fungi_odb10	19	708	689	758	16	93.4037	6252	435	61555	58.64	7	20	42.27	37.49	21	791.26	121235941	498449	141023	99.23	49735460	95560	Masurca	Trimmomatic	NA	PAFTOL2115	FUNGARIUM	C	CTAB db	NA	1.8	1.632	TruSeqNano	2.04	5.44
Tubulicium vermiferum	FP2345	1997	27	NA	10.9499	361	Basidiomycota	Agaricomycotina	Agaricomycetes	Trechisporales	Hydnodontaceae	Tubulicium	407	fungi_odb10	38	121	83	758	230	15.9631	347053	240	1017317	59.45	4	4	77.88	66.62	51	0.33	466272085	78069	548652	99.85	28204178	1217157	SPAdes	Lighter	NA	PAFTOL2123	FUNGARIUM	NA	CTAB db	NA	1.4	0.729	TruSeqNano_LMW	1.38	7.13
Skeletocutis africana	RHW194	1997	27	Holotype	93.9314	27643	Basidiomycota	Agaricomycotina	Agaricomycetes	Polyporales	Incrustoporiaceae	Skeletocutis	25	fungi_odb10	2	714	712	758	19	94.1953	288	1216	2895	50.69	1	162	98.62	92.28	4	0	33501721	184209	25653	99.98	39529760	9290	Megahit	Trimmomatic	NA	PAFTOL145	FUNGARIUM	A	PTB (sevag purification)	0.0096	NA	0.234	TruSeqNano_LMW	55.5	284.61
Gyroporus cyanescens	RHW85	1997	27	NA	94.723	6149	Basidiomycota	Agaricomycotina	Agaricomycetes	Boletales	Gyroporaceae	Gyroporus	26	fungi_odb10	0	718	718	758	14	94.723	2257	818	12585	47.77	7	110	99.49	94.71	13	0	61563040	124175	44377	99.95	47721202	28298	Megahit	Lighter	NA	PAFTOL59	FUNGARIUM	C	CTAB db	0.0269	1.6	0.388	TruSeqNano_LMW	56.53	271.76
Pseudombrophila ripensis	FP1641	1998	26	NA	96.1741	612	Ascomycota	Pezizomycotina	Pezizomycetes	Incertae sedis	Pseudombrophilaceae	Pseudombrophila	8	fungi_odb10	16	745	729	758	5	98.285	99427	248	515392	60.34	6	16	88.06	72.85	135	63.36	350814416	367774	402254	99.68	46620676	662717	SPAdes	Trimmomatic	NA	PAFTOL1813	FUNGARIUM	B	CTAB db	NA	1.9	0.328	TruSeqNano	14.72	36.06
Glaziella vesiculosa	FP1650	1998	26	NA	95.9103	15347	Ascomycota	Pezizomycotina	Pezizomycetes	Pezizales	Glaziellaceae	Glaziella	9	fungi_odb10	18	745	727	758	4	98.285	981	250	42919	56.29	1	33	41.19	25.71	7	164.25	66727563	150964	60024	99.85	44360802	72790	ABySS	Trimmomatic	kmer41kc2-	PAFTOL1822	FUNGARIUM	A	CTAB db	NA	1.7	0.485	TruSeqNano	13.32	30.59
Xerocomellus cisalpinus	FP2252	1998	26	Isotype	93.7995	7166	Basidiomycota	Agaricomycotina	Agaricomycetes	Boletales	Boletaceae	Xerocomellus	23	fungi_odb10	11	722	711	758	13	95.2507	1611	555	13580	50.04	5	55	100.01	96.53	8	124.95	56664062	328078	44777	99.83	24445844	31478	SPAdes	Trimmomatic	NA	PAFTOL2338	FUNGARIUM	C	CTAB db	NA	1.1	8.292	TruSeqNano_LMW	6.57	34.48
Hygrophorus pustulatus	FP2157	1999	25	NA	93.4037	15536	Basidiomycota	Agaricomycotina	Agaricomycetes	Agaricales	Hygrophoraceae	Hygrophorus	14	fungi_odb10	22	730	708	758	14	96.3061	608	2261	3535	49.68	4	60	89.86	73.96	3	247.74	41627476	279656	28508	99.64	19686240	7377	Masurca	Trimmomatic	NA	PAFTOL2243	FUNGARIUM	C	CTAB db	NA	3.1	7.339	TruSeqNano	1.56	4.37
Leotia lubrica	FP2096	2000	24	NA	96.1741	5739	Ascomycota	Pezizomycotina	Leotiomycetes	Leotiales	Leotiaceae	Leotia	6	fungi_odb10	12	741	729	758	11	97.7573	2465	406	23422	48.44	0	70	97.17	90.33	3	0	67253326	88340	44261	99.92	35298102	46950	Megahit	Lighter	NA	PAFTOL2182	FUNGARIUM	C	CTAB db	NA	1.8	2.025	TruSeqNano_LMW	17.23	85.21
Russula atropurpurea	FP2190	2000	24	NA	96.5699	26942	Basidiomycota	Agaricomycotina	Agaricomycetes	Russulales	Russulaceae	Russula	19	fungi_odb10	1	733	732	758	6	96.7018	327	602	5308	50.98	1	48	97.87	90.65	15	108	40749984	403657	29236	99.86	15143694	18655	SPAdes	Trimmomatic	NA	PAFTOL2276	FUNGARIUM	C	CTAB db	NA	2	13.014	TruSeqNano_LMW	5.49	28.16
Microglossum viride	FP2358	2000	24	NA	99.3404	6874	Ascomycota	Pezizomycotina	Leotiomycetes	Leotiales	Leotiaceae	Microglossum	5	fungi_odb10	0	753	753	758	0	99.3404	3190	366	33260	43.72	1	47	100.44	89.01	5	0	101277815	117959	51116	99.87	34066034	72017	Megahit	Lighter	NA	PAFTOL2438	FUNGARIUM	C	CTAB db	NA	2	15.747	TruSeqNano_LMW	38.86	187.98
Lenzites betulina	QL1170	2000	24	NA	82.4538	7667	Basidiomycota	Agaricomycotina	Agaricomycetes	Polyporales	Polyporaceae	Lenzites	34	fungi_odb10	44	669	625	758	55	88.2586	1704	2263	5827	57.15	1	95	92.93	89.68	3	49.59	44860889	58094	45873	99.82	33444740	9526	Masurca	Trimmomatic	kmergenie	PAFTOL1083	FUNGARIUM	C	PTB (sevag purification)	0.0121	1.9	0.594	TruSeqNano_LMW	27.64	142.24
Colus hirudinosus	FP1965	2001	23	NA	94.723	91216	Basidiomycota	Agaricomycotina	Agaricomycetes	Phallales	Phallaceae	Colus	19	fungi_odb10	16	734	718	758	5	96.8338	109	22786	411	41.26	3	255	98.58	95.53	11	304.59	34604077	567995	11015	99.69	60055300	1258	Masurca	Lighter	kmergenie	PAFTOL1938	FUNGARIUM	C	PTB	NA	4.1	5.331	TruSeqNano	12.32	31.59
Mesophellia clelandii	FP1996	2001	23	NA	93.1398	7949	Basidiomycota	Agaricomycotina	Agaricomycetes	Hysterangiales	Mesophelliaceae	Mesophellia	17	fungi_odb10	22	728	706	758	13	96.0422	2412	972	17771	45.65	0	66	100.35	70.93	1	435.09	99448652	196910	52777	99.55	45353392	36852	Masurca	Trimmomatic	NA	PAFTOL2104	FUNGARIUM	C	CTAB db	NA	6	1.811	TruSeqNano	31.53	76.52
Nothocastoreum cretaceum	FP2000	2001	23	NA	94.9868	4186	Basidiomycota	Agaricomycotina	Agaricomycetes	Hysterangiales	Mesophelliaceae	Nothocastoreum	18	fungi_odb10	19	739	720	758	1	97.4934	5266	527	38339	45.99	1	58	96.88	56.37	6	397.14	108170776	126826	67187	99.6	45556038	66377	Masurca	Trimmomatic	NA	PAFTOL2108	FUNGARIUM	C	CTAB db	NA	5.9	0.902	TruSeqNano	26.89	67.27
Russula amethystina	FP2189	2001	23	NA	94.591	9648	Basidiomycota	Agaricomycotina	Agaricomycetes	Russulales	Russulaceae	Russula	14	fungi_odb10	10	727	717	758	17	95.9103	1281	2397	4857	50.02	0	65	96.31	89.56	22	77.64	44719629	108231	30176	99.78	22228696	8663	Masurca	Trimmomatic	kmergenie	PAFTOL2275	FUNGARIUM	C	CTAB db	NA	3	10.107	TruSeqNano_LMW	6.8	33.86
Russula chloroides	FP2201	2001	23	NA	94.3272	4372	Basidiomycota	Agaricomycotina	Agaricomycetes	Russulales	Russulaceae	Russula	23	fungi_odb10	4	719	715	758	16	94.8549	1706	334	25192	52.48	8	85	97.7	91.45	8	0	51533657	203745	43045	99.88	32676526	45472	Megahit	Lighter	NA	PAFTOL2287	FUNGARIUM	C	CTAB db	NA	2	3.807	TruSeqNano_LMW	4.38	22.44
Russula romellii	FP2241	2001	23	NA	94.8549	14965	Basidiomycota	Agaricomycotina	Agaricomycetes	Russulales	Russulaceae	Russula	17	fungi_odb10	12	731	719	758	10	96.438	806	4086	2922	49.95	5	109	96.06	89.74	19	31.37	42382798	126954	28264	99.91	34950884	5338	Masurca	Trimmomatic	kmergenie	PAFTOL2327	FUNGARIUM	C	CTAB db	NA	2.7	11.12	TruSeqNano_LMW	10.69	52.36
Cucurbitaria laburni	RHW517	2001	23	NA	98.285	271277	Ascomycota	Pezizomycotina	Dothideomycetes	Pleosporales	Cucurbitariaceae	Cucurbitaria	8	fungi_odb10	4	749	745	758	1	98.8127	55	882	2334	52.39	0	104	83.77	81.32	64	31.63	55262365	1269330	41055	99.96	48002570	16829	ABySS	Lighter	kmer121kc3-	PAFTOL387	FUNGARIUM	C	PTB (sevag purification)	0.0048	5.1	1.247	TruSeqNano_LMW	62.76	274.31
Cucurbitaria laburni	RHW518	2001	23	NA	97.3615	53901	Ascomycota	Pezizomycotina	Dothideomycetes	Pleosporales	Cucurbitariaceae	Cucurbitaria	9	fungi_odb10	6	744	738	758	5	98.153	292	442	4500	52.05	2	99	86.15	84.09	64	60.68	58695941	283344	40718	99.94	46142106	26830	ABySS	Lighter	kmer110kc2-	PAFTOL387	FUNGARIUM	C	CTAB db	0.0104	4	0.382	Nextera	2.62	5.61
Hydnoplicata convoluta	RHW559	2001	23	NA	95.5145	8507	Ascomycota	Pezizomycotina	Pezizomycetes	Pezizales	Pezizaceae	Hydnoplicata	18	fungi_odb10	3	727	724	758	13	95.9103	1403	563	16903	45.86	4	56	94.67	90.07	18	0	65841200	160212	32244	99.94	33418890	33663	Megahit	Lighter	NA	PAFTOL409	FUNGARIUM	C	CTAB db	0.0093	3.8	0.06	TruSeqNano_LMW	20.65	118.99
Pericystis alvei/apis	RHW921	2001	23	NA	95.9103	89286	Ascomycota	Pezizomycotina	Eurotiomycetes	Ascosphaerales	Ascosphaeraceae	Pericystis	16	fungi_odb10	2	729	727	758	13	96.1741	66	841	653	45.61	0	148	94.28	85.78	20	12.53	23345577	582123	9680	99.99	27453464	9596	ABySS	Lighter	kmer95kc2-	PAFTOL853	FUNGARIUM	C	CTAB db	0.0163	1.7	1.783	TruSeqNano_LMW	24.37	119
Chromelosporium ochraceum	BW1787	2002	22	NA	96.1741	14187	Ascomycota	Pezizomycotina	Pezizomycetes	Pezizales	Pezizaceae	Chromelosporium	8	fungi_odb10	7	736	729	758	14	97.0976	1304	285	27529	45.95	19	61	76.93	70.11	54	287.33	72302491	130955	37076	99.75	43771828	58836	ABySS	Lighter	kmer90kc3-	PAFTOL1970	FUNGARIUM	C	CTAB db	NA	2	0.107	TruSeqNano_LMW	39.39	202.01
Inocybe subfusispora	FP1630	2002	22	TYPE	93.1398	583	Basidiomycota	Agaricomycotina	Agaricomycetes	Agaricales	Inocybaceae	Inocybe	18	fungi_odb10	26	732	706	758	8	96.5699	71528	245	438065	56.15	4	19	95.71	91.18	29	4.74	293062156	771156	290414	99.95	44543830	562150	SPAdes	Lighter	NA	PAFTOL1802	FUNGARIUM	C	CTAB db	NA	2	0.063	TruSeqNano_LMW	41.72	210.45
Macrotyphula fistulosa	FP1685	2002	22	NA	94.3272	21140	Basidiomycota	Agaricomycotina	Agaricomycetes	Agaricales	Typhulaceae	Macrotyphula	14	fungi_odb10	22	737	715	758	7	97.2296	674	2821	3657	49.89	0	95	92.62	78.35	1	334.61	58440851	291592	39417	99.59	41683880	8934	Masurca	Trimmomatic	NA	PAFTOL1865	FUNGARIUM	C	CTAB db	NA	5.7	4.176	TruSeqNano	3.28	8.8
Acrocordia gemmata	FP1710	2002	22	NA	97.4934	909	Ascomycota	Pezizomycotina	Dothideomycetes	Monoblastiales	Monoblastiaceae	Acrocordia	7	fungi_odb10	8	747	739	758	4	98.5488	5217	219	106317	62.15	5	39	37.94	23.43	22	256.97	84499971	595972	86285	99.73	67206560	146887	ABySS	Trimmomatic	kmer90kc3-	PAFTOL1889	FUNGARIUM	C	CTAB db	NA	3	0.456	TruSeqNano	22.08	52.5
Scytinopogon robustus	FP1962	2002	22	NA	93.7995	1990	Basidiomycota	Agaricomycotina	Agaricomycetes	Trechisporales	Hydnodontaceae	Scytinopogon	22	fungi_odb10	6	717	711	758	19	94.591	6631	277	62544	44.07	1	64	100.69	87.57	4	0	84215173	265466	47250	99.77	37617026	98887	Megahit	Trimmomatic	NA	PAFTOL1935	FUNGARIUM	A	PTB	NA	1.4	0.629	TruSeqNano_LMW	57.37	265.84
Lysurus mokusin	FP1985	2002	22	NA	95.3826	8901	Basidiomycota	Agaricomycotina	Agaricomycetes	Phallales	Phallaceae	Lysurus	20	fungi_odb10	5	728	723	758	10	96.0422	706	461	13130	43.11	4	118	98.25	88.94	10	0	41777483	437036	17800	99.81	36574232	25843	Megahit	Trimmomatic	NA	PAFTOL2093	FUNGARIUM	C	CTAB db	NA	1.7	0.202	TruSeqNano_LMW	40.96	201.96
Hericium alpestre	FP2391	2002	22	NA	85.3562	6190	Basidiomycota	Agaricomycotina	Agaricomycetes	Russulales	Hericiaceae	Hericium	49	fungi_odb10	1	648	647	758	61	85.4881	1593	656	9277	53.61	0	20	100.63	93.05	3	61.87	38663001	60930	36625	99.83	5921814	20247	SPAdes	Lighter	NA	PAFTOL2471	FUNGARIUM	C	CTAB db	NA	2.2	10.447	TruSeqNano_LMW	4.63	24.46
Climacocystis borealis	QL1033	2002	22	NA	92.7441	33186	Basidiomycota	Agaricomycotina	Agaricomycetes	Polyporales	Incertae sedis	Climacocystis	15	fungi_odb10	37	740	703	758	3	97.6253	382	8542	1305	46.24	0	213	98.4	95.31	12	243.63	42770086	224020	22495	99.75	62059276	4194	Masurca	Lighter	NA	PAFTOL1016	FUNGARIUM	C	CTAB db	0.005	4.7	1.232	TruSeqNano	8.7	21.76
Daedaleopsis tricolor	QL1139	2002	22	NA	73.0871	8653	Basidiomycota	Agaricomycotina	Agaricomycetes	Polyporales	Polyporaceae	Daedaleopsis	50	fungi_odb10	111	665	554	758	43	87.7309	2502	2439	8738	56.63	0	63	90.64	86.26	0	43.21	74122616	69961	76096	99.79	37754368	14403	Masurca	Trimmomatic	NA	PAFTOL1068	FUNGARIUM	C	CTAB db	0.0076	2.3	0.588	TruSeqNano_LMW	40.95	205.86
Parascutellinia arctespora	EH1842	2003	21	NA	94.0633	627	Ascomycota	Pezizomycotina	Pezizomycetes	Pezizales	Pyronemataceae	Parascutellinia	12	fungi_odb10	21	734	713	758	12	96.8338	48506	245	331443	49.97	7	18	95.65	84.51	40	1.94	232230944	369491	179997	99.96	35771902	429637	SPAdes	Lighter	NA	PAFTOL2013	FUNGARIUM	C	CTAB db	NA	1.8	2.515	TruSeqNano_LMW	18.16	93.75
Hygrophorus olivaceoalbus	FP2154	2003	21	NA	68.2058	1327	Basidiomycota	Agaricomycotina	Agaricomycetes	Agaricales	Hygrophoraceae	Hygrophorus	104	fungi_odb10	6	523	517	758	131	68.9974	14019	269	78851	51.9	5	67	104.55	83.93	9	2.96	80652898	24756	72488	99.67	40796604	111619	SPAdes	Trimmomatic	NA	PAFTOL2240	FUNGARIUM	D	CTAB db	NA	1.9	11.086	TruSeqNano_LMW	21.76	109.77
Hericium erinaceus	FP2401	2003	21	NA	89.314	10694	Basidiomycota	Agaricomycotina	Agaricomycetes	Russulales	Hericiaceae	Hericium	34	fungi_odb10	2	679	677	758	45	89.5778	971	1192	5184	52.77	1	29	98.09	90.56	6	9.81	40289429	137891	36017	99.96	8197128	15960	SPAdes	Lighter	NA	PAFTOL2481	FUNGARIUM	B	CTAB db	NA	2.3	4.538	TruSeqNano	0.37	0.98
Bjerkandera fumosa	QL1109	2003	21	NA	89.1821	10511	Basidiomycota	Agaricomycotina	Agaricomycetes	Polyporales	Phanerochaetaceae	Bjerkandera	21	fungi_odb10	44	720	676	758	17	94.9868	1715	678	11617	56.17	0	69	89.43	85.97	9	37.34	65459794	101447	67158	99.9	36785304	26261	Masurca	Trimmomatic	kmergenie	PAFTOL1055	FUNGARIUM	B	CTAB db	0.102	1.7	2.813	TruSeqNano_LMW	41.49	205.25
Dermea ariae	RHW326	2003	21	NA	98.153	2723	Ascomycota	Pezizomycotina	Leotiomycetes	Helotiales	Dermateaceae	Dermea	9	fungi_odb10	3	747	744	758	2	98.5488	1215	235	70592	55.65	14	43	64.36	59.06	31	3.38	79936292	452303	73827	99.99	44799564	107836	ABySS	Lighter	kmer90kc3-	PAFTOL235	FUNGARIUM	C	Qiagen Blood & Tissue	0.0016	1.4	0.232	TruSeqNano_LMW	39.7	198.3
Ramariopsis tenuiramosa	FP1692	2004	20	NA	95.6464	1758	Basidiomycota	Agaricomycotina	Agaricomycetes	Agaricales	Clavariaceae	Ramariopsis	15	fungi_odb10	5	730	725	758	13	96.3061	12513	261	110419	46.14	4	43	100.69	74.61	13	157.3	120454419	77267	78933	99.78	36954810	161797	SPAdes	Trimmomatic	NA	PAFTOL1872	FUNGARIUM	C	CTAB db	NA	1.8	0.721	TruSeqNano	2.23	6.93
Leotia chlorocephala	FP2097	2004	20	NA	96.438	10686	Ascomycota	Pezizomycotina	Leotiomycetes	Leotiales	Leotiaceae	Leotia	10	fungi_odb10	12	743	731	758	5	98.0211	1191	303	31875	50.44	1	80	99.57	46.82	9	247.26	82034411	909551	51931	99.81	56242040	65845	ABySS	Trimmomatic	kmer33kc3-	PAFTOL2183	FUNGARIUM	C	CTAB db	NA	1.7	2.118	TruSeqNano	3.06	7.59
Gloeocantharellus purpurascens	FP2119	2004	20	NA	95.6464	5525	Basidiomycota	Agaricomycotina	Agaricomycetes	Gomphales	Gomphaceae	Gloeocantharellus	19	fungi_odb10	6	731	725	758	8	96.438	1564	241	38239	46.66	1	144	100.86	62.78	8	0	55155090	201332	29194	99.84	53397060	63643	Megahit	Lighter	NA	PAFTOL2205	FUNGARIUM	C	CTAB db	NA	3.3	8.195	TruSeqNano	5.34	13.48
Russula adusta	FP2184	2004	20	NA	96.3061	30172	Basidiomycota	Agaricomycotina	Agaricomycetes	Russulales	Russulaceae	Russula	12	fungi_odb10	9	739	730	758	7	97.4934	284	641	4271	51.97	1	63	100.43	88.53	14	69.92	34781219	268901	26608	99.91	15793130	15114	SPAdes	Trimmomatic	NA	PAFTOL2270	FUNGARIUM	D	CTAB db	NA	2.9	14.664	TruSeqNano_LMW	7.82	37.15
Russula fellea	FP2220	2004	20	NA	94.0633	13649	Basidiomycota	Agaricomycotina	Agaricomycetes	Russulales	Russulaceae	Russula	28	fungi_odb10	1	714	713	758	16	94.1953	623	271	16614	50.1	5	28	98.3	75.31	17	14.87	37856668	164407	26345	99.95	7945456	31887	SPAdes	Lighter	NA	PAFTOL2306	FUNGARIUM	C	CTAB db	NA	1.7	8.322	TruSeqNano	0.45	1.1
Russula roseipes	FP2247	2004	20	NA	93.6675	3985	Basidiomycota	Agaricomycotina	Agaricomycetes	Russulales	Russulaceae	Russula	23	fungi_odb10	13	723	710	758	12	95.3826	2664	363	31473	48.46	25	85	99.41	90.26	19	0	61411590	155975	40560	99.84	39382210	53168	Megahit	Lighter	NA	PAFTOL2333	FUNGARIUM	D	CTAB db	NA	2.2	11.403	TruSeqNano_LMW	12.95	64.49
Spongipellis pachyodon	QL1050	2004	20	NA	96.3061	108678	Basidiomycota	Agaricomycotina	Agaricomycetes	Polyporales	Meruliaceae	Spongipellis	12	fungi_odb10	12	742	730	758	4	97.8892	90	25998	317	47.49	0	175	93.86	88.34	2	32.05	32390083	370914	17419	99.95	40974300	1332	Masurca	Trimmomatic	NA	PAFTOL1025	FUNGARIUM	D	CTAB db	0.0109	4.1	5.465	TruSeqNano	2.6	6.6
Tremellodendropsis tuberosa	RHW107	2004	20	NA	93.5356	2402	Basidiomycota	Agaricomycotina	Agaricomycetes	Tremellodendropsidales	Tremellodendropsidaceae	Tremellodendropsis	19	fungi_odb10	22	731	709	758	8	96.438	6061	398	62989	48.15	6	41	92.39	87.83	20	0	104404022	250126	82964	99.84	34211500	93834	Megahit	Trimmomatic	NA	PAFTOL74	FUNGARIUM	C	CTAB db	0.0242	NA	0.267	TruSeqNano_LMW	45.13	219.04
Dictyosporium heptasporum	RHW173	2004	20	NA	84.0369	1393	Ascomycota	Pezizomycotina	Dothideomycetes	Pleosporales	Dictyosporiaceae	Dictyosporium	68	fungi_odb10	21	658	637	758	32	86.8074	14104	380	84013	58.67	2	13	45.45	41.3	17	115.65	112377755	77709	141853	99.81	45080932	117468	Masurca	Lighter	kmergenie	PAFTOL133	FUNGARIUM	A	aDNA kit	0.006	2.1	0.126	TruSeqNano_LMW	52.77	245.26
Perrotia flammea	RHW213	2004	20	Epitype	5.01319	359	Ascomycota	Pezizomycotina	Leotiomycetes	Helotiales	Lachnaceae	Perrotia	681	fungi_odb10	5	43	38	758	34	5.67282	19367	239	71700	61.43	1	6	68.44	66.21	9	0.56	35819910	51637	41198	99.95	3273034	87021	SPAdes	Trimmomatic	NA	PAFTOL167	FUNGARIUM	C	Qiagen Blood & Tissue	0.0035	NA	0.07	TruSeqNano_LMW	0.83	4.35
Nitschkia grevillei	FP1639	2005	19	NA	94.4591	3515	Ascomycota	Pezizomycotina	Sordariomycetes	Coronophorales	Nitschkiaceae	Nitschkia	21	fungi_odb10	15	731	716	758	6	96.438	4200	247	122720	60.39	5	25	59.5	44.56	17	175.03	133893623	208441	133216	99.87	44283050	183076	ABySS	Lighter	kmer37kc3-	PAFTOL1811	FUNGARIUM	C	CTAB db	NA	3	3.499	TruSeqNano	20.1	54.24
Pulvinula johannis	FP1644	2005	19	Holotype	97.8892	26375	Ascomycota	Pezizomycotina	Pezizomycetes	Incertae sedis	Pulvinulaceae	Pulvinula	9	fungi_odb10	2	744	742	758	5	98.153	338	306	11836	54.65	4	122	64.7	58.08	37	14.46	34954324	141264	31651	99.98	51788202	26360	ABySS	Lighter	kmer110kc3-	PAFTOL1816	FUNGARIUM	C	CTAB db	NA	1.2	0.025	TruSeqNano_LMW	36.71	189.53
Gloeoporus dichrous	QL1062	2005	19	NA	92.3483	10966	Basidiomycota	Agaricomycotina	Agaricomycetes	Polyporales	Irpicaceae	Gloeoporus	21	fungi_odb10	23	723	700	758	14	95.3826	1092	2336	4686	49.84	1	39	86.31	83.21	4	10.3	47196548	140694	34231	99.84	15730752	10101	Masurca	Lighter	NA	PAFTOL1034	FUNGARIUM	C	CTAB db	0.004	1.9	0.223	TruSeqNano_LMW	7.78	38.14
Phillipsia domingensis	RHW736	2005	19	NA	32.058	989	Ascomycota	Pezizomycotina	Pezizomycetes	Pezizales	Sarcoscyphaceae	Phillipsia	272	fungi_odb10	4	247	243	758	239	32.5858	230579	298	801700	41.74	1	7	105.07	50.79	13	114.28	779454900	50974	347788	98.5	41825660	1104789	SPAdes	Trimmomatic	NA	PAFTOL482	FUNGARIUM	A	PTB (sevag purification)	0.0986	2.6	15.02	TruSeqNano	19.09	49.61
Bulgariella pulla	FP2093	2006	18	NA	99.0765	4590	Ascomycota	Pezizomycotina	Sordariomycetes	Incertae sedis	Incertae sedis	Bulgariella	5	fungi_odb10	1	752	751	758	1	99.2084	1850	301	37714	43.6	1	105	95.66	68.74	10	0	73404449	169519	32084	99.58	54944428	68671	Megahit	Trimmomatic	NA	PAFTOL2179	FUNGARIUM	C	CTAB db	NA	4.3	2.284	TruSeqNano	9.15	22.32
Clavariadelphus flavoimmaturus	FP2107	2006	18	NA	93.1398	6974	Basidiomycota	Agaricomycotina	Agaricomycetes	Gomphales	Clavariadelphaceae	Clavariadelphus	28	fungi_odb10	16	722	706	758	8	95.2507	6052	1436	26526	52.08	2	36	99.66	75.58	4	798.76	164896871	137736	148582	99.2	41512830	50513	Masurca	Trimmomatic	kmergenie	PAFTOL2193	FUNGARIUM	C	CTAB db	NA	6.4	15.299	TruSeqNano	39.28	96.24
Hygrophorus nemoreus	FP2155	2006	18	Type	95.3826	1179	Basidiomycota	Agaricomycotina	Agaricomycetes	Agaricales	Hygrophoraceae	Hygrophorus	15	fungi_odb10	12	735	723	758	8	96.9657	7606	241	106408	48.13	3	92	100.06	55.81	5	318.43	95926518	366943	63086	99.54	59205454	147117	ABySS	Lighter	kmer121kc3-	PAFTOL2241	FUNGARIUM	C	CTAB db	NA	6.1	12.073	TruSeqNano	30.91	74.18
Clathrus ruber	FP2210	2006	18	NA	92.0844	14235	Basidiomycota	Agaricomycotina	Agaricomycetes	Phallales	Clathraceae	Clathrus	26	fungi_odb10	17	715	698	758	17	94.3272	597	669	7199	41.65	0	202	100.07	87.54	3	0	42479808	271191	15187	99.92	57442254	19172	Megahit	Lighter	NA	PAFTOL2296	FUNGARIUM	C	CTAB db	NA	5.2	10.436	TruSeqNano	31.55	77.06
Microglossum olivaceum	FP2356	2006	18	NA	97.0976	12105	Ascomycota	Pezizomycotina	Leotiomycetes	Leotiales	Leotiaceae	Microglossum	7	fungi_odb10	14	750	736	758	1	98.9446	1163	281	58213	47.34	3	43	99.17	95.29	15	6.65	116807908	1569535	67782	99.7	37522374	104962	SPAdes	Trimmomatic	NA	PAFTOL2436	FUNGARIUM	C	CTAB db	NA	1.6	6.04	TruSeqNano_LMW	9.3	47.52
Faerberia carbonaria	QL1039	2006	18	NA	94.8549	44198	Basidiomycota	Agaricomycotina	Agaricomycetes	Polyporales	Incertae sedis	Faerberia	18	fungi_odb10	16	735	719	758	5	96.9657	243	6060	1042	52.29	0	117	92.04	83.77	5	181.88	38218714	265507	31248	99.79	33427364	4843	Masurca	Trimmomatic	NA	PAFTOL1020	FUNGARIUM	C	CTAB db	0.0053	3.6	1.213	TruSeqNano	3.04	7.57
Poria mentschulensis	QL1187	2006	18	NA	96.8338	42295	Basidiomycota	Agaricomycotina	Agaricomycetes	Polyporales	Polyporaceae	Poria	15	fungi_odb10	1	735	734	758	8	96.9657	250	895	3485	50.54	1	79	97.62	94	7	0	42795326	340804	35051	99.98	24871600	12937	Megahit	Lighter	NA	PAFTOL1092	FUNGARIUM	D	PTB (sevag purification)	NA	2.6	5.371	TruSeqNano_LMW	8.17	40.8
Echinodontium ryvardenii	RHW101	2006	18	NA	91.6887	1840	Basidiomycota	Agaricomycotina	Agaricomycetes	Russulales	Echinodontiaceae	Echinodontium	26	fungi_odb10	18	713	695	758	19	94.0633	6031	245	74839	57.65	4	43	71.13	63.25	9	4.94	82211720	137316	88588	99.98	38969412	112290	ABySS	Trimmomatic	kmer70kc3-	PAFTOL65	FUNGARIUM	C	PTB	0.037	NA	0.529	TruSeqNano_LMW	75.91	346.56
Gastrosporium simplex	FP2001	2007	17	NA	91.8206	26057	Basidiomycota	Agaricomycotina	Agaricomycetes	Phallales	Gastrosporiaceae	Gastrosporium	26	fungi_odb10	28	724	696	758	8	95.5145	448	3299	2547	43.72	0	119	86.32	75.61	1	214.73	47343110	235908	20506	99.75	44736226	6911	Masurca	Trimmomatic	NA	PAFTOL2109	FUNGARIUM	D	CTAB db	NA	5.8	4.009	TruSeqNano	17.4	44.11
Hygrophorus hypothejus	FP2152	2007	17	NA	96.8338	585	Basidiomycota	Agaricomycotina	Agaricomycetes	Agaricales	Hygrophoraceae	Hygrophorus	10	fungi_odb10	5	739	734	758	9	97.4934	16419	218	128135	48.61	2	102	101.3	51.33	6	0	82166930	147814	45642	99.63	56985244	167626	Megahit	Lighter	NA	PAFTOL2238	FUNGARIUM	C	CTAB db	NA	3.8	10.064	TruSeqNano	7.76	19.44
Emmia latemarginata	QL1059	2007	17	NA	96.438	58518	Basidiomycota	Agaricomycotina	Agaricomycetes	Polyporales	Oxyporaceae	Emmia	7	fungi_odb10	16	747	731	758	4	98.5488	173	13875	659	49.53	0	0	97.32	92.73	0	81.09	36691657	660487	22515	0	68355038	1612	Masurca	Trimmomatic	NA	PAFTOL1032	FUNGARIUM	C	CTAB db	0.009	6.1	3.197	TruSeqNano	28.4	71.03
Phomatospora berkeleyi	RHW111	2007	17	NA	96.438	2077	Ascomycota	Pezizomycotina	Sordariomycetes	Phomatosporales	Phomatosporaceae	Phomatospora	14	fungi_odb10	4	735	731	758	9	96.9657	11510	255	174751	43.21	19	25	96.58	82.83	139	4.88	168083568	145545	90456	99.97	32381554	244309	SPAdes	Lighter	NA	PAFTOL67	FUNGARIUM	C	CTAB db	0.0167	2.6	0.175	Nextera	1.09	3.02
Arachnopeziza aurelia	RHW490	2007	17	NA	98.0211	170544	Ascomycota	Pezizomycotina	Leotiomycetes	Helotiales	Arachnopezizaceae	Arachnopeziza	5	fungi_odb10	6	749	743	758	4	98.8127	84	14731	389	44.87	1	37	88.62	86.14	20	188.22	50231954	679973	24936	99.82	15021830	4716	Masurca	Trimmomatic	kmergenie	PAFTOL367	FUNGARIUM	C	PTB (sevag purification)	0.0112	2.4	0.073	Nextera	0.48	1.05
Inocybe flocculosa	FP1631	2008	16	NA	93.1398	23620	Basidiomycota	Agaricomycotina	Agaricomycetes	Agaricales	Inocybaceae	Inocybe	17	fungi_odb10	30	736	706	758	5	97.0976	703	1122	8228	48.24	1	72	87.93	76.97	32	1368.49	79389262	630529	50450	98.63	45823884	22731	Masurca	Trimmomatic	kmergenie	PAFTOL1803	FUNGARIUM	D	CTAB db	NA	5.9	0.067	Nextera	4	6.77
Macrotyphula juncea	FP1684	2008	16	NA	95.3826	31554	Basidiomycota	Agaricomycotina	Agaricomycetes	Agaricales	Typhulaceae	Macrotyphula	13	fungi_odb10	17	740	723	758	5	97.6253	580	5019	2645	42.89	1	87	96.13	90.16	4	146.92	70390289	452709	30155	99.74	43455166	8685	Masurca	Trimmomatic	NA	PAFTOL1864	FUNGARIUM	D	CTAB db	NA	3	6.654	TruSeqNano	4.3	11.37
Sarcoleotia turficola	FP2087	2008	16	NA	98.153	206140	Ascomycota	Pezizomycotina	Geoglossomycetes	Geoglossales	Geoglossaceae	Sarcoleotia	5	fungi_odb10	6	750	744	758	3	98.9446	102	25050	525	41.62	2	117	99.97	93.82	28	80.62	78391545	1071431	23725	99.91	61399484	4918	ABySS	Lighter	kmer110kc2-	PAFTOL2173	FUNGARIUM	C	CTAB db	NA	4.4	6.059	TruSeqNano	6.69	16.7
Leotia lubrica	FP2095	2008	16	NA	96.3061	4457	Ascomycota	Pezizomycotina	Leotiomycetes	Leotiales	Leotiaceae	Leotia	6	fungi_odb10	16	746	730	758	6	98.4169	3256	260	70013	48.93	1	51	98.11	88.49	10	14.12	89578738	126141	58746	99.97	33892804	107273	SPAdes	Trimmomatic	NA	PAFTOL2181	FUNGARIUM	C	CTAB db	NA	2.1	3.159	TruSeqNano_LMW	24.87	127.11
Clavariadelphus truncatus	FP2109	2008	16	NA	92.3483	2322	Basidiomycota	Agaricomycotina	Agaricomycetes	Gomphales	Clavariadelphaceae	Clavariadelphus	29	fungi_odb10	18	718	700	758	11	94.723	9294	513	50216	51.58	1	79	93.77	57.53	6	307.39	104325050	86811	86120	99.67	62164780	77243	Masurca	Trimmomatic	NA	PAFTOL2195	FUNGARIUM	D	CTAB db	NA	3.3	5.617	TruSeqNano	6.03	15.16
Hygrophorus eburneus	FP2153	2008	16	NA	94.4591	10648	Basidiomycota	Agaricomycotina	Agaricomycetes	Agaricales	Hygrophoraceae	Hygrophorus	24	fungi_odb10	13	729	716	758	5	96.1741	560	281	23097	48.97	1	167	100.38	75.6	6	59.52	48603807	647168	33814	99.93	54857686	43645	SPAdes	Trimmomatic	NA	PAFTOL2239	FUNGARIUM	D	CTAB db	NA	3.5	7.307	TruSeqNano	5.61	14.09
Hericium flagellum	FP2397	2008	16	NA	91.6887	23885	Basidiomycota	Agaricomycotina	Agaricomycetes	Russulales	Hericiaceae	Hericium	27	fungi_odb10	21	716	695	758	15	94.4591	455	3148	2239	53.39	1	54	85.23	73.55	1	176.29	41537891	274491	37052	99.72	18307954	6151	Masurca	Trimmomatic	NA	PAFTOL2477	FUNGARIUM	D	CTAB db	NA	4.3	7.504	TruSeqNano	1.43	3.65
Hericium coralloides	FP2414	2008	16	NA	88.9182	24959	Basidiomycota	Agaricomycotina	Agaricomycetes	Russulales	Hericiaceae	Hericium	28	fungi_odb10	49	723	674	758	7	95.3826	494	4361	2170	53.72	1	86	81.89	73.7	8	173.74	45593282	197820	39947	99.78	33160586	4952	Masurca	Trimmomatic	NA	PAFTOL2494	FUNGARIUM	D	CTAB db	NA	3.1	7.081	TruSeqNano	1.29	3.59
Porostereum spadiceum	QL1119	2008	16	NA	90.7652	501	Basidiomycota	Agaricomycotina	Agaricomycetes	Polyporales	Phanerochaetaceae	Porostereum	19	fungi_odb10	37	725	688	758	14	95.6464	98927	244	498743	51.5	7	14	93.94	88.38	61	7.07	311961001	508452	268887	99.94	38544142	630872	SPAdes	Lighter	NA	PAFTOL1060	FUNGARIUM	D	CTAB db	0.0003	2.1	0.686	TruSeqNano_LMW	35.47	176.04
Ischnoderma resinosum	RHW380	2008	16	NA	96.8338	45031	Basidiomycota	Agaricomycotina	Agaricomycetes	Polyporales	Ischnodermataceae	Ischnoderma	10	fungi_odb10	6	740	734	758	8	97.6253	179	1747	1506	49.09	0	198	100.23	97.07	3	0	31710520	344913	19654	99.99	44857926	7303	Megahit	Trimmomatic	NA	PAFTOL278	FUNGARIUM	D	PTB (sevag purification)	0.0052	1.5	0.227	TruSeqNano_LMW	22.08	112.47
Craterellus lutescens	FP2113	2009	15	NA	87.9947	632	Basidiomycota	Agaricomycotina	Agaricomycetes	Cantharellales	Hydnaceae	Craterellus	36	fungi_odb10	7	674	667	758	48	88.9182	26954	252	160813	51.3	10	18	94.99	87.52	62	1.04	115530384	129040	102529	99.98	19484416	209046	SPAdes	Lighter	NA	PAFTOL2199	FUNGARIUM	D	CTAB db	NA	1.4	4.46	TruSeqNano_LMW	5.51	29.83
Oedemium atrum	RHW294	2009	15	NA	91.8206	330	Ascomycota	Pezizomycotina	Sordariomycetes	Coronophorales	Chaetosphaerellaceae	Oedemium	22	fungi_odb10	13	709	696	758	27	93.5356	192178	240	628267	61.06	10	8	83.43	68.89	58	5.58	293311990	424940	334124	99.91	24109860	753425	SPAdes	Lighter	NA	PAFTOL136	FUNGARIUM	D	PTB (sevag purification)	0.0087	NA	0.217	Nextera	0.61	1.75
Pulvinula cinnabarina	FP1655	2010	14	NA	98.0211	4711	Ascomycota	Pezizomycotina	Pezizomycetes	Incertae sedis	Pulvinulaceae	Pulvinula	6	fungi_odb10	6	749	743	758	3	98.8127	5262	367	59144	51.26	7	39	78.52	72.89	32	0	122464687	113375	113040	99.88	46365392	103236	Megahit	Lighter	NA	PAFTOL1827	FUNGARIUM	C	CTAB db	NA	1.8	0.026	TruSeqNano_LMW	35.57	175.41
Pulvinula convexella	GGIRW2	2010	14	NA	0.395778	350	Ascomycota	Pezizomycotina	Pezizomycetes	Pezizales	Pulvinulaceae	Pulvinula	689	fungi_odb10	0	3	3	758	66	0.395778	20561	240	55952	49.22	1	47	98.68	50.44	7	14.94	24695232	11148	15105	99.95	9080872	66800	SPAdes	Lighter	NA	PAFTOL2541	FUNGARIUM	C	NA	NA	NA	0.02	Nextera	0.27	0.77
Pseudovalsa lanciformis	RHW569	2010	14	NA	97.8892	744	Ascomycota	Pezizomycotina	Sordariomycetes	Diaporthales	Coryneaceae	Pseudovalsa	10	fungi_odb10	4	746	742	758	2	98.4169	31406	251	185680	37.08	5	37	94.35	83.16	30	0	154993452	212258	45265	99.34	44462826	255450	Megahit	Lighter	NA	PAFTOL417	FUNGARIUM	C	PTB (sevag purification)	0.0005	2.2	0.068	TruSeqNano_LMW	7.86	35.76
Diatrype disciformis	RHW68	2010	14	NA	98.5488	44941	Ascomycota	Pezizomycotina	Sordariomycetes	Xylariales	Diatrypaceae	Diatrype	5	fungi_odb10	2	749	747	758	4	98.8127	304	8001	1157	51.29	0	134	98.25	94.03	39	178.83	46159167	233286	23970	99.81	43173774	9715	ABySS	Trimmomatic	kmer120kc3-	PAFTOL53	FUNGARIUM	C	aDNA kit	0.0022	2.4	0.11	TruSeqNano_LMW	68.51	289.56
Tuber rapaeodorum	FP2077	2011	13	NA	96.3061	27754	Ascomycota	Pezizomycotina	Pezizomycetes	Pezizales	Tuberaceae	Tuber	12	fungi_odb10	7	737	730	758	9	97.2296	942	385	19865	48.78	2	85	99.75	83.37	27	213.21	108279769	345391	58950	99.79	62736002	59641	ABySS	Lighter	kmer121kc2-	PAFTOL2163	FUNGARIUM	C	CTAB db	NA	3.9	7.023	TruSeqNano	5.86	14.84
Craterellus fallax	FP2115	2011	13	NA	78.8918	537	Basidiomycota	Agaricomycotina	Agaricomycetes	Cantharellales	Hydnaceae	Craterellus	75	fungi_odb10	17	615	598	758	68	81.1346	53021	246	273791	43.74	32	16	95.12	87.98	130	88.44	177084639	119945	102461	99.67	25559676	348915	SPAdes	Trimmomatic	NA	PAFTOL2201	FUNGARIUM	NA	CTAB db	NA	1.9	4.319	TruSeqNano_LMW	5.51	29.04
Russula cyanoxantha	FP2216	2011	13	NA	91.5567	6663	Basidiomycota	Agaricomycotina	Agaricomycetes	Russulales	Russulaceae	Russula	34	fungi_odb10	4	698	694	758	26	92.0844	1426	357	19164	50.6	4	58	99.75	94.3	7	301.32	52376126	207712	37638	99.63	22116802	38792	SPAdes	Trimmomatic	NA	PAFTOL2302	FUNGARIUM	C	CTAB db	NA	2.9	10.792	TruSeqNano_LMW	5.23	25.94
Choiromyces meandriformis	RHW273	2011	13	NA	94.8549	3972	Ascomycota	Pezizomycotina	Pezizomycetes	Pezizales	Tuberaceae	Choiromyces	12	fungi_odb10	15	734	719	758	12	96.8338	10463	436	107658	48.15	15	27	95.88	89.4	49	0	241346475	334788	172199	99.86	49552726	183702	Megahit	Lighter	NA	PAFTOL185	FUNGARIUM	C	Qiagen Blood & Tissue	0.079	3.5	0.545	TruSeqNano_LMW	45.95	214.85
Caloscypha fulgens	RHW362	2011	13	NA	90.5013	3107	Ascomycota	Pezizomycotina	Pezizomycetes	Pezizales	Caloscyphaceae	Caloscypha	26	fungi_odb10	14	700	686	758	32	92.3483	6922	261	116610	52.75	3	53	98.04	88.06	30	24.71	131747165	99161	111080	99.94	48916330	170735	SPAdes	Lighter	NA	PAFTOL255	FUNGARIUM	C	aDNA kit	0.0032	NA	0.795	Nextera	2.21	5.03
Choiromyces meandriformis	RHW574	2011	13	NA	96.3061	12000	Ascomycota	Pezizomycotina	Pezizomycetes	Pezizales	Tuberaceae	Choiromyces	11	fungi_odb10	5	735	730	758	12	96.9657	2625	1403	12862	44.12	0	49	91.79	86.42	44	61.48	114400489	101885	51948	99.92	42898540	30665	Masurca	Trimmomatic	NA	PAFTOL185	FUNGARIUM	C	CTAB db	NA	4	0.903	TruSeqNano_LMW	48.47	214.91
Ramsbottomia macracantha	EH1840	2012	12	NA	94.4591	372	Ascomycota	Pezizomycotina	Pezizomycetes	Pezizales	Pyronemataceae	Ramsbottomia	16	fungi_odb10	17	733	716	758	9	96.7018	202795	240	734373	54.75	10	7	84.29	77.45	75	0.73	367635812	136864	346484	99.93	29678412	891463	SPAdes	Lighter	NA	PAFTOL2011	FUNGARIUM	C	CTAB db	NA	2.1	0.494	TruSeqNano_LMW	21.31	111.88
Aseroe rubra	FP1967	2012	12	NA	90.8971	14340	Basidiomycota	Agaricomycotina	Agaricomycetes	Phallales	Phallaceae	Aseroe	30	fungi_odb10	25	714	689	758	14	94.1953	896	3074	3344	42.62	2	94	88.53	84.19	5	70.96	44796188	116512	16255	99.84	35350318	7576	Masurca	Trimmomatic	NA	PAFTOL1940	FUNGARIUM	C	PTB	NA	2	2.569	TruSeqNano_LMW	24.66	120.83
Clavariadelphus pistillaris	FP2112	2012	12	NA	92.6121	2371	Basidiomycota	Agaricomycotina	Agaricomycetes	Gomphales	Clavariadelphaceae	Clavariadelphus	28	fungi_odb10	16	718	702	758	12	94.723	11374	542	58584	52.25	1	71	98.15	62.64	1	385.49	128536992	88529	126031	99.65	64571418	91262	Masurca	Trimmomatic	NA	PAFTOL2198	FUNGARIUM	C	CTAB db	NA	5.1	2.959	TruSeqNano	10.54	25.19
Humaria hemisphaerica	GGIRW1	2012	12	NA	61.8734	1774	Ascomycota	Pezizomycotina	Pezizomycetes	Pezizales	Pyronemataceae	Humaria	124	fungi_odb10	5	474	469	758	160	62.533	13703	269	78456	53.41	0	13	95.19	82.17	17	10.81	94423122	47899	85145	99.96	9898036	116446	SPAdes	Lighter	NA	PAFTOL2540	FUNGARIUM	C	NA	NA	NA	0.139	Nextera	0.31	0.88
Tarzetta spurcata	RHW601	2012	12	NA	92.0844	2013	Ascomycota	Pezizomycotina	Pezizomycetes	Pezizales	Tarzettaceae	Tarzetta	18	fungi_odb10	17	715	698	758	25	94.3272	40513	258	489731	48.68	4	12	97.47	88.44	47	17.34	556933153	136401	380992	99.94	49036132	720850	SPAdes	Lighter	NA	PAFTOL421	FUNGARIUM	C	Qiagen Plant kit	0.0026	4.2	0.481	TruSeqNano_LMW	65.32	289.62
Otidea onotica	FP2069	2013	11	NA	98.153	67276	Ascomycota	Pezizomycotina	Pezizomycetes	Pezizales	Otideaceae	Otidea	6	fungi_odb10	5	749	744	758	3	98.8127	187	442	4902	50.38	2	160	99.49	79.97	26	165.35	52427403	735726	34997	99.83	56595186	24228	ABySS	Lighter	kmer119kc2-	PAFTOL2155	FUNGARIUM	C	CTAB db	NA	4.3	1.986	TruSeqNano	6.55	16.72
Otidea bufonia	FP2071	2013	11	NA	97.3615	74640	Ascomycota	Pezizomycotina	Pezizomycetes	Pezizales	Otideaceae	Otidea	7	fungi_odb10	11	749	738	758	2	98.8127	216	3517	1439	50.73	2	139	96.61	87.61	26	225.37	56581224	484166	37080	99.79	54721284	14977	ABySS	Lighter	kmer119kc2-	PAFTOL2157	FUNGARIUM	C	CTAB db	NA	5.5	3.819	TruSeqNano	9.36	25
Ramaria botrytis	FP2126	2013	11	NA	94.8549	762	Basidiomycota	Agaricomycotina	Agaricomycetes	Gomphales	Gomphaceae	Ramaria	23	fungi_odb10	5	724	719	758	11	95.5145	19486	220	167651	48.87	4	69	102.2	46.74	10	0	116915962	132790	79621	99.61	55056048	223638	Megahit	Lighter	NA	PAFTOL2212	FUNGARIUM	C	CTAB db	NA	3	10.2	TruSeqNano	8.04	19.43
Russula amoenolens	FP2187	2013	11	NA	92.2164	5143	Basidiomycota	Agaricomycotina	Agaricomycetes	Russulales	Russulaceae	Russula	24	fungi_odb10	13	712	699	758	22	93.9314	2409	366	27853	50.65	5	130	98.28	78.7	9	0	74315264	163863	54315	99.87	66404676	56636	Megahit	Lighter	NA	PAFTOL2273	FUNGARIUM	C	CTAB db	NA	5.3	13.484	TruSeqNano	9.39	23.64
Russula parazurea	FP2234	2013	11	NA	93.4037	5396	Basidiomycota	Agaricomycotina	Agaricomycetes	Russulales	Russulaceae	Russula	25	fungi_odb10	5	713	708	758	20	94.0633	1894	375	19616	51.21	2	110	99	82.68	7	0	53907139	146510	40521	99.9	40317424	40271	Megahit	Lighter	NA	PAFTOL2320	FUNGARIUM	C	CTAB db	NA	3.7	8.42	TruSeqNano	1.39	3.52
Tarzetta scotica	GGIRW5	2013	11	NA	0	444	Ascomycota	Pezizomycotina	Pezizomycetes	Pezizales	Tarzettaceae	Tarzetta	758	fungi_odb10	0	0	0	758	0	0	3605	320	8499	41.58	0	286	98.58	72.16	5	213.3	4555451	7530	2048	99.67	9901828	9972	Masurca	Lighter	NA	PAFTOL2544	FUNGARIUM	C	NA	NA	NA	0.122	Nextera	0.29	0.78
Bertia moriformis	FP1640	2014	10	NA	95.9103	124739	Ascomycota	Pezizomycotina	Sordariomycetes	Coronophorales	Bertiaceae	Bertia	17	fungi_odb10	8	735	727	758	6	96.9657	59	270	22974	62.14	4	64	51.89	46.52	25	41.72	50062819	1231210	53972	99.97	44339564	44763	ABySS	Lighter	kmer49kc3-	PAFTOL1812	FUNGARIUM	C	CTAB db	NA	2.2	0.195	TruSeqNano	16.12	39.62
Clathrus archeri	FP2207	2014	10	NA	88.7863	9011	Basidiomycota	Agaricomycotina	Agaricomycetes	Phallales	Phallaceae	Clathrus	38	fungi_odb10	17	690	673	758	30	91.029	830	788	8709	42.93	0	230	99.83	88.06	3	0	44436676	326317	18089	99.94	68354794	19406	Megahit	Trimmomatic	NA	PAFTOL2293	FUNGARIUM	C	CTAB db	NA	5.8	11.556	TruSeqNano	52.58	126.01
Russula graveolens	FP2226	2014	10	NA	94.3272	795	Basidiomycota	Agaricomycotina	Agaricomycetes	Russulales	Russulaceae	Russula	20	fungi_odb10	12	727	715	758	11	95.9103	10133	247	107260	49.25	6	29	94.28	88.19	18	82.69	82112196	180960	57023	99.85	19704348	142131	SPAdes	Trimmomatic	NA	PAFTOL2312	FUNGARIUM	C	CTAB db	NA	2.3	6.685	TruSeqNano_LMW	3	15.89
Pterula caricis-pendulae	GGIRW12	2014	10	NA	87.9947	1045	Basidiomycota	Agaricomycotina	Agaricomycetes	Agaricales	Pterulaceae	Pterula	44	fungi_odb10	17	684	667	758	30	90.2375	18349	255	187022	56.95	3	25	93.94	83.76	21	44.48	166144142	449964	178858	99.91	32505172	255867	SPAdes	Lighter	NA	PAFTOL2551	FUNGARIUM	C	NA	NA	NA	0.021	Nextera	0.69	1.78
Volvariella aethiops	GGIRW9	2014	10	NA	96.5699	22181	Basidiomycota	Agaricomycotina	Agaricomycetes	Agaricales	Pluteaceae	Volvariella	13	fungi_odb10	5	737	732	758	8	97.2296	401	1303	3320	47.47	0	85	99.58	93.47	5	0	39588626	279306	23390	99.96	23912376	12300	Megahit	Lighter	NA	PAFTOL2548	FUNGARIUM	C	NA	NA	NA	0.087	Nextera	0.44	1.18
Metacapnodium ericophilum	FP2040	2015	9	Epitype	81.7942	4433	Ascomycota	Pezizomycotina	Dothideomycetes	Chaetothyriales/Capnodiales	Metacapnodiaceae	Metacapbodium	15	fungi_odb10	113	733	620	758	10	96.7018	7447	546	74939	55.29	13	26	65.61	55.16	53	1223.72	216358964	869224	200499	98.92	62723238	130400	Masurca	Trimmomatic	kmergenie	PAFTOL2139	FUNGARIUM	B	CTAB db	NA	2.8	0.866	TruSeqNano	16.29	39.72
Phaeoclavulina flaccida	FP2123	2015	9	NA	95.1187	14239	Basidiomycota	Agaricomycotina	Agaricomycetes	Gomphales	Gomphaceae	Phaeoclavulina	14	fungi_odb10	18	739	721	758	5	97.4934	1104	1052	8810	49.55	1	48	100.68	95.26	4	23.79	70495417	239764	44830	99.72	25673734	26111	SPAdes	Trimmomatic	NA	PAFTOL2209	FUNGARIUM	C	CTAB db	NA	1.8	7.668	TruSeqNano_LMW	15.24	79.23
Kavinia alboviridis	FP2129	2015	9	NA	93.9314	404	Basidiomycota	Agaricomycotina	Agaricomycetes	Gomphales	Lentariaceae	Kavinia	23	fungi_odb10	13	725	712	758	10	95.6464	110695	241	441629	58.74	5	11	89.81	81.9	35	1.75	235892626	181738	264396	99.94	25605004	542188	SPAdes	Lighter	NA	PAFTOL2215	FUNGARIUM	C	CTAB db	NA	2	0.946	TruSeqNano_LMW	9.31	48.38
Phallus hadriani	FP2205	2015	9	NA	95.2507	72196	Basidiomycota	Agaricomycotina	Agaricomycetes	Phallales	Phallaceae	Phallus	15	fungi_odb10	18	740	722	758	3	97.6253	122	13939	565	44.02	0	241	98.01	91.94	1	824.52	38428287	951332	14060	99.13	64244266	1496	Masurca	Trimmomatic	NA	PAFTOL2291	FUNGARIUM	C	CTAB db	NA	5.7	15.152	TruSeqNano	43.72	106.6
Verrucaria sublobulata	RHW875	2015	9	NA	98.285	296207	Ascomycota	Pezizomycotina	Eurotiomycetes	Verrucariales	Verrucariaceae	Verrucaria	4	fungi_odb10	4	749	745	758	5	98.8127	46	26460	202	47.46	1	170	75.2	72.67	7	157.84	40564068	1231802	23489	99.85	61838830	3726	ABySS	Lighter	kmer121kc3-	PAFTOL908	FUNGARIUM	C	CTAB RP	NA	3.8	0.406	TruSeqNano	18.89	48.28
Ascocoryne turficola	FP2088	2016	8	NA	97.7573	45313	Ascomycota	Pezizomycotina	Geoglossomycetes	Geoglossales	Gelatinodiscaceae	Ascocoryne	5	fungi_odb10	9	750	741	758	3	98.9446	483	429	14452	43.83	13	98	99.44	81.14	25	0	85865352	340488	34525	99.79	57536292	46816	Megahit	Trimmomatic	NA	PAFTOL2174	FUNGARIUM	C	CTAB db	NA	5.2	0.925	TruSeqNano	21.03	50.25
Lactarius rubrocinctus	FP2359	2016	8	NA	93.7995	15918	Basidiomycota	Agaricomycotina	Agaricomycetes	Russulales	Russulaceae	Lactarius	17	fungi_odb10	24	735	711	758	6	96.9657	921	1495	7042	49.53	2	62	76.13	66.77	18	407.4	71927245	280479	51692	99.6	41718936	18538	Masurca	Trimmomatic	NA	PAFTOL2439	FUNGARIUM	C	CTAB db	NA	3.2	22.272	TruSeqNano	2.91	7.25
Cristinia helvetica	GGIRW10	2016	8	NA	91.029	3227	Basidiomycota	Agaricomycotina	Agaricomycetes	Trechisporales	Stephanosporaceae	Cristinia	23	fungi_odb10	25	715	690	758	20	94.3272	3928	280	72962	54.66	4	30	97.58	93.12	12	19.62	116170378	783084	109414	99.93	25377512	118922	SPAdes	Lighter	NA	PAFTOL2549	FUNGARIUM	C	NA	NA	NA	0.027	Nextera	0.71	1.74
Gloiocephala cornelii	GGIRW8	2016	8	NA	95.9103	1750	Basidiomycota	Agaricomycotina	Agaricomycetes	Agaricales	Physalacriaceae	Gloiocephala	13	fungi_odb10	13	740	727	758	5	97.6253	3052	251	74501	52.76	5	75	97.6	73.54	15	31.25	66820744	338720	57071	99.95	36931522	102804	SPAdes	Lighter	NA	PAFTOL2547	FUNGARIUM	C	NA	NA	NA	0.017	Nextera	0.51	1.38
Ileodictyon cibarium	GGIRW7	2017	7	NA	80.343	2074	Basidiomycota	Agaricomycotina	Agaricomycetes	Phallales	Phallaceae	Ileodictyon	53	fungi_odb10	46	655	609	758	50	86.4116	5909	282	53014	45.52	3	48	99.78	88.2	3	4.17	68268910	91995	39852	99.99	27748814	82208	ABySS	Lighter	kmer71kc3-	PAFTOL2546	FUNGARIUM	C	NA	NA	NA	0.092	Nextera	0.73	2.23
Tricholosporum sp.	RHW303	2017	7	NA	95.9103	34040	Basidiomycota	Agaricomycotina	Agaricomycetes	Agaricales	Tricholomataceae	Tricholosporum	15	fungi_odb10	9	736	727	758	7	97.0976	361	6855	1544	42.72	0	90	99.02	95.46	1	88.76	46312619	261619	17697	99.74	29552216	3206	Masurca	Trimmomatic	NA	PAFTOL201	FUNGARIUM	A	CTAB db	0.0082	3.5	0.203	Nextera	1.84	4.91
Pseudomphalina sp.	RHW305	2017	7	NA	97.3615	42848	Basidiomycota	Agaricomycotina	Agaricomycetes	Agaricales	Incertae sedis	Pseudomphalina	11	fungi_odb10	6	744	738	758	3	98.153	237	3861	1963	43.53	2	75	97.71	88.08	6	383.29	50773633	1181007	21308	99.58	27712462	6168	Masurca	Trimmomatic	NA	PAFTOL203	FUNGARIUM	A	CTAB db	0.0056	2.7	0.049	Nextera	0.94	1.75
Pseudotomentella tristis	FP2304	2018	6	NA	94.8549	2059	Basidiomycota	Agaricomycotina	Agaricomycetes	Incertae sedis	Thelephoraceae	Pseudotomentella	16	fungi_odb10	15	734	719	758	8	96.8338	4366	351	50505	51.87	11	57	82.21	74.05	23	0	76315074	398979	67198	99.9	39582136	78607	Megahit	Trimmomatic	NA	PAFTOL2390	FUNGARIUM	C	CTAB db	NA	2.3	0.872	TruSeqNano_LMW	26.03	131.29
aff. Roridomyces sp.	RHW227	2018	6	NA	93.9314	8586	Basidiomycota	Agaricomycotina	Agaricomycetes	Agaricales	hydropoid clade	aff.Roridomyces	22	fungi_odb10	11	723	712	758	13	95.3826	1384	786	8148	53.66	0	55	100.87	82.54	4	0	48937527	119909	47361	99.92	18832750	21862	Megahit	Trimmomatic	NA	PAFTOL174	FUNGARIUM	A	CTAB db	0.0013	5.9	1.199	Nextera	0.99	2.45
Entoloma sp.	RHW299	2018	6	NA	89.1821	910	Basidiomycota	Agaricomycotina	Agaricomycetes	Agaricales	Entolomataceae	Entoloma	32	fungi_odb10	5	681	676	758	45	89.8417	12984	253	94795	48.93	3	16	100.66	89.39	12	1.3	77155993	73844	56970	99.97	10231120	126922	SPAdes	Lighter	NA	PAFTOL197	FUNGARIUM	A	CTAB db	0.0118	1.2	0.067	TruSeqNano_LMW	0.76	3.94
aff. Delicatula sp.	RHW302	2018	6	NA	90.6332	16677	Basidiomycota	Agaricomycotina	Agaricomycetes	Agaricales	Hydropoid	aff.Delicatula	16	fungi_odb10	48	735	687	758	7	96.9657	1128	820	11141	52.53	4	65	91.41	88.07	17	134.94	98327830	468994	80840	99.77	49522794	31750	Masurca	Trimmomatic	kmergenie	PAFTOL200	FUNGARIUM	A	CTAB db	0.0078	1.2	0.035	TruSeqNano_LMW	1.76	8.16
affGerronema sp.	RHW314	2018	6	NA	95.9103	30824	Basidiomycota	Agaricomycotina	Agaricomycetes	Agaricales	Hydropoid	Gerronema	13	fungi_odb10	16	743	727	758	2	98.0211	568	6503	2711	45	3	88	95.68	92.62	30	149.87	76693281	1132426	38956	99.8	48868026	7963	Masurca	Trimmomatic	kmergenie	PAFTOL212	FUNGARIUM	A	CTAB db	0.0152	2.1	0.17	TruSeqNano_LMW	10.98	47.43
Oxyporus obducens	RHW796	2018	6	NA	91.4248	630	Basidiomycota	Agaricomycotina	Agaricomycetes	Hymenochaetales	Oxyporaceae	Oxyporus	15	fungi_odb10	37	730	693	758	13	96.3061	161984	248	803718	61.36	4	8	70.37	52.28	62	82.85	549719772	961872	675932	99.77	47689652	1034558	SPAdes	Trimmomatic	NA	PAFTOL582	FUNGARIUM	C	CTAB db	NA	6	1.181	TruSeqNano	37.15	95.25
Cuphophyllus colemannianus	RHW797	2018	6	NA	96.0422	2201	Basidiomycota	Agaricomycotina	Agaricomycetes	Agaricales	Hygrophoraceae	Cuphophyllus	15	fungi_odb10	9	737	728	758	6	97.2296	8642	287	66938	47.29	4	64	99.34	70.57	10	0	98473867	119920	61830	99.81	43348312	108852	Megahit	Lighter	NA	PAFTOL583	FUNGARIUM	C	CTAB db	NA	6.2	6.009	TruSeqNano	13.82	35.33
Camarops polysperma	RHW748	2019	5	NA	97.3615	185462	Ascomycota	Pezizomycotina	Sordariomycetes	Boliniales	Boliniaceae	Camarops	12	fungi_odb10	5	743	738	758	3	98.0211	114	39678	419	38.13	4	99	99.99	96.86	17	94.82	67728868	992188	18067	99.89	45061496	1175	Masurca	Lighter	NA	PAFTOL492	FUNGARIUM	C	CTAB db	0.0656	3	12.678	TruSeqNano	21.66	55.64
Gliophorus sp.	RHW795	2019	5	NA	95.3826	25921	Basidiomycota	Agaricomycotina	Agaricomycetes	Agaricales	Hygrophoraceae	Gliophorus	19	fungi_odb10	11	734	723	758	5	96.8338	356	4392	1661	48.24	2	170	98.71	92.35	7	202.6	34711767	327259	21828	99.76	42757806	3798	Masurca	Lighter	kmergenie	PAFTOL581	FUNGARIUM	C	CTAB db	NA	1.9	4.27	TruSeqNano_LMW	35.74	180.89
Physisporinus sp.	RHW798	2019	5	NA	94.723	58349	Basidiomycota	Agaricomycotina	Agaricomycetes	Polyporales	Meripilaceae	Physisporinus	13	fungi_odb10	25	743	718	758	2	98.0211	257	692	5892	51.31	6	105	79.68	76.72	20	390.56	64274509	644231	50354	99.66	57637590	21266	Masurca	Lighter	kmergenie	PAFTOL584	FUNGARIUM	C	CTAB db	NA	3	2.473	TruSeqNano	3.95	10.04
Psathrella larga	RHW803	2019	5	NA	95.5145	2077	Basidiomycota	Agaricomycotina	Agaricomycetes	Agaricales	Psathyrellaceae	Psathyrella	21	fungi_odb10	8	732	724	758	5	96.5699	3989	248	53977	49.16	8	119	99.07	57.76	14	0	68953414	556026	49267	99.84	56573304	85334	Megahit	Lighter	NA	PAFTOL589	FUNGARIUM	C	CTAB db	NA	4.7	9.212	TruSeqNano	18.55	46.63
Phaeoclavulina curta	FP2122	2021	3	NA	94.9868	12704	Basidiomycota	Agaricomycotina	Agaricomycetes	Gomphales	Gomphaceae	Phaeoclavulina	18	fungi_odb10	7	727	720	758	13	95.9103	784	408	11529	49	0	43	97.59	88.42	7	121.69	51377511	239596	33810	99.83	18043802	30262	SPAdes	Trimmomatic	NA	PAFTOL2208	FUNGARIUM	C	CTAB db	NA	1.2	6.897	TruSeqNano_LMW	10.03	53.01
Russula heterophylla	FP2230	2022	2	NA	94.591	6443	Basidiomycota	Agaricomycotina	Agaricomycetes	Russulales	Russulaceae	Russula	20	fungi_odb10	10	727	717	758	11	95.9103	1813	591	16528	50.91	0	146	98.21	86.91	5	0	64713325	237399	49216	99.86	64262022	36027	Megahit	Lighter	NA	PAFTOL2316	FUNGARIUM	C	CTAB db	NA	5.8	8.348	TruSeqNano	14.88	36.57
Hortiboletus sp.	FP1731	2021	0	NA	91.4248	12220	Basidiomycota	Agaricomycotina	Agaricomycetes	Boletales	Boletaceae	Hortiboletus	18	fungi_odb10	35	728	693	758	12	96.0422	1227	713	7430	50.02	1	88	92.39	86.47	19	97.2	57577427	222134	45485	99.83	40260824	20398	Masurca	Trimmomatic	kmergenie	PAFTOL1770	FIELD_COLLECTION	D	CTAB db	NA	2.2	1.832	TruSeqNano_LMW	8.8	44.96
Requienella seminuda	FP2434	2023	0	NA	98.6807	135327	Ascomycota	Pezizomycotina	Eurotiomycetes	Pyrenulales	Requienellaceae	Requienella	7	fungi_odb10	2	750	748	758	1	98.9446	154	28352	548	39.88	1	126	99.93	97.82	20	33.37	69713631	733895	24193	99.97	59003726	2690	SPAdes	Lighter	NA	PAFTOL2128	CULTURE_COLLECTION	C	CTAB db	NA	3.6	1.752	TruSeqNano	21.52	52.63
Gliocephalis hyalina	FP2435	2023	0	NA	87.8628	563662	Ascomycota	Pezizomycotina	Laboulbeniomycetes	Pyxidiophorales	Pyxidiophoraceae	Gliocephalis	73	fungi_odb10	5	671	666	758	14	88.5224	11	313	1622	54.76	1	226	86.72	81	31	16.13	21137651	2651357	13470	99.98	38796390	9777	ABySS	Lighter	kmer120kc3-	PAFTOL2506	CULTURE_COLLECTION	C	CTAB db	NA	2.1	0.403	TruSeqNano_LMW	55.15	265.98
Pyxidiophora aff. arvernensis	FP2436	2023	0	NA	87.0712	1321151	Ascomycota	Pezizomycotina	Laboulbeniomycetes	Pyxidiophorales	Pyxidiophoraceae	Pyxidiophora	72	fungi_odb10	5	665	660	758	21	87.7309	6	222006	17	55.63	12	486	99	88.73	74	18.53	17510574	1631353	10744	99.98	57381470	1672	ABySS	Lighter	kmer121kc3-	PAFTOL2507	CULTURE_COLLECTION	C	CTAB db	NA	3.6	0.581	TruSeqNano	26.88	63.92
Rosettozyma motuoensis	FP2439	2023	0	NA	87.2032	322858	Basidiomycota	Pucciniomycotina	Microbotryomycetes	Rosettozymales	Rosettozymaceae	Rosettozyma	70	fungi_odb10	6	667	661	758	21	87.9947	28	86047	88	60.34	2	196	100.1	97.41	5	19.3	27455514	838356	34966	99.98	36732828	939	SPAdes	Lighter	NA	PAFTOL2516	CULTURE_COLLECTION	C	CTAB db	NA	2.2	2.173	TruSeqNano_LMW	75.98	372.28
Ruinenia dracophylli	FP2441	2023	0	NA	82.9815	628527	Basidiomycota	Pucciniomycotina	Agaricostilbomycetes	Agaricostilbales	Ruineniaceae	Ruinenia	76	fungi_odb10	10	639	629	758	43	84.3008	8	236	6794	52	2	297	95.39	87.17	4	3.4	18712801	1880381	15186	100	41889962	15508	ABySS	Lighter	kmer90kc3-	PAFTOL2518	CULTURE_COLLECTION	C	CTAB db	NA	1.9	0.156	TruSeqNano_LMW	19.88	101.96
Ruinenia clavata	FP2442	2023	0	NA	83.5092	535614	Basidiomycota	Pucciniomycotina	Agaricostilbomycetes	Agaricostilbales	Ruineniaceae	Ruinenia	89	fungi_odb10	1	634	633	758	35	83.6412	11	194184	29	48.96	1	375	98.95	96.04	6	8.64	17262007	1473361	12819	99.98	43677252	460	ABySS	Lighter	kmer110kc2-	PAFTOL2519	CULTURE_COLLECTION	C	CTAB db	NA	2.8	0.489	TruSeqNano	9.4	28.93
Atractospora reticulata	FP2444	NA	0	NA	97.7573	108814	Ascomycota	Pezizomycotina	Sordariomycetes	Atractosporales	Atractosporaceae	Atractospora	12	fungi_odb10	1	742	741	758	4	97.8892	118	14282	539	53.97	0	103	97.14	89.12	19	23.87	49337896	687219	39507	99.97	36620536	12721	ABySS	Lighter	kmer105kc2-	PAFTOL332	CULTURE_COLLECTION	C	CTAB db	NA	4.8	0	TruSeqNano_LMW	5.95	28.68
Coniothyrium olivaceum	RHRW17	1993	0	NA	91.8206	18475	Ascomycota	Pezizomycotina	Dothideomycetes	Pleosporales	Coniothyriaceae	Coniothyrium	16	fungi_odb10	32	728	696	758	14	96.0422	622	284	25773	50.06	1	90	90.12	74.92	23	468.58	52532080	170450	36501	99.58	36822124	47315	ABySS	Trimmomatic	kmer110kc2-	PAFTOL2534	CULTURE_COLLECTION	B	Qiagen DNeasy	NA	NA	0.163	Nextera	5.7	9.16
Pestalotiopsis versicolor	RHRW20	1992	0	NA	99.2084	190845	Ascomycota	Pezizomycotina	Sordariomycetes	Amphisphaeriales	Pestalotiopsidaceae	Pestalotiopsis	5	fungi_odb10	0	752	752	758	1	99.2084	76	38565	282	50.13	4	61	98.88	97.46	56	5.32	52401816	997434	28983	99.99	22571474	7727	SPAdes	Lighter	NA	PAFTOL2537	CULTURE_COLLECTION	B	Qiagen DNeasy	NA	NA	0.024	Nextera	0.68	1.48
Ascochyta clinopodiicola	RHRW22	NA	0	NA	98.0211	73444	Ascomycota	Pezizomycotina	Dothideomycetes	Pleosporales	Didymellaceae	Ascochyta	5	fungi_odb10	1	744	743	758	9	98.153	150	15934	511	52.45	0	149	99.91	98.07	44	10.55	34525296	316501	25307	99.99	34707242	2780	SPAdes	Lighter	NA	PAFTOL2538	CULTURE_COLLECTION	C	Qiagen DNeasy	NA	NA	0.07	Nextera	13.83	22.88
Ascochyta	RHRW3	NA	0	NA	98.6807	82335	Ascomycota	Pezizomycotina	Dothideomycetes	Pleosporales	Didymellaceae	Ascochyta	4	fungi_odb10	1	749	748	758	5	98.8127	128	16624	435	52.18	2	104	98.24	95.32	34	2.74	33162200	295785	24386	99.99	24270768	5593	SPAdes	Lighter	NA	PAFTOL2522	CULTURE_COLLECTION	C	Qiagen DNeasy	NA	NA	0.029	Nextera	1.39	2.26
Clavulina rugosa	RHW661	2020	0	NA	90.7652	1233	Basidiomycota	Agaricomycotina	Agaricomycetes	Cantharellales	Hydnaceae	Clavulina	28	fungi_odb10	28	716	688	758	14	94.4591	10416	256	134895	53.52	2	34	98.83	79.47	20	13.62	126039711	204525	120768	99.46	31981880	186975	SPAdes	Trimmomatic	NA	PAFTOL507	FIELD_COLLECTION	B	CTAB RP	NA	5.3	1.961	Nextera	1.88	4.09
Helvella sp.	RHW671	2021	0	NA	20.1847	992	Ascomycota	Pezizomycotina	Pezizomycetes	Pezizales	Helvellaceae	Helvella	314	fungi_odb10	73	226	153	758	218	29.8153	58461	257	453238	53.4	7	16	98.17	90.67	37	24.32	404805253	393645	361999	99.94	47893570	620734	SPAdes	Lighter	NA	PAFTOL517	FIELD_COLLECTION	B	CTAB RP	NA	5	2.602	TruSeqNano_LMW	61.5	280.77
Thelephora terrestris	RHW760	2019	0	NA	93.9314	12510	Basidiomycota	Agaricomycotina	Agaricomycetes	Incertae sedis	Thelephoraceae	Thelephora	13	fungi_odb10	28	740	712	758	5	97.6253	1408	628	12569	56.59	6	38	78.45	71.67	22	502.14	77710090	167956	73016	99.48	28039456	31671	Masurca	Lighter	NA	PAFTOL501	FIELD_COLLECTION	B	CTAB db	NA	3.9	0.195	Nextera	1.06	2.43
Xylariaceae sp.	DA836515-05	NA	NA	NA	97.3615	43819	Ascomycota	Pezizomycotina	Sordariomycetes	Xylariales	Xylariaceae	Xylariaceae	20	fungi_odb10	0	738	738	758	0	97.3615	281	10010	992	50.1	1	120	99.11	97.47	41	3.19	41221938	211128	22287	99.99	33962144	3152	SPAdes	Trimmomatic	NA	TD	NA	NA	NA	NA	NA	1.891	Nextera	8.81	15.45
Austrogautieria rodwayi	FP1958	NA	NA	Holotype	94.9868	1420	Basidiomycota	Agaricomycotina	Agaricomycetes	Hysterangiales	Gallaceaceae	Austrogautieria	23	fungi_odb10	6	726	720	758	9	95.7784	8131	260	74507	44.19	0	75	101.01	87.74	3	0	80832774	204173	36184	99.65	43786474	110355	Megahit	Trimmomatic	NA	PAFTOL1931	FUNGARIUM	C	PTB	NA	2.1	0.268	TruSeqNano_LMW	25.81	127.28
Ramaria suecica	FP2128	NA	NA	Isotype	3.43008	283	Basidiomycota	Agaricomycotina	Agaricomycetes	Gomphales	Gomphaceae	Ramaria	559	fungi_odb10	0	26	26	758	173	3.43008	60577	237	146828	47.3	5	5	63.03	52.12	27	2.34	55513598	38236	30674	99.97	4337826	170683	SPAdes	Lighter	NA	PAFTOL2214	FUNGARIUM	D	CTAB db	NA	1.7	0.593	TruSeqNano_LMW	0.18	0.87
Phaeoclavulina cyanocephala	FP2348	NA	NA	Holotype	91.9525	26891	Basidiomycota	Agaricomycotina	Agaricomycetes	Gomphales	Gomphaceae	Phaeoclavulina	16	fungi_odb10	38	735	697	758	7	96.9657	632	1035	3956	48.18	0	140	93.47	86.86	12	250.07	60952404	169924	38598	99.77	62588260	15818	Masurca	Trimmomatic	kmergenie	PAFTOL2129	FUNGARIUM	A	CTAB db	NA	2.8	23.426	TruSeqNano	8.58	21.61
Calvatia gardneri	RHW155	NA	NA	Type	2.37467	277	Basidiomycota	Agaricomycotina	Agaricomycetes	Agaricales	Lycoperdaceae	Calvatia	669	fungi_odb10	3	21	18	758	68	2.77045	224854	236	511175	44.15	16	3	68.71	60.25	31	1.27	181692503	87554	85556	99.96	10097272	589459	SPAdes	Lighter	NA	PAFTOL106	FUNGARIUM	A	Qiagen Blood & Tissue	0.0188	NA	0.034	TruSeqNano_LMW	0.23	1.09
Phellodon sp.	RHW804	NA	NA	N/A?	94.591	13755	Basidiomycota	Agaricomycotina	Agaricomycetes	Incertae sedis	Thelephoraceae	Phellodon	22	fungi_odb10	14	731	717	758	5	96.438	753	437	10716	43.51	6	64	91.66	85.41	15	0	48481547	219737	24505	99.95	24527464	26985	Megahit	Lighter	NA	PAFTOL590	FUNGARIUM	B	CTAB db	NA	2	0.911	TruSeqNano_LMW	8.23	42.08
[truncated: 4 more columns]
