# Supplementary material for: Whole genome sequencing of historical specimens from the world's largest fungal collection yields high‐quality assemblies
Source: New Phytol. 2025 Aug 18;251(2):752–67. doi: 10.1111/nph.70472 (PMC13278644; doi:10.1111/nph.70472)
Supplement: Supplementary file 8 — Table S7 The results of the analyses of rDNA extracted from the genomes. [file NPH-251-752-s003.xlsx]

## Sheet: SupplementInfo
New Phytologist Supporting Information
Article title: Whole genome sequencing of historical specimens from the world’s largest fungal collection yields high-quality assemblies
Authors: Torda Varga*, Roseina Woods*, Frances Pitsillides*, Rowena Hill, Alona Yu. Biketova, Theo Llewellyn, Brandon J.P. Shaw, Emily Hodgson, Brigid Wong, Jasmine Le, Josepha Becker, Alexander J. Bradshaw, Seth L. E. Blake, Clementine Geeves, Quentin Levicky, Lottie Goodman, Ruben L. Mole, Sidney L. Reed, M. Carly Lin, Emily Read, Keenan Harris, Raquel Pino-Bodas, László G. Nagy, Anna Bazzicalu…
Article acceptance date: 26 June 2025
Table S7 The results of the analyses of rDNA extracted from the genomes.

## Sheet: Summary
ID	hits	LSU	5.8S	ITS1	ITS2	SSU	genus	name	genus hit	species hit	ITSx hit	ITSx Fungi
GGIRW7	Didymella exigua__Aseroe arachnoidea__Epicoccum nigrum__Ascochyta medicaginicola__Leptosphaeria conoidea__Dothideomycetes sp. 402P__Dothideomycetes sp. 409P__Dothideomycetes sp. 411P__Pleosporaceae sp. 417H__Pleosporales sp. 428P__Phaeosphaeriaceae sp. 432P__Pleosporales sp. 438H__Pleosporales sp. 439.2H__Pleosporales sp. 457.1H__Pleosporales sp. 457.2H__Pleosporales sp. 457H__Pleosporales sp. 47…	Microsphaeropsis olivacea|EU754170|0.999|0__Sclerotiophoma versabilis|GU238152|0.999|0__Phoma odoratissimi|KP330445|0.998|0__Paraboeremia litseae|NG_069384|0.998|0__Didymella glomerata|EU754185|0.998|0__Didymella chenopodii|GU238055|0.998|0__Paraboeremia selaginellae|MN699297|0.998|0__Nothophoma anigozanthi|NG_069045|0.997|0__Vacuiphoma oculihominis|OR425172|0.997|0__Similiphoma crystallifera|NG_…	Epicoccum nigrum|AB693795|1|2.358e-80__Ascochyta medicaginicola|KF846010|1|2.358e-80__Dothideomycetes sp. 402P|HE579290|1|2.358e-80__Dothideomycetes sp. 409P|HE579296|1|2.358e-80__Dothideomycetes sp. 411P|HE579298|1|2.358e-80__Pleosporales sp. 428P|HE579306|1|2.358e-80__Phaeosphaeriaceae sp. 432P|HE579308|1|2.358e-80__Pleosporales sp. 438H|HE579309|1|2.358e-80__Pleosporales sp. 439.2H|HE579311|1|…	Phoma sp. 8137 GP-2013|JX982373|1|1.351e-69__Phoma sp. 8145 GP-2013|JX982375|1|1.351e-69__Ascomycota sp. UNEX FECRGA 2012E596|KP899411|1|1.351e-69__Phoma sp.|MK226282|1|3.11e-68__fungal sp.|MK415894|1|1.351e-69__uncultured Ascomycota|FJ554029|1|1.351e-69__uncultured fungus|FJ757065|1|1.351e-69__Pleosporales sp.|KT268324|1|1.351e-69__Ascochyta sp.|MZ854178|1|1.351e-69__Ascomycota sp. MKOTU13|KP714…	Ascochyta medicaginicola|KM977756|1|4.337e-78__Phoma sp. E-000535854|JN578632|1|4.337e-78__Phoma sp. E-000535872|JN578639|1|4.337e-78__Acremoniula sarcinellae|KC806223|1|4.337e-78__Phoma sp. 0312MAR31E5|LN808945|1|4.337e-78__Phoma sp. LSVM974|KP737866|1|4.337e-78__Phoma sp. 1 KUC5350|KP288269|1|4.337e-78__Ascomycota sp. UNEX FECRGA 2012E596|KP899411|1|4.337e-78__Phoma sp.|MW600438|1|4.337e-78__Pl…	Ascochyta phacae|EU167570|1|3.038e-304__Ascochyta medicaginicola|EU167575|0.998|1.463e-304__Remotididymella destructiva|AB454203|0.998|7.123e-304__Paraconiothyrium fuckelii|AB665313|0.998|1.463e-304__Phoma sp.|MH047199|0.998|1.463e-304__uncultured fungus|KC671188|0.998|2.975e-291__Pleospora sp. Fh4|AY392129|0.998|6.173e-290__Pleospora rudis|U00975|0.998|1.614e-300__uncultured Pleosporaceae|FM1782…	Ileodictyon	Ileodictyon cibarium	TRUE	TRUE	TRUE	FALSE
RHW201	Didymella exigua__Epicoccum nigrum__Ascochyta medicaginicola__Dothideomycetes sp. 402P__Dothideomycetes sp. 409P__Dothideomycetes sp. 411P__Pleosporaceae sp. 417H__Pleosporales sp. 428P__Phaeosphaeriaceae sp. 432P__Pleosporales sp. 438H__Pleosporales sp. 439.2H__Pleosporales sp. 457.1H__Pleosporales sp. 457.2H__Pleosporales sp. 457H__Pleosporales sp. 473H__Pleosporales sp. 477H__Pleosporales sp. …	Phoma odoratissimi|KP330445|1|0__uncultured fungus|OU940055|1|0__Didymella pteridis|KT389722|1|0__Paraboeremia camelliae|NG_069385|1|0__Paraboeremia litseae|NG_069384|1|0__Didymella aeria|KY742205|1|0__Paraboeremia sp.|OP837286|1|0__Microsphaeropsis olivacea|EU754170|1|0__Paraboeremia rekkeri|MT135039|1|0__Sclerotiophoma versabilis|GU238152|1|0__Didymella chenopodii|GU238055|1|0__Ascochyta herbic…	Epicoccum nigrum|AB693795|1|2.358e-80__Ascochyta medicaginicola|KF846010|1|2.358e-80__Dothideomycetes sp. 402P|HE579290|1|2.358e-80__Dothideomycetes sp. 409P|HE579296|1|2.358e-80__Dothideomycetes sp. 411P|HE579298|1|2.358e-80__Pleosporales sp. 428P|HE579306|1|2.358e-80__Phaeosphaeriaceae sp. 432P|HE579308|1|2.358e-80__Pleosporales sp. 438H|HE579309|1|2.358e-80__Pleosporales sp. 439.2H|HE579311|1|…	Didymella sp.|OR349669|1|0.0003136__Phoma sp. 8137 GP-2013|JX982373|0.993|1.902e-72__Phoma sp. 8145 GP-2013|JX982375|0.993|1.902e-72__Ascomycota sp. UNEX FECRGA 2012E596|KP899411|0.993|8.001e-76__uncultured Ascomycota|FJ554029|0.993|8.001e-76__uncultured fungus|FJ757065|0.993|8.001e-76__Pleosporales sp.|KT268324|0.993|8.001e-76__Ascochyta sp.|MZ854178|0.993|8.001e-76__Ascomycota sp. MKOTU13|KP714…	Phyllosticta spinarum|EU275150|1|8.758e-06__Valsaria spartii|OP161802|1|4.731e-09__uncultured Leotiomycetes|LR887643|1|0.0001074__Collophorina hispanica|KX267741|1|0.0001074__Tympanis sp. CFJS-2015a|MT813933|1|0.0001074__Botryosphaeria dothidea|MK396560|1|0.0001074__Coniosporium apollinis|AJ244273|1|0.0001074__Nothophoma eucalyptigena|NR_156005|0.993|2.172e-76__Xenodidymella weymaniae|MN823588|0.…	Ascochyta medicaginicola|EU167575|0.998|8.929e-304__Remotididymella destructiva|AB454203|0.998|4.35e-304__Paraconiothyrium fuckelii|AB665313|0.998|8.929e-304__Phoma sp.|MH047199|0.998|8.929e-304__uncultured fungus|KC671188|0.998|1.802e-284__Pleospora sp. Fh4|AY392129|0.998|3.735e-283__Pleospora rudis|U00975|0.998|9.838e-294__uncultured Pleosporaceae|FM178248|0.998|8.929e-304__uncultured Phaeospha…	Phoma	Phoma proboscis	TRUE	FALSE	FALSE	FALSE
RHW173	Montagnula opulenta__Pleosporales sp. SPu1-1__Microsphaeropsis sp. TA26-19__Paraconiothyrium sp. 1-04__Paraconiothyrium sp. 1-50__Dothideomycetes sp. Z4__Paraphaeosphaeria sp. E5-3C__fungal sp. E-000535724__Pleosporales sp. REF141__Trichoderma sp. KBS0814F__Dothideomycetes sp. genotype 223__Cheiromyces inflatus__Dictyosporium sp. SYH061__Pleosporales sp. E10714A__Paraphaeosphaeria michotii__Dicty…	Dictyocheirospora rotunda|MF948632|1|0__Dictyocheirospora sp.|PP326216|0.998|0__Dictyocheirospora indica|MH381772|0.998|0__Dictyocheirospora pandanicola|MH376713|0.998|0__Dictyocheirospora aquadulcis|MK634542|0.998|0__Dictyocheirospora heptaspora|OP526645|0.998|0__Dictyocheirospora multiappendiculata|PQ236945|0.998|0__Dictyocheirospora sp. NW-2024a|PP925662|0.998|0__Dictyocheirospora bannica|MH38…	Montagnula opulenta|AF383966|1|2.358e-80__Pleosporales sp. SPu1-1|JF288550|1|2.358e-80__Microsphaeropsis sp. TA26-19|JF819143|1|2.358e-80__Paraconiothyrium sp. 1-50|JF502453|1|2.358e-80__Dothideomycetes sp. Z4|JN198394|1|2.358e-80__Paraphaeosphaeria sp. E5-3C|AB665311|1|2.358e-80__fungal sp. E-000535724|JN545794|1|2.358e-80__Pleosporales sp. REF141|JN859361|1|2.358e-80__Trichoderma sp. KBS0814F|J…	Dictyosporium sp. 1 KB-2015|KR909149|1|2.063e-89__uncultured Ascomycota|MF531118|1|3.628e-100__Dictyocheirospora rotunda|KU179099|1|2.063e-89__Dictyosporium sp.|MZ359810|1|2.063e-89__Paracamarosporium hawaiiense|PP069841|1|1.888e-87__uncultured fungus|LR802061|0.994|1.798e-98__Chromolaenicola sapindi|OP058967|0.994|1.798e-98__Paraconiothyrium sp.|ON790458|0.989|1.974e-89__Paraconiothyrium brasili…	Paraconiothyrium sp. 1-04|JF502423|1|4.337e-78__uncultured fungus|KX193411|1|5.883e-77__Dictyocheirospora rotunda|KU179099|1|5.883e-77__Dictyosporium sp.|MZ359810|1|5.883e-77__Chromolaenicola sapindi|OP058967|1|4.337e-78__Paraconiothyrium brasiliense|MH790214|1|4.337e-78__Paracamarosporium hawaiiense|ON332164|1|4.337e-78__Paraconiothyrium sp.|MW187748|0.993|2.172e-76__Dictyosporium sp. 1 KB-2015|…	fungal sp.|MT353604|1|4.071e-12	Dictyosporium	Dictyosporium heptasporum	TRUE	FALSE	TRUE	TRUE
RHW569	Melanomma pulvis-pyrius__Capnobotryella sp. OUCMBI101249__Exophiala brunnea__uncultured Guignardia__Capnocheirides sp. agrFF389__Capnocheirides sp. agrFF421__Capnocheirides sp. agrFF430__Capnocheirides sp. agrFF434__Diaporthe vaccinii__Diaporthales sp. 1 ICMP 18914__Diaporthales sp. 2 ICMP 18915__Pleosporales sp. 1 ICMP 18945__Pleosporaceae sp. 485P__Pleosporaceae sp. 494.1H__Sporormiaceae sp. 49…	Colletotrichum falcatum|KP869832|1|8.507e-08__Apiospora malaysiana|OP754973|1|8.507e-08__Lopadostoma fagi|KR999997|1|8.507e-08__Chaetothyriales sp. G7.5F1a2|KP400572|1|2.558e-269__Hypocreales sp.|MK027293|1|8.507e-08__Nigrospora sp.|MK595559|1|8.507e-08__uncultured fungus|EF504330|1|8.507e-08__Xylariales sp.|MN844258|1|8.507e-08__Monochaetia dimorphospora|OP922227|1|8.507e-08__Pezizomycotina sp.|…	Diaporthales sp. 1 ICMP 18914|JN225917|1|2.358e-80__Diaporthales sp. 2 ICMP 18915|JN225879|1|2.358e-80__Pleosporales sp. 1 ICMP 18945|JN225885|1|2.358e-80__Pseudoplagiostoma corymbiae|NR_120156|1|2.358e-80__Melanconis itoana|KT732955|1|2.358e-80__Melanconis juglandis|JX522753|1|2.358e-80__Melanconis sp. AR4531|JX522755|1|2.358e-80__Melanconis sp. LCM191.01|JX522743|1|2.358e-80__Melanconium bicolo…	Aspergillus montevidensis|LT627258|1|2.703e-71__Aspergillus cibarius|KT809118|1|2.703e-71__Eurotium sp. IR1M|AB758865|1|2.703e-71__Eurotium sp. 25b|KC834757|1|2.703e-71__Eurotium sp. Garamasalla 1|KF221073|1|2.703e-71__Aspergillus pseudoglaucus|MN794484|1|2.703e-71__Eurotium sp. GA-S5|KF888652|1|2.703e-71__Eurotium sp. gxlbc4|KJ018705|1|2.703e-71__Aspergillus tonophilus|GU564511|1|2.703e-71__fung…	uncultured fungus|MN904128|1|5.603e-90__Coryneum lanciforme|MZ159688|1|5.603e-90__Gyromitra esculenta|KX420691|1|3.96e-104__Gyromitra tasmanica|MK432693|0.99|9.566e-101__Gyromitra esculenta f. rubiformis|MW413337|0.99|9.566e-101__Gyromitra antarctica|KY462274|0.986|1.335e-65__Gyromitra sp.|MZ091654|0.985|4.603e-99__Gyromitra splendida|KX185090|0.985|4.603e-99	Psora decipiens|LT717490|1|6.731e-42__Chaetothyriales sp. G7.5F1a2|KP400572|1|3.591e-304__fungal sp.|ON865929|1|1.709e-147__uncultured Ascomycota|EU490101|1|2.338e-41__uncultured fungus|MT236864|1|2.421e-297__uncultured Eurotiomycetes|KY414549|1|5.338e-96__Penicillium diatomitis|XM_056938059|1|6.731e-42__Histoplasma capsulatum var. duboisii H88|CP069102|1|6.731e-42__uncultured Chaetothyriales|LR8…	Pseudovalsa	Pseudovalsa lanciformis	TRUE	FALSE	TRUE	TRUE
RHW64	Agaricus sp. NTF67__Hericium coralloides__Agaricus litoralis__Agaricus rufoaurantiacus__Agaricus sp. CA799__Agaricus sp. CA819__Agaricus sp. ZRL3080__Agaricus brunneolus__Crepidotus crocophyllus__Crepidotus sp. PBM3463__Agaricus sp. TL1650__Crepidotus applanatus__Crepidotus versutus__Crepidotus mollis__Simocybe serrulata__Crepidotus inhonestus__Simocybe centunculus__Agaricus flocculosipes__Dichom…	Crepidotus mollis|MT640263|1|0__Crepidotus calolepis|FJ904178|0.994|0__Crepidotus sp. PBM3463|HQ728538|0.993|0__Crepidotus viscidiphyllus|GQ892982|0.991|0__Crepidotus wasseri|MW723022|0.986|0__Crepidotus versutus|AY820890|0.982|0	Agaricus sp. NTF67|JF514529|1|2.358e-80__Agaricus litoralis|MW165560|1|2.358e-80__Agaricus rufoaurantiacus|MF511127|1|2.358e-80__Agaricus sp. CA799|JF727863|1|2.358e-80__Agaricus sp. CA819|JF727860|1|2.358e-80__Agaricus sp. ZRL3080|JF691542|1|2.358e-80__Agaricus brunneolus|OR159490|1|2.358e-80__Crepidotus crocophyllus|MG719767|1|2.358e-80__Agaricus sp. TL1650|JF495061|1|2.358e-80__Crepidotus appl…	Crepidotus mollis|MT640263|0.996|5.572e-138__Crepidotus sp.|MW551106|0.992|5.712e-137	Crepidotus mollis|LR874535|1|1.592e-107__uncultured Monoblepharidales|MF484344|1|1.592e-107__Crepidotus sp.|MW551106|1|1.592e-107__uncultured Crepidotus|OV989111|1|1.592e-107__fungal sp.|MG916175|0.995|1.766e-104	Crepidotus mollis|MT640263|1|1.584e-304__Crepidotus sp. PBM3463|HQ728539|0.995|0__uncultured fungus|OW836432|0.995|1.505e-200__Crepidotus variabilis|AY293126|0.99|0__Hericium coralloides|OZ182882|0.985|4.781e-244__Entoloma clypeatum|OY751494|0.985|2.719e-197__uncultured Basidiomycota|AF541989|0.981|6.955e-234	Orbiliaster	Orbiliaster pilosus	FALSE	FALSE	TRUE	TRUE
QL1062	Penicillium sp. 52-1__Cladosporium colocasiae__Penicillium sp. HLS2-6__Chaetomium grande__Capnodiales sp. 141_PH__Capnodiales sp. 32_PH__Davidiellaceae sp. 431P__Davidiellaceae sp. 518P__Davidiellaceae sp. 579H__Cladosporium sp. FF-2011__Penicillium rubens__Dothideomycetes sp. genotype 173__Dothideomycetes sp. genotype 35__Cladosporium sp. 7S-Mo3-1-3__Penicillium sp. OTU_026__Cladosporium sp. BES…	NA	uncultured fungus|KF800448|1|1.146e-61__Vitreoporus dichrous|JQ673109|1|1.146e-61__Gloeoporus sp. 'dichrous-CA01'|PP436452|1|1.146e-61__Gloeoporus cf. dichrous|PQ100168|0.992|5.801e-60__Vuilleminia comedens|OR336273|0.984|2.876e-58	Penicillium sp. 52-1|HM016909|1|5.603e-90__Penicillium sp. HLS2-6|JF704118|1|5.603e-90__Chaetomium grande|MG770253|1|5.603e-90__Penicillium rubens|JX003126|1|5.603e-90__Penicillium sp. OTU_026|HE998717|1|5.603e-90__Penicillium vanluykii|NR_111813|1|5.603e-90__Penicillium allii-sativi|KJ135338|1|5.603e-90__Penicillium goetzii|JX997112|1|5.603e-90__Penicillium tardochrysogenum|OQ526187|1|5.603e-90_…	Vitreoporus dichrous|OP295148|1|4.702e-190__uncultured fungus|KF800448|0.995|1.414e-232__Gloeoporus sp. 'dichrous-CA01'|PP436452|0.992|1.969e-206__Vuilleminia comedens|OR336273|0.992|3.464e-203__Gloeoporus cf. dichrous|PQ100168|0.991|7.67e-188__Gloeoporus dichrous var. niger|EU546098|0.991|3.401e-182__Fomitiporia sp. ap165|AB836749|0.981|1.191e-71__Fomitiporia sp. ap170|AB836750|0.981|1.191e-71__…	NA	Gloeoporus	Gloeoporus dichrous	TRUE	TRUE	FALSE	FALSE
FP2304	Phylloporia weberiana__Naganishia albida__Ganoderma sp. Jfl1__Ganoderma lipsiense__Ganoderma tuberculosum__Ganoderma zonatum__Pappia fissilis__Macroporia tibetica__Thanatephorus cucumeris__Metacampanella tricolor__Tricholoma ustale__Hapalopilus mutans__Megasporoporia minor__Inocybe tigrina__Ganoderma sichuanense__Abundisporus pubertatis__Ganoderma sp. 1 TRK-2010__Ganoderma sp. 3 TRK-2010__Polypor…	Pseudotomentella sp.|MK290681|1|0__Pseudotomentella tristis|OK559580|1|0__Polyozellus multiplex|MT732083|0.985|0__Polyozellus atrolazulinus|MT732081|0.983|0	Phylloporia weberiana|MT197325|1|2.358e-80__Ganoderma sp. Jfl1|HQ689696|1|2.358e-80__Ganoderma lipsiense|EF059994|1|2.358e-80__Ganoderma tuberculosum|MG654366|1|2.358e-80__Ganoderma zonatum|KJ143921|1|2.358e-80__Pappia fissilis|OP642984|1|2.358e-80__Macroporia tibetica|JF706327|1|2.358e-80__Metacampanella tricolor|KC414272|1|2.358e-80__Hapalopilus mutans|MN318459|1|2.358e-80__Megasporoporia minor…	Pseudotomentella sp.|MK290676|1|4.324e-108__Lentomitella conoidea|KY931782|1|2.797e-88__uncultured Pseudotomentella|KM981765|1|4.324e-108__uncultured Basidiomycota|MF531830|0.995|2.137e-106__uncultured fungus|LS953457|0.995|2.137e-106__Pseudotomentella tristis|MN947354|0.995|2.137e-106__Phoma sp.|MT107562|0.993|3.688e-70__uncultured Ascomycota|AY833036|0.993|3.688e-70__Pezizomycetes sp.|OP895786|…	Phoma sp.|MT107562|1|2.167e-76__Pezizomycetes sp.|OP895786|1|2.167e-76__uncultured Ascomycota|AY833036|1|2.167e-76__uncultured fungus|EF040873|1|2.167e-76__Pseudotomentella sp.|MK290676|1|4.324e-108__Lentomitella conoidea|KY931782|1|1.522e-90__uncultured Pleosporales|MF665627|1|2.167e-76__uncultured Pezizomycotina|GU256218|1|2.167e-76__uncultured Thelephoraceae|LS447596|1|4.324e-108__uncultured P…	fungal sp.|MT353604|1|4.024e-12__Pseudotomentella tristis|OK559676|1|0__Lentomitella conoidea|KY931868|0.997|0__Lentomitella crinigera|KT991644|0.996|0__Lentomitella tenuirostris|KY931879|0.994|1.661e-262__Pseudotomentella sp.|OK559678|0.992|0__Lentomitella vestita|KY931877|0.992|3.762e-261__Lentomitella cirrhosa|NG_064895|0.991|3.966e-238__Polyozellus marymargaretae|MT732089|0.986|0__Phellodon f…	Pseudotomentella	Pseudotomentella tristis	TRUE	TRUE	FALSE	FALSE
FP1983	Helotiales sp. NK253__uncultured Guignardia__Ramaria formosa__Aseroe arachnoidea__Diaporthe vaccinii__Cruentotrema thailandicum__Mycosphaerella sp. 2 ICMP 18927__Davidiellaceae sp. 431P__Davidiellaceae sp. 518P__Davidiellaceae sp. 579H__Cladosporium sp. FF-2011__uncultured Gautieria__Gautieria sp. SOC1585__Cladosporium sp. MS-2011-F10__Cladosporium sp. MS-2011-F14__Chlamydotubeufia huaikangplaens…	Rubikia evansii|NG_059754|1|0__Aureobasidium melanogenum|CP061928|0.983|4.712e-303__Cercospora beticola|CP134192|0.982|1.052e-301	Cruentotrema thailandicum|LC573996|1|1.13e-79__Dufourea flammea|EU681315|1|1.13e-79__cf. Herpothallon sp. BRY C56027|JQ673475|1|1.13e-79__Fissurina inabensis|OR264086|1|1.13e-79__Fissurina pseudostromatica|OR264089|1|1.13e-79__Fissurina adscribens|OR264084|1|1.13e-79__Buellia chujana|MG250191|1|1.13e-79__Buellia mamillana|MN615690|1|2.358e-80__Rubikia evansii|KY173443|1|2.358e-80__Buellia sp.|MN6…	Rubikia evansii|KY173443|1|1.396e-86	Rubikia evansii|KY173443|1|4.133e-91	fungal sp.|MT353604|1|6.056e-12__uncultured fungus|OW835094|0.987|3.353e-196	Lysurus	Lysurus corallocephala	TRUE	FALSE	TRUE	TRUE
FP2359	Helotiales sp. NK253__Hericium coralloides__Russula anthracina__Amylostereum areolatum__uncultured Ascocoryne__Rachicladosporium pini__Infundichalara microchona__Lactarius rimosellus__Dothioraceae sp. 331P__Mycosphaerellaceae sp. 524H__Mycosphaerellaceae sp. 540H__Davidiellaceae sp. 542H__Pezicula cinnamomea__Porodaedalea pini__Cladosporium sp. MS-2011-F10__Cladosporium sp. MS-2011-F14__Lactarius…	Tetracladium apiense|EU883420|0.983|0	uncultured Ascocoryne|JF960613|1|2.358e-80__Rachicladosporium pini|JF951145|1|2.358e-80__Davidiellaceae sp. 542H|HE579384|1|2.358e-80__Cetrariella delisei|MK307710|1|2.358e-80__Ascocoryne sp. ZML09-3|JX077076|1|2.358e-80__Rachicladosporium sp. XSCH15|JX624319|1|2.358e-80__Ascomycota sp. 184 OA-2013|JX535144|1|2.358e-80__Helotiales sp. 102 OA-2013|JX507687|1|2.358e-80__Leotiomycetes sp. 284 OA-201…	uncultured Ascocoryne|KF823615|1|5.858e-107__Ascocoryne sarcoides|GQ411510|1|5.858e-107__Ascomycota sp.|MG190454|1|5.858e-107__uncultured Ascomycota|KY768189|1|5.858e-107__uncultured fungus|HM195123|1|5.858e-107__Ascocoryne cylichnium|GU062220|1|5.858e-107__Ascocoryne sp. Sib5-8-3|KX100331|1|5.858e-107__Ascocoryne sp.|KU712235|1|5.858e-107__uncultured Russulaceae|MG715446|1|3.601e-59__fungal endo…	uncultured Ascocoryne|JF960613|1|5.409e-73__Ascocoryne sarcoides|AY354230|1|5.409e-73__Ascomycota sp.|MG190454|1|5.409e-73__uncultured fungus|KX194252|1|5.409e-73__Ascocoryne cylichnium|KX099666|1|5.409e-73__Ascocoryne sp. Sib5-8-3|KX100331|1|5.409e-73__Ascocoryne sp.|KU712235|1|2.823e-70__Brunnipila palearum|MH858142|1|5.409e-73__Ascocoryne sp. 'sarcoides-AK01'|PP850492|1|5.409e-73__Ascocoryne s…	fungal endophyte sp. MSU-2259|AY219040|0.99|0__Ascocoryne solitaria|DQ002904|0.99|0__Ascocoryne lilacina|EU940066|0.989|1.446e-304__Hyaloscypha variabilis|AY762619|0.986|0__Chloroscypha enterochroma|AY544700|0.985|5.265e-304__Hyaloscypha sp. A TL-2012|EU940019|0.984|9.548e-300__Helicodendron paradoxum|AY856945|0.983|7.426e-304__Dimorphospora foliicola|AY357273|0.982|0__Hyaloscypha vitreola|EU9400…	Lactarius	Lactarius rubrocinctus	TRUE	FALSE	TRUE	TRUE
RHW328	Helotiales sp. NK253__Hericium coralloides__Naganishia albida__Ganoderma tuberculosum__Hebeloma eburneum__Lopharia cinerascens__Lasiodiplodia missouriana__Lasiodiplodia viticola__Galerina sp. NLB00293__Galerina sp. PR6574__Descolea tenuipes__Cleistocybe carneogrisea__Tricholoma viridiolivaceum__Infundichalara microchona__Brunnipila fuscescens__Pezicula sp. 1 ICMP 18831__Neofabraea sp. Zv4__Dothio…	Psilocybe subaeruginosa|KF830079|0.997|0__Psilocybe weraroa|MK278535|0.996|0__Psilocybe cyanescens|HM035076|0.996|0__Psilocybe australiana|AY129382|0.995|0__Psilocybe serbica|KU640179|0.993|0__Pezicula radicicola|MH762910|0.992|0__Psilocybe quebecensis|AY129381|0.991|0__Flammula alnicola|DQ457666|0.99|0__Psilocybe cubensis|HM035074|0.99|0__Agrocybe arvalis|MK277501|0.989|0__Flammula abieticola|MN…	Lasiodiplodia missouriana|MH864854|1|2.358e-80__Lasiodiplodia viticola|MH864856|1|2.358e-80__Brunnipila fuscescens|AY853233|1|2.358e-80__Neofabraea sp. Zv4|JF342720|1|2.358e-80__Pezicula cinnamomea|AY354258|1|2.358e-80__Pezicula eucrita|KR859194|1|2.358e-80__Neofabraea malicorticis|AF281379|1|2.358e-80__Pezicula rubi|KR859252|1|2.358e-80__Phlyctema vagabunda|HQ166302|1|2.358e-80__Lasiodiplodia sp…	Pezicula cinnamomea|AF141184|1|6.972e-85__Pezicula sp. 1|AF141187|1|6.972e-85__Psilocybe weraroa|HF912361|1|9.472e-114__fungal sp.|KX271317|1|6.972e-85__uncultured fungus|KM032304|1|1.219e-204__Pezicula sp.|MT156095|1|6.972e-85__uncultured Aspergillus|OP467265|1|2.35e-135__fungal endophyte|OM975169|1|6.972e-85__Aspergillus vitricola|KY087666|1|2.877e-273__Aspergillus sp.|MW288769|1|3.483e-165__fu…	Pezicula cinnamomea|AF141184|1|5.409e-73__Pezicula sp. 1|AF141187|1|5.409e-73__Psilocybe aff. subaeruginosa PDD 91967|HE994446|1|1.9e-115__Psilocybe aff. subaeruginosa SFSU 26.IV.2011|HE994449|1|1.9e-115__Psilocybe weraroa|HF912361|1|1.9e-115__uncultured Naevala|LR863020|1|1.468e-73__Pezicula sp. HL6-097-47B|KP276573|1|5.409e-73__fungal sp.|KX271317|1|5.409e-73__uncultured fungus|KX222678|1|1.9e-…	ascomycete sp. BBA71218|AJ301960|1|0__Pezicula radicicola|DQ002903|1|0__uncultured Ascomycota|AY969283|1|7.373e-298__Psilocybe subaeruginosa|KF830071|1|0__Psilocybe cyanescens|AY705949|1|0__Coleophoma cylindrospora|MH762902|0.997|0__Psilocybe ningshanensis|MW939917|0.996|0__Flammula alnicola|DQ113916|0.995|0__Kuehneromyces rostratus|DQ457624|0.995|0__Agrocybe praecox|OZ024848|0.995|0__Pholiota gu…	Pezicula	Pezicula livida	TRUE	FALSE	TRUE	FALSE
FP1972	Cladosporium sp. FSU 10139__Cladosporium colocasiae__Cladosporium sp. QH19__Cladosporium silenes__Cladosporium psychrotolerans__Cladosporium dominicanum__Aspergillus luchuensis__Davidiellaceae sp. 431P__Davidiellaceae sp. 518P__Davidiellaceae sp. 579H__Cladosporium sp. FF-2011__Cladosporium sp. KNUC258__Ramaria lorithamnus__Ramaria gelatinosa__Ramaria gelatinosa var. oregonensis__Clathrus ruber__…	Wallemia muriae|DQ847517|0.999|0__Wallemia sebi|MH866864|0.998|0__Pseudocolus fusiformis|MK598831|0.997|0__Clathrus archeri|OR602291|0.995|0__Aseroe rubra|MK598833|0.994|0	Wallemia sp. 36a|KC834762|1|8.683e-80__Clathrus archeri|KJ702363|1|6.403e-81__Wallemia sebi|AY302499|1|8.683e-80__Wallemia tropicalis|KJ409878|1|8.683e-80__Wallemia mellicola|AY302503|1|8.683e-80__Wallemia canadensis|AY302517|1|8.683e-80__fungal sp.|MK040492|1|8.683e-80__Wallemia sp.|KR081403|1|8.683e-80__uncultured Basidiomycota|FR682244|1|8.683e-80__uncultured fungus|FJ820490|1|8.683e-80__Walle…	uncultured fungus|FJ820795|1|1.659e-94__Aspergillus destruens|KY087692|1|2.764e-75__uncultured Aspergillus|LC015691|1|1.659e-94__Articulospora sp. LP-2019a|MK460420|1|1.659e-94__Aspergillus sp. CBS 233.90|OL711854|1|1.659e-94__Aspergillus conicus|MT133753|1|1.659e-94__Aspergillus sp. NRRL 145|EF652038|1|1.659e-94__Aspergillus sp.|MK460416|1|1.659e-94__fungal sp. 59834|KP890392|0.994|8.243e-93__un…	Cladosporium sp. FSU 10139|HM172825|1|1.082e-74__Cladosporium sp. QH19|JF911752|1|2.939e-75__Cladosporium psychrotolerans|MF473223|1|1.082e-74__Cladosporium dominicanum|MK111439|1|2.939e-75__Cladosporium sp. FF-2011|HE584857|1|7.873e-47__Cladosporium sp. KNUC258|JN084023|1|2.939e-75__Cladosporium sp. KBS0824F|JQ437597|1|2.939e-75__Cladosporium sp. 171 OG-2012|JQ780649|1|1.082e-74__Cladosporium sp…	fungal sp.|MT353604|1|3.008e-12__Clathraceae sp. GT-2015|LN875255|0.997|0__Pseudocolus fusiformis|AF026623|0.997|0__Aspergillus sp.|MT102647|0.99|1.825e-152__Aspergillus neotritici|KX215119|0.988|9.299e-164__uncultured fungus|OW835094|0.985|2.998e-195__Aspergillus candidus|MW504691|0.983|1.113e-242	Pseudocolus	Pseudocolus fusiformes	TRUE	FALSE	TRUE	TRUE
RHW351	Cladosporium sp. FSU 10139__uncultured eukaryote__Fusarium pseudograminearum__Cladosporium colocasiae__Acremonium nigrosclerotium__Cosmospora khandalensis__Cladosporium silenes__Cladosporium psychrotolerans__Davidiellaceae sp. 431P__Davidiellaceae sp. 518P__Davidiellaceae sp. 579H__Ilyonectria liliigena__Cladosporium sp. FF-2011__Cylindrocarpon didymum__Chaetomium globosum var. flavoviride__Seped…	Monocillium sp.|MT156256|1|0__Niesslia tenuis|MG826748|1|0__Niesslia exilis|AY489720|0.999|0__fungal endophyte|EF420077|0.995|0__Microthecium compressum|KP981504|0.994|0__Microthecium levitum|KP981515|0.994|0__Microthecium zobelii|KP981521|0.994|0__Microthecium fayodii|KP981505|0.994|0__Microthecium fimbriatum|KP981506|0.994|0__Microthecium fimicola|KP981508|0.994|0__Microthecium fusisporum|KP981…	uncultured eukaryote|KJ180638|1|2.358e-80__Chaetomium globosum var. flavoviride|JN209875|1|2.358e-80__Sepedonium sp.|MW386647|1|2.358e-80__Cordyceps fumosorosea|EU553335|1|2.358e-80__Clavicipitaceae sp. MMB72|AB734786|1|2.358e-80__Leptobacillium chinense|PP860720|1|2.358e-80__Purpureocillium lavendulum|FR734106|1|2.358e-80__Hypomyces completus|AF054861|1|2.358e-80__Colletotrichum nigrum|MZ475187|…	NA	Cladosporium sp. FSU 10139|HM172825|1|1.082e-74__Cladosporium psychrotolerans|MF473223|1|1.082e-74__Cladosporium sp. FF-2011|HE584857|1|7.873e-47__Cladosporium sp. 171 OG-2012|JQ780649|1|1.082e-74__Cladosporium sp. 136 OA-2013|JX535124|1|1.082e-74__Cladosporium sp. 217 OA-2013|JX535160|1|1.082e-74__fungal sp. NLR-2013|KC867869|1|1.082e-74__fungal sp. APA-2013|KF212244|1|1.082e-74__fungal sp. NM82…	fungal sp.|MT353604|1|1.123e-12__uncultured fungus|OW839622|0.993|9.523e-152__Microthecium sepedonioides|EU518666|0.984|0__Papulaspora pisicola|MH866568|0.984|0__Puccinia modiolae|OP369291|0.984|4.664e-189__Microthecium ciliatum|MH872604|0.983|0__Microthecium levitum|KP981469|0.983|0__Microthecium sp. FMR 7183|KP981475|0.983|0__Microthecium brevirostre|AY015627|0.982|0__Microthecium compressum|KP…	Pustulipora	Pustulipora corticola	FALSE	FALSE	FALSE	FALSE
FP1684	fungal sp. FSU 10219__fungal sp. FSU 10220__fungal sp. FSU 10223__fungal sp. SP2-d1__Hericium coralloides__Helicostylum elegans__Thamnidium elegans__Mucor ctenidius__Panaeolus antillarum__Mucor piriformis__Aspergillus luchuensis__Golovinomyces ambrosiae__Lactarius quietus__Rhizoplaca mcleanii__uncultured Arthrobotrys__Tricholoma ustale__uncultured Rhizophagus__Mucor minutus__Mucor racemosus f. ch…	NA	fungal sp. FSU 10219|HM172814|1|8.683e-80__fungal sp. FSU 10223|HM172808|1|8.683e-80__fungal sp. SP2-d1|HM172813|1|8.683e-80__Helicostylum elegans|AB113013|1|8.683e-80__Thamnidium elegans|AB113024|1|8.683e-80__Mucor piriformis|PP953617|1|1.085e-44__Mucor minutus|MT089979|1|8.683e-80__Mucor aligarensis|KM396375|1|8.683e-80__uncultured Helicostylum|JX675063|1|8.683e-80__uncultured Thamnidium|JX6751…	Mucor aligarensis|MH857771|1|3.81e-117__Mucor atramentarius|OL620123|1|2.097e-108__uncultured fungus|KX174384|0.995|1.878e-115__Helicostylum sp. 41544-3|KC008839|0.989|1.111e-39__Helicostylum pulchrum|KC008791|0.987|1.094e-70__Mucor flavus|KM668144|0.984|8.962e-92	uncultured fungus|KX174384|0.994|2.29e-80__uncultured Cryptococcus|HG937073|0.981|6.426e-70	Hericium coralloides|OZ182882|1|3.205e-15__Aspergillus luchuensis|AP024428|1|3.205e-15__Golovinomyces ambrosiae|ON264680|1|1.548e-16__Lactarius quietus|KT165231|1|5.36e-16__uncultured Arthrobotrys|HE977535|1|3.205e-15__Tricholoma ustale|LC574885|1|3.205e-15__Paracoccidioides brasiliensis|AY445662|1|3.205e-15__Geomyces sp. 20KY02|JX270556|1|1.856e-15__Scutellospora alterata|HF935018|1|3.205e-15__P…	Macrotyphula	Macrotyphula juncea	FALSE	FALSE	TRUE	TRUE
GGIRW8	Cadophora sp. OUCMBI101065__Aseroe arachnoidea__Cadophora malorum__Ramaria lorithamnus__Ramaria gelatinosa__Ramaria gelatinosa var. oregonensis__Metacampanella tricolor__Clathrus ruber__Ramaria acrisiccescens__Ramaria rubripermanens__Ramaria botrytis__Ramaria concolor__Ramaria fumosiavellanea__Ramaria cf. gracilis AGK 017__Ramaria conjunctipes var. sparsiramosa__Cadophora sp. AS2-1__Cadophora sp.…	Gloiothele lactescens|AF506453|1|0__Ileodictyon gracile|DQ218635|1|0__Protubera canescens|DQ218645|0.998|4.23e-304__Ileodictyon cibarium|MK607404|0.995|0__Gelopellis sp. MEL2063389|DQ218632|0.993|0__Gloiothele citrina|KY860427|0.992|0__Gloiothele sp. KUC20130718-09|KJ668392|0.988|1.782e-291__Gloiothele lamellosa|AF506487|0.985|0	Metacampanella tricolor|OR921995|1|3.198e-79__Clathrus ruber|GQ981499|1|6.403e-81__Rhodotus asperior|KC179737|1|3.198e-79__Mucidula mucida|AB499080|1|3.198e-79__Clathrus delicatus|MF506820|1|6.403e-81__Cibaomyces glutinis|KM588673|1|3.198e-79__Strobilurus sp. HT05|AB968234|1|3.198e-79__Paraxerula ellipsospora|KF530559|1|3.198e-79__Xerula sinopudens|OP985992|1|3.198e-79__Gloiothele sp. KUC20130718…	Gloiothele lactescens|MZ159664|1|5.212e-45__Gloiocephala cornelii|MZ159624|1|1.834e-128__Gloiothele sp.|MK454919|0.99|8.516e-103	Cadophora sp. OUCMBI101065|HQ914821|1|1.468e-73__Cadophora malorum|MW804693|1|1.468e-73__Cadophora sp. AS2-1|AB752245|1|1.468e-73__Cadophora sp. AS6-1|AB752250|1|1.468e-73__Cadophora sp. AS13-1|AB752263|1|1.468e-73__Cadophora sp. AS21-1|AB752271|1|1.468e-73__Cadophora sp. AS31-1|AB752285|1|1.468e-73__Cadophora sp. AS32-1|AB752286|1|1.468e-73__fungal sp. acwVHB1_5|JQ070435|1|1.468e-73__fungal sp. …	fungal sp.|MT353604|1|2.467e-12__uncultured fungus|OW839622|0.997|3.895e-202	Gloiocephala	Gloiocephala cornelii	TRUE	TRUE	FALSE	FALSE
BW1787	Ruhlandiella peregrina__uncultured Chromelosporium__Aseroe arachnoidea__Terfezia aff. olbiensis TLO-3__Ramaria lorithamnus__Ramaria gelatinosa__Ramaria gelatinosa var. oregonensis__Clathrus ruber__Ramaria acrisiccescens__Ramaria rubripermanens__Ramaria botrytis__Ramaria concolor__Ramaria fumosiavellanea__Ramaria cf. gracilis AGK 017__Terfezia canariensis__Peziza sp. SGT-2012__Pezizaceae sp. GW1__…	Peziza subisabellina|AF335163|1|0__Flammulina velutipes|AY665781|1|0__Flammulina velutipes var. lactea|AF036928|0.997|0__Lentinula reticeps|ON248052|0.996|4.194e-292__fungal sp.|OQ520083|0.995|0__uncultured Basidiomycota|FR682286|0.995|0__uncultured Tricholomataceae|AY934718|0.992|8.235e-255__Cylindrobasidium laeve|AF518576|0.991|1.975e-304__Physalacria maipoensis|AF426953|0.985|1.75e-300__Hymeno…	Clathrus ruber|GQ981499|1|6.403e-81__Clathrus delicatus|MF506820|1|6.403e-81__uncultured fungus|MT703300|1|6.403e-81__Phallales sp.|MF503285|1|6.403e-81__Protubera sp.|MH016806|1|6.403e-81__Clathrus sp.|LC832088|1|6.403e-81__Kavinia himantia|PP533014|1|6.403e-81__Clathrus natalensis|MH107232|1|6.403e-81__Ileodictyon cibarium|MZ159676|1|6.403e-81__Purpureodiscus subisabellinus|ON561500|1|2.358e-80…	uncultured fungus|KX196058|1|5.936e-60__fungal endophyte|PQ419027|0.994|5.583e-90	uncultured fungus|KX196058|1|1.025e-48__fungal endophyte|PQ418734|0.993|8.689e-80__uncultured Ascomycota|OW842592|0.99|1.204e-46__Aspergillus flavus|CP051025|0.987|4.27e-78__uncultured Basidiomycota|OW843220|0.981|3.499e-45__Hermanssonia centrifuga|OD916576|0.981|4.522e-75	Flammulina velutipes|AY854073|1|0__fungal sp.|OQ520083|0.997|0__Flammulina velutipes var. lactea|AF036928|0.997|0__uncultured Basidiomycota|FR682286|0.996|0__Flammulina velutipes f. longispora|AF051700|0.992|0__uncultured fungus|LS951893|0.991|9.272e-117__Armillaria ostoyae|OZ035951|0.983|1.579e-83	Chromelosporium	Chromelosporium ochraceum	TRUE	FALSE	TRUE	TRUE
RHW528	Ruhlandiella peregrina__Terfezia extremadurensis__Terfezia fanfani__Terfezia pini__Phylloscypha kallioi__Terfezia aff. olbiensis TLO-4__Terfezia aff. olbiensis TLO-3__Carbomyces emergens__Pezizomycetes sp. genotype 181__Pezizomycetes sp. genotype 39__Pezizaceae sp. MES365__Pezizaceae sp. GW1__Pezizaceae sp. GB384__Pezizaceae sp. AMRH32__Pezizaceae sp. AMTL177__Pezizaceae sp. MES327__Terfezia clav…	NA	Terfezia claveryi|MZ735421|1|3.198e-79__uncultured fungus|LR994108|1|3.719e-75__Terfezia sp.|PP059069|1|3.198e-79__Purpureodiscus sp.|OR372822|1|3.198e-79__Ruhlandiella peregrina|JF343549|0.993|1.783e-73__Peziza sp. 3 SE-2015|KT275661|0.993|1.783e-73__Peziza sp. 2 SE-2015|KT275666|0.993|1.783e-73__Pezizales sp.|MH212096|0.993|1.783e-73__Pezizaceae sp.|MF153081|0.993|1.783e-73__Ruhlandiella patago…	Terfezia sp.|PP059069|1|5.642e-120	Terfezia sp.|PP059069|0.994|2.737e-94	fungal sp.|MT353604|1|7.524e-12__Peziza badiofusca|DQ646542|0.983|0__uncultured Pezizaceae|EF023530|0.983|0__Iodowynnea auriformis|DQ646530|0.982|0__Plicaria endocarpoides|AF133156|0.982|0__Mycoclelandia arenacea|GQ231741|0.982|0	Peziza	Peziza sarmentorum	TRUE	FALSE	FALSE	FALSE
EH1842	uncultured eukaryote__Mycena corynephora__Aspergillus awamori__Aspergillus luchuensis__Pholiota limonella__Aspergillus cremeus__Simocybe centunculus__Inocybe subfulva__Entoloma abortivum__Galerina sp. H30__Talaromyces rugulosus__Psilocybe ovoideocystidiata__Collybia sordida__Laccaria trullissata__Talaromyces purpureogenus__Talaromyces pinophilus__Coprinopsis sp. FB37217__Cuphophyllus pratensis__P…	Parascutellinia carneosanguinea|DQ646541|1|2.816e-250__uncultured Microbotryomycetes|OW843999|1|4.464e-199__uncultured fungus|JX316664|0.998|6.259e-275__Parascutellinia arctespora|DQ787824|0.997|1.8e-236__Aspergillus penicillioides|AF548066|0.996|0__uncultured Aspergillus|KR131431|0.993|0__Aspergillus glaucus|MK564720|0.993|0__Aspergillus chevalieri|XR_006253224|0.992|0__Eurotium athecium|AB00208…	uncultured Chytridiomycota|MF530616|1|6.404e-63__Psilocybe sp.|PP434564|1|3.167e-20__Leucoagaricus sp.|ON180502|1|3.167e-20__Parascutellinia carneosanguinea|DQ646541|1|1.998e-167__uncultured fungus|KC670776|0.998|0__Aspergillus penicillioides|AF548066|0.997|0__Parascutellinia arctespora|DQ787824|0.996|3.482e-153__uncultured Aspergillus|KR131431|0.995|0__Aspergillus chevalieri|XR_006253224|0.992|0…	NA	NA	Parascutellinia sp. WZ-JXD-10|AY789323|1|0__Parascutellinia carneosanguinea|KC012694|1|0__uncultured fungus|JX316664|0.999|0__Aspergillus penicillioides|MH870190|0.993|0__Ceriporia mellita|OQ476775|0.992|0	Parascutellinia	Parascutellinia arctespora	TRUE	TRUE	FALSE	FALSE
FP2412	uncultured eukaryote__Hericium coralloides__Aspergillus awamori__Aspergillus luchuensis__Aspergillus cremeus__Eurotiomycetes sp. genotype 44__Talaromyces rugulosus__Aspergillus puulaauensis__Talaromyces purpureogenus__Talaromyces pinophilus__Hericium alpestre__Hericium americanum__Aspergillus sclerotiorum__Aspergillus pseudoglaucus__Aspergillus salinarum__Aspergillus neoflavipes__Aspergillus nidu…	Aspergillus glaucus|MK564720|0.996|0__Hericium coralloides|OZ182882|0.995|0__Aspergillus cremeus|AB008399|0.995|0__Aspergillus chevalieri|XR_006253224|0.995|0__uncultured Aspergillus|LC050427|0.995|0__Eurotium athecium|AB002082|0.995|0__Aspergillus clavatus|AB008398|0.995|0__Aspergillus restrictus|AB008407|0.995|0__Aspergillus wentii|AB008412|0.995|0__Aspergillus sp. ISSFT-021|KT832787|0.994|0__f…	Hericium coralloides|OZ182882|0.998|3.31e-291__Aspergillus wentii|AB008412|0.996|0__Aspergillus chevalieri|XR_006253224|0.995|0__uncultured Aspergillus|LC050427|0.995|0__Aspergillus glaucus|AF548072|0.995|0__Eurotium athecium|AB002082|0.995|0__Aspergillus restrictus|AB008407|0.995|0__Aspergillus cremeus|AB008399|0.994|0__uncultured fungus|KC670776|0.994|0__Aspergillus clavatus|AB008398|0.994|0__A…	NA	NA	uncultured fungus|KF800217|1|0__Hericium ophelieae|OP458326|1|0__Aspergillus halophilicus|EF652088|1|0__Hericium bembedjaense|MK683482|0.998|0__uncultured Eurotium|FN394527|0.995|0__Hericium coralloides|OZ182882|0.992|5.61e-273__Hericium erinaceus|KY655904|0.983|0__Wolfiporia cocos|EF397600|0.981|0	Hericium	Hericium coralloides	TRUE	TRUE	FALSE	FALSE
GGIRW9	Volvariella terrea__Descolea tenuipes__Cleistocybe carneogrisea__Tricholoma viridiolivaceum__Galerina marginata__Tricholoma saponaceum__Asterophora lycoperdoides__Asterophora parasitica__Clitocybe nebularis__Collybia sordida__Lepista saeva__Cuphophyllus pratensis__Termitomyces sp. Type A__Termitomyces sp. Ol__Agrocybe rivulosa__Leucopaxillus lilacinus__Porpoloma sp. 2 MSG-2014__Tricholoma sp. 2 M…	Volvariella terrea|JF415141|1|1.453e-258__Volvariella aethiops|MZ159529|1|1.453e-258__Volvariella lepiotospora|HM562281|0.998|0__Volvariella caesiotincta|HM562278|0.997|0__Volvariella taylorii|HM562280|0.993|0__uncultured Basidiomycota|AY969164|0.989|0__Tricholoma viridiolivaceum|JF706318|0.988|0__Coprinus comatus|AY665772|0.988|0__Agrocybe praecox|OZ024848|0.988|0__Tricholoma saponaceum|AY654883…	Volvariella lepiotospora|HM562281|0.998|0__Volvariella caesiotincta|HM562278|0.997|0__Volvariella taylorii|HM562280|0.993|0__uncultured Basidiomycota|AY969164|0.989|0__Tricholoma viridiolivaceum|JF706318|0.988|0__Coprinus comatus|AY665772|0.988|0__Agrocybe praecox|OZ024848|0.988|0__Tricholoma saponaceum|AY654883|0.987|0__Tricholoma hemisulphureum|OZ035931|0.987|0__Volvariella bombycina|HM562279|0…	NA	NA	fungal sp.|MT353604|1|3.707e-12__Volvariella hypopithys|AF261532|0.986|0__Volvariella surrecta|MK278659|0.982|0__Volvariella caesiotincta|MK278654|0.981|0__Volvariella pusilla|HM562257|0.981|0	Volvariella	Volvariella aethiops	TRUE	TRUE	FALSE	FALSE
EH1840	Cyberlindnera mrakii__Candida orthopsilosis Co 90-125__Geotrichum candidum__Wickerhamomyces subpelliculosus__Geotrichum pseudocandidum__Paracoccidioides brasiliensis__[Candida] mengyuniae__Cyberlindnera mycetangii__Cyberlindnera misumaiensis__Scutellospora alterata__Dentiscutata heterogama__Ramsbottomia crechqueraultii__[Candida] anglica__Nakazawaea ernobii__Nakazawaea peltata__fungal sp.__uncult…	Miladina lecithina|DQ646538|0.995|2.2e-106__uncultured Pyronemataceae|FJ553500|0.987|1.51e-108__Melastiza cornubiensis|DQ646537|0.986|1.113e-103__uncultured Tomentella|FJ553560|0.982|3.397e-107__Aleuria aurantia|U53371|0.981|3.021e-101	Cyberlindnera mrakii|KY103075|1|4.385e-31__Geotrichum candidum|JN974286|1|1.534e-30__Wickerhamomyces subpelliculosus|KP132906|1|5.365e-30__Geotrichum pseudocandidum|JN974291|1|4.385e-31__[Candida] mengyuniae|EU043157|1|4.385e-31__Cyberlindnera mycetangii|KY102221|1|4.385e-31__Cyberlindnera misumaiensis|KY103069|1|4.385e-31__Nakazawaea ernobii|KY104357|1|5.365e-30__Nakazawaea peltata|NR_155482|1|5…	uncultured fungus|OU938819|1|1.351e-69	NA	Ramsbottomia crechqueraultii|KC012698|0.998|0__Ramsbottomia asperior|DQ220406|0.99|0__Ramsbottomia sp. NSW 7417|DQ220409|0.99|0__Ramsbottomia sp.|OP870109|0.989|0	Ramsbottomia	Ramsbottomia macracantha	TRUE	FALSE	FALSE	FALSE
FP1680	Agaricomycetes sp. VL291B__Naganishia albida__Lyophyllum crassifolium__Lyophyllum deliberatum__Lyophyllum infumatum__Clavulina cinerea__Naganishia liquefaciens__Lyophyllum sp. TO-2011__Typhula idahoensis__Typhula ishikariensis var. ishikariensis__Typhula ishikariensis var. canadensis__Lyophyllum caerulescens__Lyophyllum sykosporum__Lyophyllum ambustum__Tephrocybe anthracophila__Lyophyllum atratum…	Nitschkia grevillei|KP981522|0.998|0	uncultured fungus|OW837267|1|1.412e-49__fungal endophyte|PQ418078|1|4.337e-78__Nitschkia grevillei|KP981522|0.998|0	Typhula ishikariensis|LC192575|1|6.218e-64__Typhula idahoensis|AF193372|0.992|2.205e-64__Typhula ishikariensis var. ishikariensis|AF134713|0.992|5.008e-69__Typhula ishikariensis var. canadensis|AF134711|0.992|5.008e-69__Clavulina sp. 2 RG-2012|KC152082|0.992|5.008e-69__Clavulina coralloides|MT560346|0.992|5.008e-69__Typhula laschii|AB889548|0.992|5.008e-69__uncultured Typhula|KY430580|0.992|5.008…	Rhodotorula paludigena|KJ706473|1|4.065e-62__Typhula ishikariensis var. canadensis|AF134711|0.993|2.359e-80__Typhula laschii|AB889548|0.993|2.359e-80__Typhula ishikariensis|AB127948|0.993|2.359e-80__Lyophyllum crassifolium|KP192554|0.992|4.27e-61__Lyophyllum deliberatum|JF908338|0.992|4.27e-61__Lyophyllum infumatum|JF908334|0.992|4.27e-61__Lyophyllum sp. TO-2011|JF908337|0.992|4.27e-61__Typhula i…	Nitschkia grevillei|AY346294|0.984|0	Typhula	Typhula idahoensis	TRUE	TRUE	FALSE	FALSE
FP2153	Amanita flavorubens__Amanita wellsii__Naganishia albida__Clitocybe amarescens__Clitocybe rhizophora__Leucopaxillus nauseosodulcis__Melanoleuca cinereifolia__Melanoleuca grammopodia__Melanoleuca exscissa__Ripartites albidoincarnatus__Melanoleuca alboflavida__Deconica sp. TENN051714__Coprinellus sp. 3 LGN-2011__Pholiota limonella__Pholiota gummosa__Hemipholiota populnea__Pluteus stenotrichus__Plute…	NA	Zhuliangomyces illinitus|MN992461|1|2.358e-80__Limacella sp. 'CMP0152'|MK573903|1|2.358e-80__Amanitaceae sp.|OP651163|1|2.358e-80__Rickenella danxiashanensis|MF326426|1|5.399e-79__Zhuliangomyces sp.|OQ067395|1|2.358e-80__Zhuliangomyces sp. 'CMP0152'|KY263614|1|2.358e-80__Pseudohydnum meridianum|OM451501|1|5.399e-79__Pseudohydnum candidissimum|OP965347|1|5.399e-79__uncultured Tricholoma|JF960846|1…	uncultured fungus|LS952336|1|1.992e-72	NA	Hygrophorus pudorinus|DQ444861|0.993|0__Hygrophorus cossus|KF291207|0.992|0__Hygrophorus russula|KF291218|0.989|0__Agaricus bisporus|OW971916|0.989|1.459e-240__Asterophora parasitica|AJ496255|0.987|0__Collybia sordida|OZ173910|0.986|0__Asterophora lycoperdoides|AJ496254|0.985|0__Pseudoclitopilus rhodoleucus|KU058577|0.985|0__Clitocybe subditopoda|AY771608|0.985|0__Leucocybe candicans|AY771609|0.9…	Hygrophorus	Hygrophorus eburneus	TRUE	FALSE	FALSE	FALSE
FP2252	Amanita flavorubens__Amanita wellsii__Naganishia albida__Clitocybe amarescens__Clitocybe rhizophora__Leucopaxillus nauseosodulcis__Melanoleuca cinereifolia__Melanoleuca grammopodia__Melanoleuca exscissa__Melanoleuca microcephala__Ripartites albidoincarnatus__Melanoleuca alboflavida__Coprinellus sp. 3 LGN-2011__Pholiota limonella__Pluteus chrysaegis__Pluteus stenotrichus__Pluteus aff. ephebeus BPI…	Xerocomellus chrysenteron|M94340|1|0__Xerocomellus mcmurphyi|KJ882292|0.993|0__Hemileccinum rubropunctum|FJ480425|0.992|0__uncultured fungus|GU568136|0.992|0__Aureoboletus projectellus|AY662660|0.99|0__Rubroboletus satanas|M94337|0.99|0__Gyrodon lividus|DQ534681|0.989|0__Leucogyrophana pinastri|GU187633|0.988|0__Boletellus shichianus|AY657011|0.987|0__Imleria pallida|DQ534676|0.987|0__Paragyrodon…	Amanita flavorubens|OR824590|1|8.683e-80__Amanita wellsii|KP313594|1|8.683e-80__Clitocybe amarescens|MH930152|1|8.683e-80__Clitocybe rhizophora|JF907812|1|8.683e-80__Leucopaxillus nauseosodulcis|JF908326|1|8.683e-80__Melanoleuca cinereifolia|KJ182965|1|8.683e-80__Melanoleuca grammopodia|KP192268|1|8.683e-80__Melanoleuca exscissa|JN616436|1|8.683e-80__Melanoleuca microcephala|JN616449|1|8.683e-80_…	Lyophyllum favrei|JF908333|1|4.026e-134	Lyophyllum favrei|JF908333|1|8.669e-110	Xerocomellus cisalpinus|HM190054|1|0__uncultured fungus|MH834518|1|0__uncultured Xerocomus|HF676324|0.998|0__Xerocomellus pruinatus|MN696797|0.997|0__Imleria badia|JQ924316|0.996|0__Xerocomellus chrysenteron|MK601818|0.991|0__Xerocomellus aff. chrysenteron|OR253767|0.989|0__Xerocomellus sp.|MN294419|0.986|0	Xerocomellus	Xerocomellus cisalpinus	TRUE	TRUE	FALSE	FALSE
RHW797	Amanita flavorubens__Amanita wellsii__Naganishia albida__Clitocybe amarescens__Clitocybe rhizophora__Leucopaxillus nauseosodulcis__Melanoleuca cinereifolia__Melanoleuca grammopodia__Melanoleuca exscissa__Melanoleuca microcephala__Ripartites albidoincarnatus__Melanoleuca alboflavida__Mucor sp. QH50__Mucor piriformis__Coprinellus sp. 3 LGN-2011__Pholiota limonella__Hebeloma sp. 1 UK-2011__Pluteus s…	uncultured fungus|KF565056|0.984|0__Cuphophyllus borealis|HM026552|0.983|0	Amanita flavorubens|OR824590|1|2.358e-80__Amanita wellsii|KP313594|1|2.358e-80__Clitocybe amarescens|MH930152|1|2.358e-80__Clitocybe rhizophora|JF907812|1|2.358e-80__Leucopaxillus nauseosodulcis|JF908326|1|2.358e-80__Melanoleuca cinereifolia|KJ182965|1|2.358e-80__Melanoleuca grammopodia|KP192268|1|2.358e-80__Melanoleuca exscissa|JN616436|1|2.358e-80__Melanoleuca microcephala|JN616449|1|2.358e-80_…	Mucor sp. QH50|JF911770|1|5.622e-107__fungal sp. acwVHB67_6|JQ070529|1|1.035e-117__Mucor sp. 11MA02|JX270437|1|1.035e-117__Mucor sp. 52_48A|KC989071|1|1.035e-117__Cuphophyllus colemannianus|EU784297|1|1.094e-134__Mucor sp. F753|KM249087|1|1.035e-117__Mucor sp. FL-2014|KP114082|1|1.035e-117__fungal sp. C167|KP177442|1|1.035e-117__Mucoromycotina sp. UNEX FECRGA 2012E063|KP899388|1|1.035e-117__Mucor…	Mucor hiemalis|PQ040446|1|1.052e-85__Mucor sp. 11MA02|JX270437|0.994|2.056e-89__fungal sp.|MG916632|0.994|2.056e-89__Mucor sp.|KJ702025|0.994|2.056e-89__uncultured fungus|KF800351|0.994|2.056e-89__Beauveria bassiana|KT583223|0.994|2.056e-89__Mucor sp. OTU017 AN-2016|KU556500|0.994|2.056e-89__Mucor circinelloides|AJ878535|0.994|2.056e-89__uncultured Mucor|LR862923|0.994|2.056e-89__Mucor hiemalis f…	Notholepista subzonalis|KJ417167|0.987|0__Galerina semilanceata|DQ440639|0.985|0__Phaeogalera stagnina|KC171233|0.985|0__uncultured Agaricales|KP963529|0.985|0__Panaeolus cinctulus|OR035586|0.983|0__Panaeolus papilionaceus|KY418923|0.983|0__Agrocybe praecox|KC171232|0.983|0__Atractosporocybe inornata|KY418924|0.982|0__Entoloma clypeatum|OY751494|0.982|0__uncultured Agaricomycotina|EU647049|0.982|…	Cuphophyllus	Cuphophyllus colemannianus	TRUE	TRUE	TRUE	TRUE
RHW928	Ophiognomonia melanostyla__Infundichalara microchona__Plenodomus libanotidis__Ascomycota sp. ARIZ OCAsh1-11__Thyridium curvatum__cf. Phialocephala sp. AU_BD15__cf. Vibrissea sp. AU_BD50__Ascomycota sp. 1 RB-2011b__Acephala sp. 4 MV-2011__Acephala sp. 7 MV-2011__Acephala sp. 8 MV-2011__Acephala sp. 9 MV-2011__Ophiognomonia intermedia__Ophiognomonia ischnostyla__Ophiognomonia pseudoischnostyla__Oph…	NA	Ophiognomonia melanostyla|JQ414270|1|3.374e-72__Plenodomus libanotidis|MW810281|1|3.374e-72__Ascomycota sp. ARIZ OCAsh1-11|JN120369|1|3.374e-72__Ophiognomonia intermedia|DQ323540|1|3.374e-72__Ophiognomonia ischnostyla|EU254897|1|3.374e-72__Ophiognomonia pseudoischnostyla|NR_119677|1|3.374e-72__Ophiognomonia michiganensis|NR_120069|1|3.374e-72__Ophiognomonia gei|EU254928|1|3.374e-72__fungal sp. 2 …	cf. Vibrissea sp. AU_BD50|JN995645|1|2.291e-63__Acephala sp. 4 MV-2011|JN655563|1|2.291e-63__Acephala sp. 8 MV-2011|JN655566|1|2.291e-63__Acephala sp. 9 MV-2011|JN655568|1|2.291e-63__Helotiales sp. GWT1-6|JQ715700|1|2.291e-63__Leotiomycetes sp. genotype 583|KX908506|1|2.291e-63__Xerombrophila crystallifera|MH864847|1|2.291e-63__Helotiales sp. I12F-02289|JX852359|1|2.291e-63__Ascomycota sp. Fk69|K…	cf. Vibrissea sp. AU_BD50|JN995645|1|1.351e-69__Acephala sp. 4 MV-2011|JN655563|1|1.351e-69__Acephala sp. 8 MV-2011|JN655566|1|1.351e-69__Acephala sp. 9 MV-2011|JN655568|1|1.351e-69__Helotiales sp. GWT1-6|JQ715700|1|1.351e-69__Leotiomycetes sp. genotype 583|KX908506|1|1.351e-69__Xerombrophila crystallifera|MH864847|1|1.351e-69__Helotiales sp. I12F-02289|JX852359|1|1.351e-69__Ascomycota sp. Fk69|K…	NA	Obtectodiscus	Obtectodiscus aquaticus	TRUE	TRUE	TRUE	TRUE
RHW559	Terfezia albida__Terfezia extremadurensis__Terfezia fanfani__Terfezia pini__Phylloscypha kallioi__Peziza saccardoana__Terfezia aff. olbiensis TLO-4__Terfezia aff. olbiensis TLO-3__Pezizomycetes sp. genotype 181__Pezizomycetes sp. genotype 39__Peziza sp. RH1250__Terfezia aff. olbiensis FaqO1__Pezizaceae sp. LM5026__Terfezia leptoderma__Tirmania nivea__Tirmania pinoyi__ectomycorrhizal isolate ECM 2…	Terfezia extremadurensis|MH160403|0.992|0	Terfezia albida|PQ380240|1|2.358e-80__Terfezia extremadurensis|HM056200|1|2.358e-80__Terfezia fanfani|HM056214|1|2.358e-80__Terfezia pini|MW508549|1|2.358e-80__Phylloscypha kallioi|OR149257|1|2.358e-80__Peziza saccardoana|PP992726|1|2.358e-80__Terfezia aff. olbiensis TLO-4|HQ698111|1|2.358e-80__Terfezia aff. olbiensis TLO-3|HQ698101|1|2.358e-80__Pezizomycetes sp. genotype 181|JQ761544|1|2.358e-80…	Hydnoplicata convoluta|KP191976|1|4.287e-17__uncultured Pezizales|JF960803|0.985|5.981e-104	Hydnoplicata convoluta|KP191976|0.994|3.306e-96__uncultured Pezizales|JF960803|0.994|3.306e-96	Cazia flexiascus|U42666|0.985|0	Hydnoplicata	Hydnoplicata convoluta	TRUE	TRUE	FALSE	FALSE
QL1119	Agaricomycetes sp. SPu6-1__Hericium coralloides__Porostereum spadiceum__Bjerkandera sp. 66-2__Merulius incarnatus__uncultured Glomeraceae__Glomus sp. 9 SUN-2011__Thanatephorus cucumeris__Agaricomycetes sp. agrFF1102__Basidiomycota sp. 6/97-6__Tricholoma ustale__Candida orthopsilosis Co 90-125__uncultured Rhizophagus__Bjerkandera sp. DoF15__Polyporales sp. 1 SR-2012__Ryvardenia cretacea__Paracocci…	Porostereum spadiceum|MF919668|1|0__Porostereum umbrinoalutaceum|ON715807|0.997|0__Porostereum fulvum|MG649454|0.996|0__uncultured fungus|OW841271|0.995|5.942e-112__Ceriporiopsis carnegieae|OL376623|0.986|0__Sieverdingia tortuosa|JF439094|0.986|1.471e-27__Australozyma saopauloensis|XR_010015722|0.986|1.471e-27__Aphyllophorales sp. DIS 245e|DQ327650|0.983|0	Agaricomycetes sp. SPu6-1|JF288553|1|2.358e-80__Porostereum spadiceum|KJ668473|1|2.358e-80__Bjerkandera sp. 66-2|AB638337|1|2.358e-80__Merulius incarnatus|JN021063|1|2.358e-80__Thanatephorus cucumeris|AF455435|1|2.358e-80__Agaricomycetes sp. agrFF1102|HQ228246|1|2.358e-80__Basidiomycota sp. 6/97-6|AJ279464|1|2.358e-80__Bjerkandera sp. DoF15|JQ388260|1|2.358e-80__Polyporales sp. 1 SR-2012|JQ312134…	Porostereum spadiceum|MF140468|1|2.355e-110__Polyporales sp. 1 SR-2012|JQ312137|1|2.355e-110__fungal sp.|MN856812|1|1.078e-84__uncultured fungus|FJ820496|1|2.355e-110__Ganoderma carnosum|KT692551|1|2.355e-110__Bjerkandera sp. F1|KC834778|0.99|5.67e-107__Polyporales sp. IIIM-2|KC831589|0.99|5.67e-107__Polyporales sp.|OP039314|0.99|5.67e-107	Porostereum spadiceum|MF140468|1|9.854e-101__fungal sp.|MN856749|1|9.854e-101__Polyporales sp.|ON865852|1|9.854e-101__uncultured fungus|FJ820496|1|9.854e-101__Polyporales sp. 1 SR-2012|JQ312155|0.994|4.703e-100__Ganoderma carnosum|KY703426|0.994|4.883e-99__Bjerkandera sp. F1|KC834778|0.989|2.386e-97__Polyporales sp. IIIM-2|KC831589|0.989|2.386e-97__Ceriporiopsis kunmingensis|PQ452406|0.989|2.487e…	fungal sp.|MT353604|1|3.728e-12__uncultured fungus|OW839622|0.99|8.119e-198	Porostereum	Porostereum spadiceum	TRUE	TRUE	FALSE	FALSE
FP2419	Hericium coralloides__Hericium abietis__Hericium alpestre__Hericium americanum__Hericium yumthangense__uncultured fungus__Hygrophorus pustulatus__Hericium sp.__Hericium flagellum__Hericium erinaceus	Hericium coralloides|OR602390|1|0__Hericium sp.|OM109653|0.998|0__uncultured fungus|OU938795|0.997|0__Hericium erinaceus|KY655904|0.995|0__Hericium alpestre|MK491173|0.991|0__Hericium americanum|AF506458|0.991|0__Hericium abietis|MH875271|0.99|0__Hericium flagellum|OM350398|0.989|0__Hericium yumthangense|MH085975|0.986|0	NA	Hericium coralloides|EU784262|1|9.956e-71__Hygrophorus pustulatus|KX239484|1|9.956e-71__Hericium erinaceus|DQ185925|1|9.956e-71__uncultured fungus|FM999699|0.985|1.169e-66	Hericium coralloides|AB509987|0.99|7.687e-106__Hygrophorus pustulatus|KX239484|0.986|1.232e-26__Hericium erinaceus|DQ185925|0.985|3.696e-104	NA	Hericium	Hericium coralloides	TRUE	TRUE	FALSE	FALSE
FP2422	Hericium coralloides__Amylostereum areolatum__Hericium sp. UE-2011__Hericium rajchenbergii__Hericium abietis__Hericium alpestre__Hericium americanum__Hericium yumthangense__Dentipellicula leptodon__Sistotrema brinkmannii__Subulicystidium longisporum__Hericium cirrhatum__Byssoporia sp. YM2020__Leucogastraceae sp. YM2427__Peniophora lycii__uncultured fungus__Peniophora sp.__Dentipellis longiuscula_…	NA	Hericium coralloides|AY534582|1|2.358e-80__Hericium sp. UE-2011|JN185603|1|2.358e-80__Hericium rajchenbergii|JQ716939|1|2.358e-80__Hericium abietis|AF287979|1|2.358e-80__Hericium alpestre|JQ716930|1|2.358e-80__Hericium americanum|AY534581|1|2.358e-80__Hericium yumthangense|JX855033|1|2.358e-80__Hericium cirrhatum|EU784260|1|2.358e-80__uncultured fungus|FM999699|1|2.358e-80__Hygrophorus pustulatus…	uncultured fungus|FM999699|1|1.224e-95__Hericium coralloides|OR168859|0.994|6.078e-94__Hygrophorus pustulatus|KX239485|0.986|4.33e-65__Hericium erinaceus|DQ185925|0.983|3.142e-89	Hericium coralloides|EU784262|1|3.191e-109__Hericium erinaceus|DQ185925|1|3.191e-109__Hygrophorus pustulatus|KX239484|0.986|1.232e-26	NA	Hericium	Hericium coralloides	TRUE	TRUE	TRUE	TRUE
FP2423	Hericium coralloides__Amylostereum areolatum__Stereum gausapatum__Cymatoderma caperatum__Amylostereum laevigatum__Hericium abietis__Hericium alpestre__Hericium americanum__Heterobasidion annosum__Dentipellis separans__Xylobolus frustulatus__Basidiomycota sp.__uncultured fungus__uncultured Russulales__Acanthophysellum cerussatum__Chlorophyllum brunneum__Dentipellis fragilis__Puccinia modiolae__unc…	Clavispora lusitaniae|XR_010715654|0.987|1.927e-29	uncultured fungus|MW215284|1|1.739e-81	Hericium coralloides|MG549950|1|3.376e-66__Hericium abietis|MN646242|1|3.376e-66__uncultured fungus|MW215324|0.995|9.368e-114__Psathyrella bipellis|FN430690|0.99|0__Neolentinus lepideus|HM536075|0.99|0__Trametes hirsuta|CP019375|0.99|0__Chlorophyllum brunneum|OY756143|0.987|0__Psathyrella vestita|FN430695|0.986|0__Dentipellis fragilis|MK463979|0.982|0__Agaricus bisporus|CP039874|0.982|0	uncultured fungus|KM493601|0.995|2.545e-114__uncultured Agaricomycetes|KX403903|0.987|1.051e-73	Hericium coralloides|OZ182882|0.996|0__fungal endophyte|PQ418988|0.996|1.103e-153__Hericium alpestre|MK491173|0.993|0__Hericium americanum|AY665778|0.993|0__Hericium erinaceus|AB084613|0.993|0__Puccinia modiolae|OP369291|0.992|1.84e-193__uncultured fungus|FJ747248|0.989|1.287e-231__Amylostereum laevigatum|MT644861|0.987|0__Cymatoderma caperatum|AF518577|0.986|0__Dentipellis separans|AF334911|0.98…	Hericium	Hericium coralloides	TRUE	TRUE	FALSE	FALSE
FP2391	Hericium coralloides__Amylostereum areolatum__Stereum gausapatum__Cymatoderma caperatum__Cleistocybe carneogrisea__Deconica sp. TENN051714__Hericium sp. UE-2011__Bondarzewia mesenterica__Pholiota gummosa__Amylostereum laevigatum__Tricholoma saponaceum__Asterophora parasitica__Hericium rajchenbergii__Peniophora sp. X-34__Hericium abietis__Hericium alpestre__Hericium americanum__Hericium yumthangen…	Hericium americanum|DQ411538|1|0__Hericium erinaceus|MW261820|0.997|0__Hericium yumthangense|MH085975|0.994|0__Hericium coralloides|OZ182882|0.991|0__Hericium abietis|AF506456|0.991|0__Hericium alpestre|MK491173|0.99|0	Hericium coralloides|AY534582|1|2.358e-80__Hericium sp. UE-2011|JN185603|1|2.358e-80__Hericium rajchenbergii|JQ716939|1|2.358e-80__Hericium abietis|AF287979|1|2.358e-80__Hericium alpestre|JQ716930|1|2.358e-80__Hericium americanum|AY534581|1|2.358e-80__Hericium yumthangense|JX855033|1|2.358e-80__Hericium cirrhatum|EU784260|1|2.358e-80__uncultured fungus|FM999699|1|2.358e-80__Hygrophorus pustulatus…	Hericium sp.|MN243091|1|1.182e-58__Hericium erinaceus|DQ185927|1|8.281e-93__Hericium alpestre|JQ716930|0.994|4.117e-91__Hericium flagellum|MG649451|0.994|4.117e-91__Hericium coralloides|AY534582|0.988|2.015e-89__Hericium sp. UE-2011|JN185603|0.988|2.015e-89__Hericium americanum|AF287980|0.988|2.015e-89__Hericium yumthangense|JX855033|0.988|2.015e-89__Hericium bharengense|MK335755|0.988|2.015e-89_…	Hericium alpestre|AF506457|1|2.922e-105__Hericium americanum|AF506458|1|2.922e-105__Hericium sp.|MN243091|1|2.922e-105__Hericium flagellum|OM350398|1|2.922e-105__Hericium erinaceus|AM981220|1|2.922e-105__Hericium rajendrae|MH890520|0.995|1.446e-103__Hericium coralloides|AF173216|0.99|7.055e-102__Hericium abietis|AF287979|0.99|7.055e-102__Hericium yumthangense|MH085972|0.99|7.055e-102__uncultured …	Hericium alpestre|MK491173|0.998|0__Hericium americanum|AY665778|0.998|0__Hericium coralloides|OZ182882|0.995|0__Amylostereum laevigatum|MT644861|0.995|0__Cymatoderma caperatum|AF518577|0.994|0__Dentipellis separans|AF334911|0.994|0__Dentipellis fragilis|MK463979|0.994|0__Laxitextum bicolor|AF026605|0.994|0__Entoloma clypeatum|OY751494|0.991|4.011e-252__Basidiomycota sp.|PP840244|0.989|0__Stereum…	Hericium	Hericium alpestre	TRUE	TRUE	FALSE	FALSE
FP2401	Hericium coralloides__Amylostereum areolatum__Cymatoderma caperatum__Hericium sp. UE-2011__Bondarzewia mesenterica__Amylostereum laevigatum__Bondarzewiaceae sp. CFMR FP150378__Hericium rajchenbergii__Hericium abietis__Hericium alpestre__Hericium americanum__Hericium yumthangense__Heterobasidion annosum__Dentipellicula leptodon__Sistotrema brinkmannii__Subulicystidium longisporum__Hericium cirrhat…	Hericium erinaceus|MH866638|1|0__Hericium coralloides|AJ406492|0.996|0__Hericium abietis|MH875271|0.996|0__Hericium alpestre|MK491173|0.994|0__Hericium americanum|AF506458|0.994|0__Hericium flagellum|OM350398|0.993|0__Hericium sp.|OM109653|0.99|0__Hericium yumthangense|MH085975|0.989|0	Hericium coralloides|AY534582|1|2.358e-80__Hericium sp. UE-2011|JN185603|1|2.358e-80__Hericium rajchenbergii|JQ716939|1|2.358e-80__Hericium abietis|AF287979|1|2.358e-80__Hericium alpestre|JQ716930|1|2.358e-80__Hericium americanum|AY534581|1|2.358e-80__Hericium yumthangense|JX855033|1|2.358e-80__Hericium cirrhatum|EU784260|1|2.358e-80__uncultured fungus|FM999699|1|2.358e-80__Hygrophorus pustulatus…	Hericium coralloides|AY534582|1|8.281e-93__Hericium americanum|AF287980|1|8.281e-93__Hericium yumthangense|JX855033|1|8.281e-93__Hericium sp.|MN243091|1|1.182e-58__Hericium erinaceus|DQ185919|1|8.281e-93__Hericium abietis|JF430067|0.994|4.117e-91__Hericium alpestre|AF287978|0.994|4.117e-91__Hericium cirrhatum|EU784260|0.994|4.117e-91__Hericium flagellum|MG649451|0.994|4.117e-91__Hericium rajendra…	Hericium erinaceus|EU784264|0.995|1.446e-103__Hericium alpestre|JQ716937|0.988|5.407e-79__Hericium cirrhatum|EU784260|0.985|3.394e-100__Hericium rajendrae|MH890520|0.985|3.394e-100	Hericium americanum|AY665778|0.999|0__Hericium coralloides|OZ182882|0.998|0__Hericium alpestre|MK491173|0.998|0__uncultured Russulales|GU305974|0.991|0__Laxitextum bicolor|AF026605|0.991|0__Xylobolus frustulatus|AB084609|0.99|0__Basidiomycota sp.|PP840244|0.989|0__Bondarzewia mesenterica|MK500942|0.988|0__Heterobasidion annosum|U59072|0.988|0__Xylobolus subpileatus|AB084610|0.988|0__Acanthophysel…	Hericium	Hericium erinaceus	TRUE	TRUE	TRUE	TRUE
FP2392	Hericium coralloides__Amylostereum areolatum__Cymatoderma caperatum__Hericium sp. UE-2011__Bondarzewia mesenterica__Hericium rajchenbergii__Hericium abietis__Hericium alpestre__Hericium americanum__Hericium yumthangense__Heterobasidion annosum__Dentipellicula leptodon__Sistotrema brinkmannii__Subulicystidium longisporum__Hericium cirrhatum__Byssoporia sp. YM2020__Leucogastraceae sp. YM2427__Penio…	Hericium coralloides|OZ182882|0.998|4.08e-281__Hericium cirrhatum|AF506385|0.996|0__Hericium erinaceus|MH085969|0.989|0__Hericium alpestre|MK491173|0.987|0__Hericium americanum|AF506458|0.986|0__Hericium novae-zealandiae|MN044059|0.984|0__Hericium abietis|AF506456|0.983|0__Hericium yumthangense|MH085975|0.981|0__Hericium ophelieae|OP458327|0.981|0	Hericium coralloides|AY534582|1|2.358e-80__Hericium sp. UE-2011|JN185603|1|2.358e-80__Hericium rajchenbergii|JQ716939|1|2.358e-80__Hericium abietis|AF287979|1|2.358e-80__Hericium alpestre|JQ716930|1|2.358e-80__Hericium americanum|AY534581|1|2.358e-80__Hericium yumthangense|JX855033|1|2.358e-80__Hericium cirrhatum|EU784260|1|2.358e-80__uncultured fungus|FM999699|1|2.358e-80__Hygrophorus pustulatus…	Hericium cirrhatum|EU784261|1|1.81e-98	Hericium cirrhatum|AF506385|1|4.723e-112__Phellodon violascens|AJ547890|1|1.178e-78__fungal sp. MR19|EU222970|0.987|2.9e-75	Hericium coralloides|OZ182882|0.998|0__Hericium alpestre|MK491173|0.992|0__Hericium americanum|AY665778|0.992|0__uncultured Russulales|GU305974|0.987|0__Bondarzewia mesenterica|MK500942|0.984|0__Xylobolus frustulatus|AB084609|0.984|0__Basidiomycota sp.|PP840244|0.984|0__Laxitextum bicolor|AF026605|0.984|0__Heterobasidion annosum|U59072|0.983|0__Xylobolus subpileatus|AB084610|0.983|0__Auriscalpium…	Hericium	Hericium cirrhatum	TRUE	TRUE	FALSE	FALSE
FP2396	Hericium coralloides__Amylostereum areolatum__Cymatoderma caperatum__Hericium sp. UE-2011__Bondarzewia mesenterica__Hericium rajchenbergii__Hericium abietis__Hericium alpestre__Hericium americanum__Hericium yumthangense__Heterobasidion annosum__Dentipellicula leptodon__Sistotrema brinkmannii__Subulicystidium longisporum__Hericium cirrhatum__Byssoporia sp. YM2020__Leucogastraceae sp. YM2427__Penio…	Hericium coralloides|OZ182882|0.998|4.08e-281__Hericium cirrhatum|AF506385|0.997|0__Hericium erinaceus|KY655904|0.989|0__Hericium alpestre|MK491173|0.987|0__Hericium americanum|AF506458|0.987|0__Hericium novae-zealandiae|MN044059|0.985|0__Hericium abietis|AF506456|0.984|0__Hericium yumthangense|MH085975|0.982|0__Hericium ophelieae|OP458327|0.982|0	Hericium coralloides|AY534582|1|2.358e-80__Hericium sp. UE-2011|JN185603|1|2.358e-80__Hericium rajchenbergii|JQ716939|1|2.358e-80__Hericium abietis|AF287979|1|2.358e-80__Hericium alpestre|JQ716930|1|2.358e-80__Hericium americanum|AY534581|1|2.358e-80__Hericium yumthangense|JX855033|1|2.358e-80__Hericium cirrhatum|EU784260|1|2.358e-80__uncultured fungus|FM999699|1|2.358e-80__Hygrophorus pustulatus…	Hericium cirrhatum|EU784261|1|1.81e-98	Hericium cirrhatum|AF506385|1|4.723e-112	Hericium coralloides|OZ182882|0.998|0__Hericium alpestre|MK491173|0.992|0__Hericium americanum|AY665778|0.992|0__uncultured Russulales|GU305974|0.987|0__Bondarzewia mesenterica|MK500942|0.984|0__Xylobolus frustulatus|AB084609|0.984|0__Basidiomycota sp.|PP840244|0.984|0__Laxitextum bicolor|AF026605|0.984|0__Heterobasidion annosum|U59072|0.983|0__Xylobolus subpileatus|AB084610|0.983|0__Auriscalpium…	Hericium	Hericium cirrhatum	TRUE	TRUE	FALSE	FALSE
FP2417	Hericium coralloides__Naganishia albida__Artomyces sp. PDD 89068__Amylostereum areolatum__Sebipora aquosa__Obba rivulosa__Obba valdiviana__uncultured Artomyces__Thanatephorus cucumeris__Hydnellum cristatum__Inocutis subdryophila__Hericium sp. UE-2011__Sanghuangporus baumii__Phellinus nigricans__Phellinus tremulae__Porodaedalea pini__Gymnopilus junonius__Amylostereum laevigatum__Echinodontium tsug…	NA	Wallemia sp. 36a|KC834762|1|8.683e-80__Wallemia sebi|AY302499|1|8.683e-80__Wallemia tropicalis|KJ409878|1|8.683e-80__Wallemia mellicola|AY302503|1|8.683e-80__Wallemia canadensis|AY302517|1|8.683e-80__fungal sp.|MK040492|1|8.683e-80__Wallemia sp.|KR081403|1|8.683e-80__uncultured Basidiomycota|FR682244|1|8.683e-80__uncultured fungus|FJ820490|1|8.683e-80__Wallemiales sp.|MZ650933|1|8.683e-80__Wallem…	fungal sp.|MH430388|1|6.399e-111__uncultured fungus|KF800217|1|1.402e-116__Aspergillus halophilicus|EF652088|1|1.402e-116__Aspergillus vitricola|MW288770|1|6.399e-111__Aspergillus sp.|ON261235|1|1.402e-116__uncultured Eurotium|KF639819|1|1.402e-116__Hericium coralloides|AY534582|0.992|1.703e-64__Artomyces sp. PDD 89068|JF714648|0.992|1.703e-64__Hericium sp. UE-2011|JN185603|0.992|1.703e-64__Heric…	uncultured fungus|KF767345|1|4.133e-91__uncultured Aspergillus|KF767327|1|4.133e-91__Aspergillus vitricola|KY087663|1|4.133e-91__Aspergillus sp.|MW288769|1|4.755e-87__Pleurotus eryngii|FJ514571|1|5.73e-60__uncultured Eurotium|KF767347|1|4.133e-91__Eurotiales sp. IC2|KX238810|0.994|2.056e-89__Ganoderma lucidum|MN636778|0.994|2.056e-89__Hericium coralloides|AY534582|0.992|2.506e-67__Artomyces sp. P…	uncultured fungus|OW836432|0.982|3.116e-194	Hericium	Hericium coralloides	TRUE	TRUE	TRUE	FALSE
FP2400	Hericium coralloides__Cymatoderma caperatum__Aseroe arachnoidea__Ramaria lorithamnus__Ramaria gelatinosa__Ramaria gelatinosa var. oregonensis__Clathrus ruber__Ramaria acrisiccescens__Ramaria rubripermanens__Ramaria botrytis__Ramaria concolor__Ramaria fumosiavellanea__Ramaria cf. gracilis AGK 017__Candida orthopsilosis Co 90-125__Ramaria conjunctipes var. sparsiramosa__fungal sp. Cul1_7__Mutinus s…	fungal sp. Cul1_7|JQ013988|1|1.519e-193__uncultured fungus|KF617675|1|7.4e-224__Teunomyces cretensis|MH594993|1|3.235e-189__[Candida] sp. SU23S02|EU289350|1|1.303e-174__Pichia sp. PR2|AM261511|0.997|7.285e-188__Teunomyces kruisii|FJ873469|0.997|2.931e-173__Hericium coralloides|OZ182882|0.994|0__fungal sp. JG3-3|KP726311|0.994|6.137e-179__Hericium americanum|AY665778|0.992|0__uncultured Russulales…	Clathrus ruber|GQ981499|1|6.403e-81__Clathrus delicatus|MF506820|1|6.403e-81__uncultured fungus|MT703300|1|6.403e-81__Phallales sp.|MF503285|1|6.403e-81__Protubera sp.|MH016806|1|6.403e-81__Clathrus sp.|LC832088|1|6.403e-81__Kavinia himantia|PP533014|1|6.403e-81__Clathrus natalensis|MH107232|1|6.403e-81__Ileodictyon cibarium|MZ159676|1|6.403e-81__Ileodictyon gracile|MF503286|1|6.403e-81__Protuber…	uncultured fungus|LR875167|0.989|9.343e-91	fungal sp.|OP537652|1|3.872e-203__Scheffersomyces stipitis CBS 6054|XR_002431978|1|6.811e-70__[Candida] boleticola|KY101998|1|3.872e-203__Trichosporon japonicum|MW440481|0.994|9.369e-198__Candida orthopsilosis Co 90-125|HE681725|0.993|1.989e-73__Candida parapsilosis|CP137569|0.993|1.989e-73__Candida tropicalis|EF196807|0.987|4.553e-72__uncultured fungus|FM875842|0.981|2.047e-189__[Candida] sp. (u…	Hericium cirrhatum|AF506385|0.997|0__Hericium coralloides|OZ182882|0.992|0	Hericium	Hericium erinaceus	TRUE	FALSE	FALSE	FALSE
QL1033	Hericium coralloides__Naganishia albida__Cymatoderma caperatum__Diplomitoporus crustulinus__Postia ptychogaster__Thanatephorus cucumeris__Trametes cubensis__Trametopsis cervina__Tyromyces wynneae__Antrodiella sp. X276__Tricholoma ustale__Hapalopilus rutilans__Fomitopsis bondartsevae__Inocybe tigrina__Daedalea radiata__Antrodia sp. 20 OG-2012__Fomitopsis ochracea__Antrodiella sp. DLL2009-104__Antr…	Diplomitoporus crustulinus|AY336769|0.993|0__Cymatoderma caperatum|AF082849|0.991|0__Fomitopsis pinicola|AY705967|0.991|0__Trametes hirsuta|CP019375|0.991|7.839e-294__Abortiporus biennis|AF334899|0.99|0__Cinereomyces lindbladii|AY336768|0.989|0__Neohypochnicium geogenium|JN940193|0.989|0__Ceriporia tarda|AB084591|0.989|0__Coriolopsis byrsina|FN666089|0.989|0__Hexagonia hirta|AY336759|0.989|0__Gan…	Postia ptychogaster|OM039292|1|2.358e-80__Trametes cubensis|MW267646|1|2.358e-80__Trametopsis cervina|JN165021|1|2.358e-80__Tyromyces wynneae|KU509512|1|2.358e-80__Antrodiella sp. X276|JN710522|1|2.358e-80__Hapalopilus rutilans|MT044419|1|2.358e-80__Fomitopsis bondartsevae|JQ700276|1|2.358e-80__Daedalea radiata|NR_120047|1|2.358e-80__Fomitopsis ochracea|KF169615|1|2.358e-80__Antrodiella sp. DLL20…	uncultured Basidiomycota|MF531904|1|1.076e-104__Climacocystis borealis|JN710527|1|4.324e-108__Spongipellis spumea|MH856283|1|2.063e-89__Climacocystis montana|KJ566639|0.998|3.478e-304__Basidiomycota sp.|MG190449|0.995|2.137e-106__Climacocystis sp.|OR364522|0.982|2.427e-84	Climacocystis borealis|MF511077|1|9.184e-37__uncultured Climacocystis|LS450827|0.995|3.765e-117__Basidiomycota sp.|MG190453|0.995|3.765e-117__uncultured fungus|KM493622|0.995|3.765e-117__Spongipellis spumea|MH856281|0.995|3.765e-117__Climacocystis montana|KJ566629|0.985|8.798e-100	Irpex latemarginatus|KF856508|1|0__Irpex laceratus|KP135202|1|0__Ceriporia cystidiata|KU760725|0.999|0__Lachancea thermotolerans|JN941261|0.998|0__Ceriporia sp. ZLY-2010|HM595618|0.996|0__Lentinus cartilagineus|KX958085|0.994|0__uncultured fungus|OW841761|0.987|2.328e-196__Irpex jinshaensis|MZ787965|0.987|0__Irpex subulatus|OQ924523|0.985|0__Irpex alboflavescens|MZ422472|0.985|0__Irpex lacteus|MF…	Climacocystis	Climacocystis borealis	TRUE	TRUE	TRUE	TRUE
QL1109	Hericium coralloides__Porostereum spadiceum__Cymatoderma caperatum__Diplomitoporus crustulinus__Antrodia sp. 20 OG-2012__Amauroderma sp. MUCL40278__Megasporia cavernulosa__Antrodia sitchensis__Resinoporia sordida__Abortiporus biennis__Perenniporia medulla-panis__Cinereomyces lindbladii__Neohypochnicium geogenium__Hyphoderma definitum__Fomitopsis serialis__Cortinarius sp. YM3119__Cortinarius sp. Y…	NA	Bjerkandera adusta|DQ060084|1|0__Bjerkandera fumosa|DQ060086|1|0__Bjerkandera sp. CB2|KM222207|0.998|0__Bjerkandera sp. B33/3|DQ060082|0.998|0__uncultured Agaricomycetes|GU306000|0.998|0__Bjerkandera sp. ATCC 90940|DQ060083|0.998|0__Bjerkandera sp. KSR1|KJ606691|0.997|0__Phanerochaete avellanea|AB084594|0.997|0__Phanerochaete stereoides|AB084598|0.997|0__Phanerochaete sordida|AB084593|0.997|0__Po…	NA	Bjerkandera adusta|DQ060084|1|0__Bjerkandera fumosa|DQ060086|1|0__Bjerkandera sp. CB2|KM222207|0.999|0__Bjerkandera sp. B33/3|DQ060082|0.999|0__Bjerkandera sp. ATCC 90940|DQ060083|0.999|0__Bjerkandera sp.|MG669556|0.998|0__Phanerochaete avellanea|AB084594|0.998|0__Phanerochaete stereoides|AB084598|0.998|0__uncultured Agaricomycetes|GU305977|0.998|0__Phanerochaete sordida|AB084593|0.998|0__Bjerkan…	fungal sp.|MT353604|1|2.092e-11__Cortinarius sp. YM3119|AB848474|0.987|2.765e-72__Cortinarius sp. YM2522|AB848479|0.987|2.285e-73__uncultured fungus|HE978994|0.987|2.285e-73	Bjerkandera	Bjerkandera fumosa	TRUE	TRUE	TRUE	TRUE
RHW101	Hericium coralloides__Amylostereum areolatum__Cymatoderma caperatum__Amylostereum ferreum__Amylostereum laevigatum__Amylostereum sp. B1393__Echinodontium tsugicola__Amylostereum orientale__Dentipellis coniferarum__Hericium alpestre__Hericium americanum__Russula sp. OJ3-2OI__Amylostereum sp. 11893MD__Amylostereum sp. 11929MD__Byssoporia sp. YM2020__Leucogastraceae sp. YM2427__Russula sp. YM882__Ru…	Veronaea sp.|OQ371113|1|3.022e-132__Exophiala sp.|OP023310|0.992|9.591e-289	Amylostereum areolatum|AF218389|1|2.358e-80__Amylostereum ferreum|HM461082|1|2.358e-80__Amylostereum laevigatum|AF218395|1|2.358e-80__Amylostereum sp. B1393|AF218394|1|2.358e-80__Echinodontium tsugicola|AF218398|1|2.358e-80__Amylostereum orientale|JX049987|1|2.358e-80__Dentipellis coniferarum|MH085942|1|2.358e-80__Hericium alpestre|KY449373|1|2.358e-80__Amylostereum sp. 11893MD|KF285489|1|2.358e-…	NA	NA	Veronaea sp.|OQ371113|1|2.322e-164__Laurilia sulcata|AF334918|0.995|0__Exophiala sp.|OP023310|0.993|1.761e-304__Echinodontium tinctorium|U59068|0.991|0__Amylostereum laevigatum|MT644861|0.988|0__Amylostereum areolatum|AF082845|0.986|0__Hericium alpestre|MK491173|0.984|0__Laxitextum bicolor|AF026605|0.984|0__Cymatoderma caperatum|AF518577|0.983|0__Hericium americanum|AY665778|0.983|0__uncultured f…	Echinodontium	Echinodontium ryvardenii	TRUE	FALSE	TRUE	TRUE
RHW380	Hericium coralloides__Diplomitoporus crustulinus__Antrodia sp. 20 OG-2012__Amauroderma sp. MUCL40278__Cerrena sp. HYB07__Antrodia sitchensis__Abortiporus biennis__Perenniporia medulla-panis__Cinereomyces lindbladii__Neohypochnicium geogenium__Hyphoderma definitum__Ischnoderma benzoinum__Bjerkandera sp. KSR1__Antrodia heteromorpha__Fomitopsis malicola__Trametes coccinea__Trametes sanguinea__Grifol…	Diplomitoporus crustulinus|AY336769|0.989|0__Grifola sordulenta|AY665780|0.989|0__uncultured Basidiomycota|AY969173|0.989|0__Trametes versicolor|KM222266|0.987|0__Trametes sp. CPCC 480671|FJ515315|0.987|0__Lentinus sp. WR2|GQ899200|0.987|0__Cinereomyces lindbladii|AY336768|0.986|0__Trametes coccinea|AB084612|0.986|0__uncultured fungus|KT285735|0.986|0__Coriolopsis byrsina|AY336773|0.986|0__Hexago…	Diplomitoporus crustulinus|AY336769|0.989|0__Grifola sordulenta|AY665780|0.989|0__uncultured Basidiomycota|AY969173|0.989|0__Trametes versicolor|KM222266|0.987|0__Lentinus sp. WR2|GQ899200|0.987|0__Cinereomyces lindbladii|AY336768|0.986|0__Trametes coccinea|AB084612|0.986|0__uncultured fungus|KT285735|0.986|0__Coriolopsis byrsina|AY336773|0.986|0__Hexagonia hirta|AY336760|0.986|0__Earliella scabr…	NA	NA	Ischnoderma benzoinum|OL476383|1|0__Ischnoderma resinosum|KP135225|1|0	Ischnoderma	Ischnoderma resinosum	TRUE	TRUE	TRUE	TRUE
RHW480	Hericium coralloides__uncultured Glomeraceae__Chrysosporium merdarium__uncultured Arthrobotrys__Tricholoma ustale__uncultured Rhizophagus__Suillus plorans__Suillus sp. RT-2012__Keratinophyton terreum__Diversispora eburnea__uncultured Strobilomyces__Paracoccidioides brasiliensis__Graphis lineola__Trichoderma sp. 62 BT-2012__Microcalicium ahlneri__fungal sp. I12F-02253__fungal sp. I12F-02276__funga…	uncultured Ascomycota|LT608404|1|3.602e-07__uncultured fungus|GU910119|1|3.004e-08__Ascobolus americanus|MH858331|1|3.004e-08__uncultured Ascobolus|LT608538|1|3.004e-08	fungal sp. I12F-02253|JX852323|1|6.403e-81__fungal sp. I12F-02276|JX852346|1|6.403e-81__fungal sp. I12F-02282|JX852352|1|6.403e-81__fungal sp. I12F-02283|JX852353|1|6.403e-81__fungal sp.|KR004937|1|6.403e-81__uncultured fungus|FJ237219|1|6.403e-81__Cheilymenia sp.|OP339636|1|1.244e-65__Cheilymenia granulata|MZ159612|1|1.244e-65__Ascobolus sp.|MZ091541|0.993|1.179e-78__fungal endophyte|KP335637|0.…	fungal sp.|MK564833|1|0.0001755__uncultured fungus|JX338339|1|6.226e-80__Cheilymenia sp.|OP339636|0.991|1.026e-173__Cheilymenia granulata|MZ159612|0.988|1.931e-183__uncultured Ascobolus|LT608538|0.985|3.935e-92__Pilobolus sp.|MZ246609|0.981|1.758e-71__Pilobolus crystallinus|FJ160949|0.981|1.758e-71	uncultured fungus|KU539562|1|3.198e-79__Cheilymenia sp.|OP339636|1|1.668e-228__uncultured Agaricales|MF484585|1|1.076e-104__Cheilymenia granulata|MZ159612|1|6.911e-220__ascomycete sp. olrim124|AY354274|0.993|2.907e-73__ascomycete sp. olrim144|AY354275|0.993|2.907e-73__uncultured Ascobolus|LT608538|0.993|5.895e-77__Otidea sp.|OM919731|0.987|6.599e-72__fungal sp. I12F-02276|JX852396|0.981|3.11e-101…	fungal sp.|MT353604|1|9.727e-13__Clavaria fumosa|OX637796|1|1.794e-22__Chrysosporium merdarium|MH859164|0.985|1.156e-21__uncultured Rhizophagus|HG425881|0.985|1.156e-21__Suillus plorans|OL685209|0.985|1.156e-21__Suillus sp. RT-2012|JQ711874|0.985|1.156e-21__Keratinophyton terreum|AB566302|0.985|1.156e-21__Diversispora eburnea|OR103411|0.985|1.156e-21__uncultured Strobilomyces|OM236637|0.985|1.156…	Lasiobolus	Lasiobolus cuniculi	FALSE	FALSE	TRUE	TRUE
RHW803	Hericium coralloides__Galerina sp. NLB00293__Singerocybe adirondackensis__Descolea tenuipes__Cleistocybe carneogrisea__Tricholoma viridiolivaceum__Galerina marginata__Flammula alnicola__Tricholoma saponaceum__Asterophora lycoperdoides__Asterophora parasitica__Clitocybe nebularis__Collybia sordida__Lepista saeva__Pleurotus sp. M2 ZM-2012__Cuphophyllus pratensis__Laccaria pumila__Agrocybe rivulosa_…	Agaricales sp. MUT 4897|KM355995|0.996|0__uncultured fungus|AB534480|0.996|0__uncultured Agaricomycotina|EU647049|0.996|0__uncultured Basidiomycota|AB074656|0.994|0__Psathyrella gracilis|DQ851582|0.994|0__uncultured Psathyrella|LC149822|0.992|0__Candolleomyces candolleanus|DQ465339|0.992|0__Nidula niveotomentosa|GU296099|0.989|0__Lacrymaria velutina|AY654885|0.989|0__Lepiota maculans|HQ832425|0.9…	Psathyrella gracilis|DQ851582|0.994|0__Candolleomyces candolleanus|DQ465339|0.992|0__Nidula niveotomentosa|GU296099|0.989|0__Lacrymaria velutina|AY654885|0.989|0__Homophron spadiceum|DQ465340|0.988|0__Psathyrella rhodospora|DQ089018|0.988|0__Asterophora parasitica|AJ496255|0.987|0__uncultured Boletaceae|EF023320|0.987|0__Kuehneromyces rostratus|DQ457624|0.987|0__Apioperdon pyriforme|AF026619|0.98…	NA	NA	Psathyrella microsporoides|MW301086|0.998|0__Psathyrella tintinnabula|MK211206|0.99|0__Psathyrella subcacao|MW301093|0.989|0__Psathyrella sacchariolens|FN396182|0.988|0__Psathyrella fibrillosa|FN396181|0.987|0__Psathyrella fennoscandica|MW413365|0.982|0__Psathyrella amygdalinospora|MW413361|0.981|0	Psathyrella	Psathrella larga	TRUE	FALSE	FALSE	FALSE
QL1187	NA	Antrodiella mentschulensis|JN710544|1|0__Mycoacia gilvescens|DQ144618|0.999|0__Magnusiomyces fungicola|NG_070307|0.995|0__[Candida] sp. BG02-7-19-003A-3-1|AY520174|0.994|1.091e-302__Magnusiomyces saccharophilus|NG_070310|0.993|0__uncultured fungus|KF861038|0.991|1.293e-178__Geotrichum sp. YM24340|JQ320368|0.99|2.821e-97__Geotrichum candidum|AB000652|0.99|2.821e-97__Kurtzmaniella cleridarum|NG_061…	NA	Antrodiella mentschulensis|FJ496670|1|9.854e-101	Antrodiella mentschulensis|FJ496670|1|6.399e-111__Mycoacia gilvescens|AF347110|1|6.399e-111	Cystastrum externum|AY745723|0.994|2.748e-81__Sakaguchia dacryoidea|DQ832205|0.994|2.748e-81__Halobasidium xiangyangense|MK990687|0.994|2.748e-81__Buckleyzyma salicina|MK990683|0.994|2.748e-81__Antrodiella semisupina|AY336774|0.993|0__Flaviporus americanus|AY336780|0.991|0__Antrodiella romellii|AY336778|0.991|0__Bjerkandera sp.|OR464335|0.987|0__Albatrellus sp. 'higanensis'|AY707091|0.987|0__Pseu…	Poria	Poria mentschulensis	NA	NA	FALSE	FALSE
FP2226	Madurella mycetomatis__Cladobotryum rubrobrunnescens__Hypomyces armeniacus__Hypomyces sympodiophorus__Fusarium pseudograminearum__Trichoderma asperellum__Calonectria crousiana__Russula font-queri__Russula luteotacta__Amylostereum areolatum__Chaetomium subaffine__Chaetomium madrasense__Chaetomium megalocarpum__Trichocladium crispatum__Hypocreopsis lichenoides__Fusarium nematophilum__Russula kangch…	Hypomyces armeniacus|AF160239|0.996|0__Cladobotryum asterophorum|AJ583469|0.993|0__Russula olivacea|MT644934|0.992|0__Hypomyces rosellus|FN859443|0.992|0__Cladobotryum multiseptatum|AJ583472|0.99|0__Hypomyces odoratus|AF160240|0.99|0__Cladobotryum rubrobrunnescens|AF160228|0.989|0__Russula integra|KT933845|0.989|0__Russula claroflava|KT933858|0.989|0__Russula paludosa|KT933861|0.988|0__Russula sp…	Madurella mycetomatis|ON242184|1|2.358e-80__Calonectria crousiana|MH864464|1|2.358e-80__Russula font-queri|OR237045|1|2.358e-80__Chaetomium subaffine|OK135889|1|2.358e-80__Chaetomium madrasense|MW349561|1|2.358e-80__Chaetomium megalocarpum|MN227540|1|2.358e-80__Trichocladium crispatum|MN844783|1|2.358e-80__Fusarium nematophilum|MT090015|1|2.358e-80__Russula kangchenjungae|NR_173732|1|2.358e-80__A…	Hypomyces armeniacus|FN859424|1|7.597e-89__uncultured fungus|KP889473|1|7.597e-89__Russula graveolens|KU205298|1|9.031e-97__Russula cf. graveolens|KX905044|1|9.031e-97__Sphaerellopsis filum|KM285363|1|5.497e-89__uncultured Hypomyces|LS983332|0.994|3.783e-87__Russula sp. LM1553|KM576511|0.994|2.128e-94__uncultured Russula|KP731859|0.993|1.64e-78__uncultured Rhizophydium|KX214366|0.993|5.895e-77__P…	Hypomyces armeniacus|FN859424|1|6.109e-94__uncultured Hypomyces|KY414986|1|4.06e-67__uncultured fungus|MF510695|1|6.109e-94__fungal sp.|MG915551|0.994|3.035e-92__Cladobotryum apiculatum|NR_159770|0.989|1.486e-90__Cladobotryum sp.|OQ653108|0.989|1.486e-90__Hypomyces australis|FJ810168|0.989|1.486e-90__Russula sp.|OP043440|0.988|4.376e-82__Russula sp. 2 RAC-2019|MK838319|0.988|6.233e-128__Russula s…	uncultured Basidiomycota|AY969267|0.998|3.187e-304__Russula olivacea|MT644934|0.997|0__Russula sp.|OR910624|0.997|0__Russula cessans|MT644904|0.997|0__Hypomyces chrysospermus|AB027339|0.996|0__Trichoderma deliquescens|AB027338|0.994|0__Trichoderma minutisporum|JN941685|0.993|0__Trichoderma virens FT-333|CP071118|0.992|0__fungal sp.|KT289766|0.992|0__fungal sp. ZJ1|KT582254|0.992|0__fungal endophy…	Russula	Russula graveolens	TRUE	TRUE	FALSE	FALSE
RHW748	Madurella mycetomatis__Fusarium pseudograminearum__Trichoderma asperellum__Calonectria crousiana__Chaetomium subaffine__Chaetomium madrasense__Chaetomium megalocarpum__Trichocladium crispatum__Fusarium nematophilum__Achaetomium luteum__Cylindrocladiella ellipsoidea__Cylindrocladiella natalensis__Ilyonectria liliigena__Ilyonectria mors-panacis__Ilyonectria robusta__Cercophora squamulosa__Cylindroc…	NA	Madurella mycetomatis|ON242184|1|2.358e-80__Calonectria crousiana|MH864464|1|2.358e-80__Chaetomium subaffine|OK135889|1|2.358e-80__Chaetomium madrasense|MW349561|1|2.358e-80__Chaetomium megalocarpum|MN227540|1|2.358e-80__Trichocladium crispatum|MN844783|1|2.358e-80__Fusarium nematophilum|MT090015|1|2.358e-80__Achaetomium luteum|MK295669|1|2.358e-80__Cylindrocladiella ellipsoidea|NR_111638|1|2.358…	Sordariomycetes sp. HH56|KC768100|0.994|7.573e-89__uncultured fungus|LR802641|0.988|3.71e-87	Sordariomycetes sp. HH56|KC768100|1|6.403e-81__fungal sp.|MT595539|1|6.403e-81__uncultured Sordariomycetes|LN912362|1|6.403e-81	NA	Camarops	Camarops polysperma	TRUE	FALSE	TRUE	TRUE
FP2040	Exophiala brunnea__Trichoderma asperellum__Exophiala sideris__Exophiala aquamarina__Exophiala halophila__Exophiala tremulae__Epicoccum nigrum__Aspergillus luchuensis__Pleosporaceae sp. 485P__Pleosporaceae sp. 494.1H__Staurothele clopimoides__Herpotrichiellaceae sp. E9000c__Ilyonectria robusta__Dactylonectria novozelandica__Dactylonectria alcacerensis__Cadophora malorum__Trichoderma sp. MS-2011-F0…	Exophiala aquamarina|MH813287|0.996|1.255e-300__Eurotiomycetes sp. genotype 28|KP115824|0.996|1.255e-300__Cladophialophora sp.|OM574628|0.996|4.857e-286__uncultured fungus|KC672604|0.996|3.421e-304__Thaxteriella pezizula|AY856950|0.996|1.255e-300__Cladophialophora chaetospira|DQ521604|0.996|0__Capronia pilosella|U42473|0.996|0__Cladophialophora mycetomatis|NG_063069|0.996|2.636e-296__Capronia sp.…	Herpotrichiellaceae sp. E9000c|JN601143|1|8.683e-80__fungal sp. agrC11|JN053063|1|2.358e-80__fungal sp. agrD107|JN053074|1|2.358e-80__fungal sp. agrD109|JN053075|1|2.358e-80__fungal sp. agrD116|JN053078|1|2.358e-80__fungal sp. agrD134|JN053082|1|2.358e-80__fungal sp. agrD137|JN053085|1|2.358e-80__fungal sp. agrD281|JN053119|1|2.358e-80__fungal sp. agrD399|JN053145|1|2.358e-80__fungal sp. agrD405|…	fungal sp.|MG915772|1|2.377e-133__uncultured fungus|AM999647|1|2.899e-218__uncultured Dikarya|MW238170|1|4.634e-212__fungal sp. TRN264|AY843111|0.994|1.326e-99	fungal sp. TRN264|AY843111|1|2.567e-84__uncultured Cladophialophora|OP497237|1|9.558e-61	fungal sp.|MT353604|1|1.428e-11__Chaetothyriomycetidae sp.|LC633490|0.99|1.751e-92__Exophiala brunnea|JN856013|0.989|7.279e-91__Exophiala aquamarina|MH813287|0.989|7.279e-91__Exophiala halophila|NG_062077|0.989|7.279e-91__Exophiala tremulae|NG_063060|0.989|7.279e-91__Epicoccum nigrum|AJ295235|0.989|7.279e-91__Sarcinomyces sp. SL-2011|JN695021|0.989|7.279e-91__Eurotiomycetes sp. genotype 28|KP1158…	Metacapnodium	Metacapnodium ericophilum	FALSE	FALSE	TRUE	FALSE
RHW291	Exophiala brunnea__uncultured Guignardia__Diaporthe vaccinii__Davidiellaceae sp. 518P__Cadophora malorum__Phialophora mustea__Oculimacula acuformis__Cladosporium sp. MS-2011-F10__Cladosporium sp. MS-2011-F14__Cadophora sp. REF004__Cadophora sp. REF013__Phyllosticta capitalensis__Mycocalicium sp. Goward 975__Leptodontidium sp. 39e__Zymoseptoria tritici ST99CH_3D1__Chaenothecopsis diabolica__Chaeno…	NA	Dictyosporium sp. 1 KB-2015|KR909149|1|8.604e-101__Dictyocheirospora rotunda|MH381764|1|8.01e-110__Dictyosporium sp.|MZ359810|0.995|3.873e-98__Cyphellophora oxyspora|MH063220|0.991|3.205e-49__Exophiala xenobiotica|MH863790|0.991|3.205e-49__Ostropales sp.|PP764093|0.982|2.58e-47__Metacapnodium sp.|OR532926|0.982|7.365e-48__uncultured Didymella|JQ247406|0.982|7.365e-48__Capronia dactylotricha|NG_06…	Phacidiella podocarpi|KP004453|1|5.142e-86__uncultured fungus|LC704339|1|5.142e-86__Stictidaceae sp.|MW264842|1|5.142e-86__Ebollia pandanicola|NR_169933|1|5.142e-86__Neofitzroyomyces nerii|NR_161144|1|5.142e-86__Stictis sp.|OR608536|1|5.142e-86__Neostictis nigricans|OP346040|1|5.142e-86__Eriospora leucostoma|MT223795|1|5.142e-86__Phacidiella alsophilae|MT373361|1|5.142e-86__[Fitzroyomyces] sp. VG…	uncultured Rhizopycnis|LT547785|1|2.207e-74__Peltaster fructicola|CP051140|1|7.752e-74__ascomycete sp. olrim488|AY805601|1|2.207e-74__[Fitzroyomyces] sp. YY-2024a|PP434433|0.997|5.885e-180__Stictis cynodontis|PP766552|0.994|2.191e-77__Diaporthe vaccinii|MF380877|0.993|1.792e-72__Cladosporium sp. MS-2011-F10|HE608780|0.993|5.103e-73__Cladosporium sp. MS-2011-F14|HE608784|0.993|5.103e-73__fungal sp…	fungal sp.|MT353604|1|4.557e-12__uncultured fungus|OW836372|0.992|1.682e-199	Phylacia	Phylacia sagrana	FALSE	FALSE	TRUE	FALSE
FP1701	Naganishia albida__Thanatephorus cucumeris__Serendipita vermifera__Tricholoma ustale__Entoloma mastoideum__Entoloma caespitosum__Sebacinaceae sp. 6 MB-2012__Ceriporiopsis sp. DLL2009-111__Ryvardenia cretacea__Entoloma vindobonense__Collybia sordida__Tricholoma albobrunneum__Entoloma ater__Entoloma rusticoides__Hydnophlebia alachuana__Meruliopsis variegata__Neohypochnicium geogenium__Cortinarius s…	NA	NA	NA	Serendipita vermifera|DQ520096|1|4.581e-65__Entoloma mastoideum|JQ281476|1|5.73e-60__Entoloma caespitosum|MT822916|1|5.73e-60__Sebacinaceae sp. 6 MB-2012|JX138549|1|4.581e-65__Ceriporiopsis sp. DLL2009-111|JQ673107|1|5.73e-60__Entoloma vindobonense|PP397078|1|5.73e-60__Entoloma ater|KR673529|1|5.73e-60__Entoloma rusticoides|KC257441|1|5.73e-60__Hydnophlebia alachuana|JX623897|1|5.73e-60__Meruliop…	NA	Emmia	Emmia latemarginata	FALSE	FALSE	TRUE	TRUE
FP1968	Naganishia albida__Scutellinia kerguelensis__Scutellinia patagonica__Scutellinia vitreola__Ramaria formosa__Aseroe arachnoidea__uncultured Hysterangiales__Itajahya rosea__Ramaria lorithamnus__Gautieria morchelliformis__Ramaria gelatinosa__Ramaria gelatinosa var. oregonensis__fungal sp. 1 MV-2011__Clathrus ruber__Ramaria acrisiccescens__Ramaria rubripermanens__Ramaria botrytis__Ramaria concolor__R…	NA	Scutellinia kerguelensis|JF908716|1|2.358e-80__Scutellinia patagonica|JF908720|1|2.358e-80__Scutellinia vitreola|JF908718|1|2.358e-80__Clathrus ruber|GQ981499|1|6.403e-81__Pezizomycetes sp. genotype 171|JQ759853|1|2.358e-80__Pezizomycetes sp. genotype 22|JQ758569|1|2.358e-80__Pezizomycetes sp. genotype 61|JQ759150|1|2.358e-80__uncultured Sclerotium|LT594986|1|2.573e-78__Tricharina striispora|JQ83…	Scleroderma sp.|MG211114|1|1.061e-183__Phallus purpurascens|MG678489|1|5.73e-60__Aleuria aurantia|KX449456|1|9.854e-101__uncultured Scleroderma|GQ221643|1|7.847e-234__Scleroderma areolatum|FM213352|0.997|1.736e-253__uncultured fungus|HE820325|0.997|1.927e-245__Scleroderma cf. areolatum AG-2015|KT336216|0.997|1.044e-205__Boletales sp.|KY826078|0.997|3.472e-232__uncultured Sclerodermataceae|EU20269…	Aleuria aurantia|KX449456|1|1.739e-81__uncultured fungus|MT236642|0.993|8.689e-80__uncultured Aleuria|LR864889|0.993|8.689e-80__Itajahya rosea|KF481955|0.992|2.506e-67__Dictyophora rubrovolvata|CP114124|0.992|2.506e-67__Phallus indusiatus|AF324157|0.992|2.506e-67__Dictyophora phalloidea|AF324162|0.992|2.506e-67__Phallus impudicus|AF324171|0.992|2.506e-67__Phallus ultraduplicatus|KJ591584|0.992|2.…	NA	Phallus	Phallus impudicus	TRUE	TRUE	TRUE	TRUE
FP2155	Naganishia albida__Clitocybe amarescens__Hygrophorus eburneus__Tricholoma magnivelare__Tricholoma ustale__Entoloma mastoideum__Lyophyllum leucophaeatum__Hygrophorus sp. 3 CG-2012__Boletaceae sp. 14 CG-2012__Hygrophorus sp. 1 CG-2012__Sebacina sp. 1 CG-2012__Entoloma sp. 2 CG-2012__Tricholoma albobrunneum__Melanoleuca sp. MSG-2013a__Entoloma cf. griseoluridum LNM 221111__Botryobasidium vagum__Cort…	NA	Hygrophorus eburneus|JF908068|0.993|5.431e-73__Hygrophorus sp. 3 CG-2012|HE814107|0.993|5.431e-73__Boletaceae sp. 14 CG-2012|HE814181|0.993|5.431e-73__Hygrophorus sp. 1 CG-2012|HE814187|0.993|5.431e-73__Sebacina sp. 1 CG-2012|HE814189|0.993|5.431e-73__Entoloma sp. 2 CG-2012|HE814190|0.993|5.431e-73__Singerocybe umbilicata|OR237063|0.993|5.431e-73__Hygrophorus sp. LM980|KM576425|0.993|5.431e-73__f…	Hygrophorus nemoreus|EF395374|1|2.071e-162__Tricholoma hemisulphureum|OZ035931|0.993|2.355e-69__Hygrophorus sp.|OP547761|0.993|4.887e-159__Hygrophorus sp. OMS-084|LC667093|0.993|2.3e-158__uncultured Hygrophorus|JQ991740|0.993|2.3e-158__Clitocybe amarescens|MH930152|0.987|1.462e-74__Entoloma sp. YM2790|AB848486|0.987|1.007e-70__Zhuliangomyces subillinitus|KF975375|0.987|4.128e-75__Pluteus hispidul…	Hygrophorus nemoreus|EF395374|1|1.132e-121__uncultured Basidiomycota|AB711952|0.993|3.09e-74__Tricholoma hemisulphureum|OZ035931|0.993|4.547e-73__Kuehneromyces mutabilis|AY354218|0.993|3.09e-74__Tricholoma flavovirens|LC574913|0.993|3.09e-74__Zhuliangomyces subillinitus|MH016823|0.988|4.499e-78__Tricholoma ustale|LC574883|0.987|8.886e-73__Tricholoma albobrunneum|LC574893|0.987|8.886e-73__Cortinar…	NA	Hygrophorus	Hygrophorus nemoreus	TRUE	TRUE	TRUE	TRUE
QL1023	Naganishia albida__Rhodonia placenta__Thanatephorus cucumeris__Tricholoma ustale__Hapalopilus rutilans__Fomitopsis bondartsevae__Fomitopsis sp. Cui10154__Inocybe tigrina__Polyporales sp. 3 SR-2012__Fomitopsis ochracea__Ryvardenia cretacea__Tricholoma albobrunneum__fungal sp. AM2013__Antrodia sp. 269 OA-2013__Adustoporia sinuosa__Antrodia sitchensis__Amyloporia xantha__Antrodia hingganensis__Pilat…	NA	NA	Amyloporia xantha|EU232209|1|4.507e-95__Antrodia sp. 202A|KC514838|1|4.507e-95__Antrodia alpina|EU232207|1|4.507e-95__Antrodia sitchensis|AY966451|0.994|2.238e-93__Antrodia hingganensis|MT044428|0.994|2.238e-93__uncultured fungus|KF780604|0.994|2.238e-93__Amyloporia sp.|OR680668|0.994|2.238e-93__Amyloporia nivea|MW377253|0.994|2.238e-93__Amyloporia sp. 'CA01'|OR881178|0.994|2.238e-93__Antrodia sp…	Pseudotomentella sp. YM335|AB848559|1|2.55e-75__Phlebia radiata|AY590781|1|2.55e-75__Amyloporia xantha|KC491850|0.997|1.027e-203__uncultured fungus|AB828214|0.994|1.683e-79__Lentinus cf. velutinus|MF163177|0.994|1.272e-80__Lentinus roseus|KY490136|0.994|1.272e-80__Endopandanicola thailandica|MG646959|0.994|1.272e-80__Panus similis|MT669126|0.994|1.272e-80__Panus conchatus|MT571526|0.994|1.272e-80…	Amyloporia xantha|EU232241|0.996|3.535e-134__Antrodia alpina|EU232240|0.996|3.535e-134__Antrodia sitchensis|AY336785|0.992|5.034e-122__Antrodia sp. CBS 101451|DQ115778|0.992|2.891e-125	Amyloporia	Amyloporia xantha	TRUE	TRUE	TRUE	TRUE
QL1039	Naganishia albida__Faerberia carbonaria__Hyphoderma macaronesicum__Agaricus eburneocanus__Pholiota limonella__Cortinarius sinapicolor__Tricholoma ustale__Tricholoma albobrunneum__Pholiota sp. 2Di41-2__Pseudotomentella sp. YM335__Pseudotomentella sp. YM1605__Macrocybe gigantea__Cortinarius ignotus__Tricholoma sp. G485__Cortinarius infractus__Cortinarius sp.__uncultured Basidiomycota__uncultured fu…	Faerberia carbonaria|MH857135|0.991|7.296e-174__Tricholoma ustale|LC574890|0.987|1.78e-69__Pseudotomentella sp. YM1605|AB848561|0.987|1.78e-69__Tricholoma hemisulphureum|OZ035931|0.987|1.78e-69__Tricholoma sp. TUA-140|LC574881|0.987|1.78e-69__Tricholoma sp. TUA-95|LC574887|0.987|1.78e-69__Tricholoma sp. TUA-48|LC574888|0.987|1.78e-69__Naganishia albida|KT716409|0.986|1.089e-65__uncultured fungus|…	Naganishia albida|KT716409|0.986|5.865e-69__Hyphoderma macaronesicum|KC984345|0.986|5.865e-69__Agaricus eburneocanus|JF495063|0.986|2.667e-68__Pholiota limonella|MZ148579|0.986|2.667e-68__Cortinarius sinapicolor|GU233373|0.986|2.667e-68__Tricholoma ustale|LC574883|0.986|5.865e-69__Tricholoma albobrunneum|LC574893|0.986|5.865e-69__Pholiota sp. 2Di41-2|KC589023|0.986|2.667e-68__Pseudotomentella sp.…	Faerberia carbonaria|MH868670|0.99|1.218e-304	Faerberia carbonaria|MZ159444|1|3.786e-105	NA	Faerberia	Faerberia carbonaria	TRUE	TRUE	TRUE	TRUE
QL1151	Naganishia albida__Porostereum spadiceum__Diplomitoporus crustulinus__Thanatephorus cucumeris__Strossmayeria basitricha__Tricholoma ustale__[Candida] orba__Ryvardenia cretacea__Laccocephalum sp. PL15411__Cerioporus stereoides__Tricholoma albobrunneum__Neofavolus alveolaris__Neofavolus cremeoalbidus__Neofavolus mikawae__Megasporia cavernulosa__Antrodia sitchensis__Resinoporia sordida__Pyrofomes ca…	Suhomyces sp.|MH745211|0.981|7.424e-269__Suhomyces sp. DMKU-PJ18|LC627297|0.981|2.048e-234__Suhomyces sp. DMKU-PJ35|LC627312|0.981|1.149e-237	Porostereum spadiceum|MK120541|1|2.358e-80__Laccocephalum sp. PL15411|JX444162|1|2.358e-80__Cerioporus stereoides|KC415178|1|2.358e-80__Neofavolus alveolaris|AB587624|1|2.358e-80__Neofavolus cremeoalbidus|AB735978|1|2.358e-80__Neofavolus mikawae|AB735959|1|2.358e-80__Pyrofomes castanopsidis|OK642183|1|2.358e-80__Suhomyces ambrosiae|NR_155812|1|1.178e-78__Neofavolus sp. 'SAV10'|KP283507|1|2.358e-8…	NA	Strossmayeria basitricha|KT876977|1|4.129e-27__fungal sp.|MH625150|1|4.129e-27__uncultured fungus|JN396206|1|4.129e-27__Ascosphaera acerosa|GQ867793|0.987|6.392e-28__[Candida] orba|KY102257|0.986|2.217e-27__Chaetothyriales sp.|MT080293|0.986|2.668e-26__Basidiomycota sp.|PP840286|0.986|2.217e-27__uncultured Glomus|HQ243368|0.986|2.668e-26__uncultured Paraglomus|FR732084|0.986|2.668e-26__uncultured…	Suhomyces ambrosiae|AY242140|0.998|0__Ganoderma leucocontextum|PP467490|0.998|0__Suhomyces emberorum|AY242175|0.998|0__Suhomyces yuchorum|NG_065513|0.998|0__Suhomyces panamericanus|NG_065511|0.998|0__Suhomyces chickasaworum|AY426958|0.998|0__Suhomyces tanzawaensis|AY227713|0.998|0__Suhomyces canberraensis|NG_065527|0.996|0__Polyporus tsugae|AY705969|0.996|0__Hexagonia hirta|AY336759|0.996|0__Earl…	Echinochaete	Echinochaete brachypora	TRUE	TRUE	FALSE	FALSE
QL1170	Naganishia albida__Ganoderma sessile__Ganoderma tuberculosum__Conocybe dunensis__Cystoderma cinnabarinum__Hyphoderma macaronesicum__Trametes sp. 157__Thanatephorus cucumeris__Pholiota limonella__Pholiota lenta__Tubaria hiemalis__Trametopsis cervina__Junghuhnia luteoalba__Tricholoma ustale__Leucoagaricus flavovirens__Cymatoderma dendriticum__Inocybe tigrina__Cyphomyrmex longiscapus fungal symbiont…	NA	NA	Ganoderma sessile|MG654223|1|1.146e-61__Ganoderma tuberculosum|MG654352|1|1.146e-61__Conocybe dunensis|JF907836|1|1.146e-61__Cystoderma cinnabarinum|AM946512|1|1.146e-61__Hyphoderma macaronesicum|HE577028|1|1.146e-61__Thanatephorus cucumeris|AJ276054|1|1.146e-61__Pholiota limonella|ON412909|1|1.146e-61__Pholiota lenta|MZ410743|1|1.146e-61__Tubaria hiemalis|OK346384|1|1.146e-61__Trametopsis cervin…	fungal sp. MX380|JQ919904|0.996|2.927e-135__fungal sp.|LC520154|0.996|2.927e-135__uncultured Basidiomycota|FR682145|0.996|2.927e-135__Trametes sp.|OQ653093|0.996|2.927e-135__Lenzites sp.|MW551130|0.996|2.927e-135__Polyporales sp. VegaE2-11|EU009976|0.996|2.927e-135__Polyporales sp. VegaE3-65|EU009979|0.996|2.927e-135__Trametes sp. Vega230|EU009977|0.996|2.927e-135__Trametes sp. VegaE3-48|EU009978…	NA	Lenzites	Lenzites betulina	TRUE	FALSE	TRUE	TRUE
RHW150	Naganishia albida__Tricholoma ustale__Ryvardenia cretacea__Aureobasidium cf. microstictum OTU_087__Collybia sordida__Tricholoma albobrunneum__Cladosporium allicinum__Entoloma sp. YM2790__Aureobasidium sp. FBCC2310__Aureobasidium sp. FBCC2311__Metschnikowia sp. JSKim-2014__Ascomycota sp. UNEX FECRGA 2012E334__fungal sp.__uncultured Ascomycota__uncultured Basidiomycota__uncultured fungus__Tricholom…	NA	NA	Tricholoma hemisulphureum|OZ035931|0.993|5.329e-71__uncultured fungus|HG764517|0.987|1.634e-72__Tricholoma ustale|LC574883|0.982|7.031e-76__Collybia sordida|OZ173907|0.982|7.031e-76__Tricholoma albobrunneum|LC574893|0.982|7.031e-76__Tricholoma cingulatum|OZ078100|0.982|7.031e-76__Tricholoma sp. TUA-140|LC574881|0.982|7.031e-76__Tricholoma sp. TUA-95|LC574887|0.982|7.031e-76__Tricholoma sp. TUA-48…	uncultured fungus|FN666058|1|5.131e-87__uncultured Aureobasidium|LN835972|1|1.177e-98__Tausonia pullulans|OX637636|1|7.221e-74__Naganishia albida|KT716409|0.993|1.673e-72__Tricholoma ustale|LC574883|0.993|2.066e-71__Tricholoma albobrunneum|LC574893|0.993|2.066e-71__Tricholoma cingulatum|OZ078100|0.993|2.066e-71__Tricholoma hemisulphureum|OZ035931|0.993|2.066e-71__Phaffia rhodozyma|LN483296|0.993|…	uncultured fungus|OW835616|0.997|7.536e-202__Cladosporium allicinum|EU019263|0.991|2.461e-108__Cladosporium cladosporioides|DQ008146|0.991|8.555e-108__Cladosporium herbarum|GU214410|0.991|2.461e-108__uncultured Davidiella|HG935294|0.986|4.589e-108	Irpex	Irpex decolorans	FALSE	FALSE	FALSE	FALSE
RHW242	Naganishia albida__Entoloma sp. No244__Tricholoma magnivelare__Tricholoma ustale__Tricholoma saponaceum__Entoloma stylophorum__Leucopaxillus cerealis__Fuscoporia rufitincta__Veluticeps ambigua__Entoloma atrosericeum__Entoloma nitens__Entoloma olivaceohebes__Entoloma tibiicystidiatum__Entoloma llimonae__Entoloma vindobonense__Tricholoma album__Tricholoma albobrunneum__Trametes africana__Griseopori…	NA	Peniophorella fissurata|MN864259|1|2.358e-80__Peniophorella pubera|MK894055|1|2.358e-80__Entoloma hebes|JF907997|1|2.358e-80__Naganishia albida|KT716409|0.993|5.612e-78__Entoloma sp. No244|AB692004|0.993|1.179e-78__Tricholoma magnivelare|AF309525|0.993|1.179e-78__Tricholoma ustale|AF377235|0.993|1.179e-78__Tricholoma saponaceum|AF377195|0.993|1.179e-78__Entoloma stylophorum|MZ997265|0.993|1.179e-…	Macrocybe titans|LR992036|0.993|9.813e-77	Agaricales sp.|MH811666|1|4.495e-73__Macrocybe titans|MZ519068|1|1.402e-116	NA	Macrocybe	Macrocybe titans	TRUE	TRUE	TRUE	TRUE
RHW366	Naganishia albida__Zymoseptoria tritici__Hypocreopsis lichenoides__Mucor piriformis__Naumovozyma dairenensis CBS 421__Thanatephorus cucumeris__Dermea sp. 'prunastri'__Armillaria fuscipes__Cladonia rangiferina__Rhizoplaca melanophthalma__Limtongia smithiae__Tricholoma ustale__Physconia distorta__Wickerhamomyces canadensis__Ogataea methanolica__Inocybe tigrina__Polyporales sp. 4 SR-2012__Neofusicoc…	uncultured fungus|MT812255|0.998|0__Rhizopogon evadens|KT968587|0.998|0__Rhizopogon sp. OSC 110931|DQ680181|0.992|0__fungal sp. JH 149|LK052816|0.988|0	NA	Polyporales sp. 4 SR-2012|JQ312192|1|6.403e-81__Phlebia sp. 604|KC514834|1|6.403e-81__Trametes sp. San Juan 51B|KF638535|1|6.403e-81__Trametes sp. FN-5-N2-1|KJ463530|1|6.403e-81__Laccaria fraterna|AJ699072|1|6.403e-81__Trametes sp. 5 RG-2014|KJ831990|1|6.403e-81__Trametes cf. versicolor RG-2014|KJ831818|1|6.403e-81__Trametes sp. CLZ-2014|KF698739|1|6.403e-81__Trametes pubescens|HQ435845|1|6.403e-…	Pseudotomentella sp. YM335|AB848559|0.993|1.854e-74__Pseudotomentella sp. YM1605|AB848561|0.993|1.854e-74__Trametes subsuaveolens|KC907401|0.989|6.57e-145__Trametes sp. Tenaun 71B|KF638540|0.989|6.57e-145__Trametes versicolor f. antarctica|KJ995921|0.989|6.57e-145__Polyporales sp. Rco033ITS1|KP963603|0.989|6.57e-145__uncultured fungus|HQ446095|0.989|6.57e-145__Trametes sp.|MZ374499|0.989|6.57e-14…	uncultured fungus|MT812255|1|0__Rhizopogon luteorubescens|KX833229|1|0__Rhizopogon evadens|KT968639|1|0__Rhizopogon avellaneitectus|PP849602|0.997|0__uncultured Rhizopogon|KF879476|0.996|0__Rhizopogon subaustralis|MH878774|0.995|0__Rhizopogon sp. OSC 110931|DQ680181|0.995|0__Rhizopogon brunneiniger|KP859287|0.994|0__Rhizopogon sp.|OR226318|0.991|0__Rhizopogon sp. StBD22-1|AJ515395|0.99|0__Rhizopo…	Rhizopogon	Rhizopogon evadens	TRUE	TRUE	FALSE	FALSE
RHW671	Naganishia albida__Thaxterogaster riederi__Helvella phlebophora__Tricholoma sulphurescens__Phellodon fibulatus__Tricholoma ustale__Inocybe tigrina__Cortinarius ignellus__Cystinarius subgemmeus__Ryvardenia cretacea__Collybia sordida__Tricholoma albobrunneum__Helvella costifera__Helvella stevensii__Helvella sp. UC 1999221__Helvella sp. UC 1999237__Helvella sp. UC 1999244__Helvella aff. sulcata UC 1…	uncultured fungus|KF565913|0.99|0__Helvella pseudolacunosa|KT932630|0.986|0	Helvella sp. UC 1999221|KC122819|1|2.358e-80__Helvella sp. UC 1999237|KC122810|1|2.358e-80__Helvella sp. UC 1999244|KC122863|1|2.358e-80__Helvella dryophila|KC122811|1|2.358e-80__Helvella pseudolacunosa|KR493476|1|2.358e-80__uncultured fungus|FJ197883|1|6.403e-81__Helvella sp.|KY865326|1|2.358e-80__Helvella nigra|OQ600320|1|2.358e-80__Helvella sp. KWT1|AJ544210|1|2.358e-80__Helvella cf. vespertin…	NA	Thaxterogaster riederi|JF907910|1|5.73e-60__Tricholoma sulphurescens|LT000113|1|5.73e-60__Phellodon fibulatus|JN135205|1|2.762e-59__Cortinarius ignellus|KF727365|1|5.73e-60__Cystinarius subgemmeus|MH101520|1|5.73e-60__Pholiota aurivella|AY251305|1|5.73e-60__Laccaria sp. Mu-5|JX843418|1|5.73e-60__Laccaria pumila|ON877198|1|5.73e-60__Dermocybe sp. YM1820|AB848481|1|5.73e-60__Cortinarius sp. PDD 103…	fungal sp.|MT353604|1|3.751e-12__Helvella capucina|AF046218|0.996|3.846e-299__Helvella lacunosa|U42654|0.994|0__Helvella cf. compressa OSC 100019|AY544699|0.992|0__Helvella palustris|AF061718|0.99|1.726e-266__Glomus mycorrhizal symbiont of Marchantia foliacea|AJ699063|0.987|1.377e-29__uncultured fungus|OW836909|0.986|5.126e-27__Babjeviella inositovora|EU011723|0.983|2.954e-18__Helvella terrestris…	Helvella	Helvella sp.	TRUE	TRUE	FALSE	FALSE
RHW796	Naganishia albida__Porodaedalea pini__Tricholoma ustale__uncultured Oxyporus__Collybia sordida__Tricholoma albobrunneum__Rigidoporus cirratus__Fomitiporia sp. ap165__Fomitiporia sp. ap170__Fomitiporia sp. ap177__Fomitiporia sp. KISARADU2__Oxyporus populinus__Amanita sp. YM2578__Cortinarius sp. YM1593__Cortinarius sp. YM3105__Cortinarius sp. YM2210__Cortinarius sp. YM3119__Cortinarius sp. YM2628__…	Oxyporus populinus|OQ924545|0.998|0__Rigidoporus subpopulinus|OQ924548|0.998|0__Rigidoporus obducens|KT203320|0.996|0__Rigidoporus piceicola|NG_060154|0.995|0__Oxyporus populinus var. schizoporoides|KF856509|0.987|0	Rigidoporus cirratus|HF936726|1|2.358e-80__Oxyporus populinus|EF011121|1|2.358e-80__Oxyporus populinus var. borealis|KF856502|1|2.358e-80__Oxyporus populinus var. schizoporoides|KF856501|1|2.358e-80__Oxyporus sp. MEL 2382667|KP013030|1|2.358e-80__Oxyporus sp. BAB-4561|KR154931|1|2.358e-80__fungal sp.|KU747951|1|2.358e-80__Polyporales sp.|MT611006|1|2.358e-80__uncultured Ascomycota|MW050018|1|3.37…	Oxyporus populinus|FN907910|0.993|3.201e-79__Oxyporus populinus var. borealis|KF856502|0.991|1.621e-54__uncultured fungus|LC096123|0.981|7.595e-76__Rigidoporus obducens|KT203299|0.981|7.595e-76	Oxyporus populinus|FN907910|1|3.486e-113__Oxyporus populinus var. borealis|KF856502|1|3.486e-113__fungal sp.|MG915848|1|3.486e-113__uncultured fungus|JX239620|1|3.486e-113__Oxyporus sp. (in: basidiomycete fungi)|MW453099|1|3.486e-113__Rigidoporus sp. 'populinus-IN01'|OP643247|1|3.486e-113__Rigidoporus piceicola|NR_153457|0.995|1.72e-111__Rigidoporus obducens|ON897912|0.995|1.72e-111__Oxyporus pop…	fungal sp.|MT353604|1|3.713e-12__uncultured fungus|OW839622|1|3.23e-203__Oxyporus sp. DSH 93-188|AF026616|0.992|0__Oxyporus corticola|DQ873640|0.981|0	Oxyporus	Oxyporus obducens	TRUE	FALSE	TRUE	TRUE
RHW798	Naganishia albida__Rhodonia placenta__Gloeophyllum trabeum__Thanatephorus cucumeris__Tricholoma ustale__Inocybe tigrina__Ryvardenia cretacea__Tricholoma albobrunneum__Antrodia tanakae__Lentoporia carbonica__Fomitopsis serialis__Cortinarius sp. YM467__Cortinarius sp. YM1593__Cortinarius sp. YM3105__Cortinarius sp. YM3119__Cortinarius sp. YM2628__Cortinarius sp. YM1291__Cortinarius sp. YM2522__Ento…	NA	Rigidoporus sanguinolentus|LC770078|1|1.282e-82__Physisporinus sp. CGW-2022n|OM669937|1|1.282e-82__uncultured fungus|LR803298|0.981|1.553e-75__Physisporinus sp. 1 JJC-2017|KY131865|0.981|1.518e-77__Physisporinus sp. 2 MHL-2020|MT309485|0.981|1.518e-77__Physisporinus castanopsidis|MT840113|0.981|1.518e-77__Polyporales sp. 422b|AB470242|0.981|1.518e-77	Rigidoporus sanguinolentus|MH860969|0.997|6.455e-201__Physisporinus sp. CGW-2022n|OM669938|0.997|1.103e-198__Fomitopsis mounceae|MH086813|0.992|3.422e-188__Fomitopsis pinicola|MH086810|0.992|3.422e-188__Lentoporia carbonica|EU232285|0.989|3.532e-191__Antrodia heteromorpha|AY515350|0.989|6.797e-194__Antrodia albida|AY515348|0.989|6.797e-194__Antrodia tanakae|KC543134|0.984|2.902e-125__Fomitopsis s…	Pseudotomentella sp. YM335|AB848559|1|3.474e-76__Pseudotomentella sp. YM1605|AB848561|1|3.474e-76__Trametes hirsuta|CP019375|1|1.47e-74__Rigidoporus sanguinolentus|MH860969|0.997|3.94e-206__Physisporinus sp. CGW-2022n|OM669937|0.997|1.006e-188__Fomitopsis sp. FBCC2323|LN614504|0.994|1.261e-78__Fomitopsis betulina|AY354214|0.994|1.261e-78__Tricholoma ustale|LC574883|0.993|9.558e-74__Tricholoma alb…	Rigidoporus sanguinolentus|LC770078|0.998|1.329e-304__Physisporinus sp. CGW-2022n|OM669937|0.998|1.329e-304__Cortinarius sp. YM3105|AB848472|0.993|4.713e-73__Cortinarius sp. YM3119|AB848474|0.993|4.713e-73__Cortinarius sp. YM2628|AB848476|0.993|4.713e-73__Inocybe sp. YM837|AB848505|0.993|4.713e-73__Cortinarius sp. YM1593|AB848450|0.987|2.527e-73__Cortinarius sp. YM2522|AB848479|0.987|2.527e-73__u…	Physisporinus	Physisporinus sp.	TRUE	TRUE	TRUE	TRUE
RHW804	Naganishia albida__Thanatephorus cucumeris__Lenzitopsis daii__Galerina marginata__Hebeloma cf. crustuliniforme 1 UE-2011__Tricholoma ustale__Cortinarius palissandrinus__Inocybe substraminea__Inocybe tigrina__Tubaria romagnesiana__Cortinarius gymnocephalus__Cortinarius malosinae__Ryvardenia cretacea__Cortinarius hesleri__Cortinarius neosanguineus__Collybia sordida__Tricholoma albobrunneum__Tramete…	Phellodon fuligineoalbus|MT644882|0.983|0	Galerina marginata|KX773866|1|2.358e-80__Hebeloma cf. crustuliniforme 1 UE-2011|JN943853|1|2.358e-80__Cortinarius palissandrinus|NR_170025|1|2.358e-80__Cortinarius gymnocephalus|MG019359|1|2.358e-80__Cortinarius malosinae|NR_157907|1|2.358e-80__Cortinarius hesleri|JQ974384|1|2.358e-80__Cortinarius neosanguineus|JX045679|1|2.358e-80__Pholiotina vexans|MT248999|1|2.358e-80__Coprinopsis sp. FB37217|…	Phellodon sp.|PQ150878|1|2.27e-123__Phellodon cf. nothofagi|MH930224|0.99|1.194e-110	Phellodon sp.|PQ150878|1|2.453e-97__Phellodon cf. nothofagi|MH930224|1|2.453e-97	Phellodon fuligineoalbus|MT644882|0.992|0__uncultured Basidiomycota|AY969173|0.986|0__Pseudotomentella sp.|OK559675|0.985|0__Trametes sp.|MH754940|0.984|0__Coriolopsis gallica|MW736896|0.984|0__Lenzitopsis daii|MT732087|0.982|0__Coriolopsis sp. M3 ZM-2012|KC422249|0.982|0__Trametes hirsuta|MK615872|0.982|0__Trametes sp. M1 ZM-2012|KC422247|0.981|0	Phellodon	Phellodon sp.	TRUE	TRUE	TRUE	FALSE
RHW86	Naganishia albida__Hyphoderma macaronesicum__Thanatephorus cucumeris__Agaricus eburneocanus__Galerina marginata__Pholiota limonella__Cortinarius sinapicolor__Hebeloma cf. crustuliniforme 1 UE-2011__Tricholoma ustale__Cortinarius palissandrinus__Inocybe tigrina__Cortinarius gymnocephalus__Cortinarius malosinae__Ryvardenia cretacea__Cortinarius hesleri__Cortinarius neosanguineus__Psilocybe allenii_…	NA	Galerina marginata|KX773866|1|2.358e-80__Hebeloma cf. crustuliniforme 1 UE-2011|JN943853|1|2.358e-80__Cortinarius palissandrinus|NR_170025|1|2.358e-80__Cortinarius gymnocephalus|MG019359|1|2.358e-80__Cortinarius malosinae|NR_157907|1|2.358e-80__Cortinarius hesleri|JQ974384|1|2.358e-80__Cortinarius neosanguineus|JX045679|1|2.358e-80__Pholiotina vexans|MT248999|1|2.358e-80__Coprinopsis sp. FB37217|…	Psilocybe weraroa|HF912361|1|2.291e-63__Psilocybe azurescens|OR736207|1|2.566e-33__Psilocybe aff. subaeruginosa SFSU 26.IV.2011|HE994449|0.992|2.633e-60__Psilocybe subaeruginosa|MK141008|0.992|2.633e-60__Psilocybe cyanescens|MF955203|0.992|2.633e-60__Psilocybe allenii|HE994440|0.984|5.737e-60__Psilocybe aff. subaeruginosa PDD 783551|HE994447|0.984|5.737e-60__Psilocybe aff. subaeruginosa PDD 91967…	Psilocybe aff. subaeruginosa PDD 91967|HE994446|1|3.987e-74__Psilocybe aff. subaeruginosa SFSU 26.IV.2011|HE994449|1|3.987e-74__Psilocybe weraroa|HF912361|1|3.987e-74__uncultured fungus|KX222678|1|3.987e-74__Psilocybe subaeruginosa|KC669278|1|3.987e-74__Psilocybe sp.|OQ065064|1|3.987e-74__Psilocybe azurescens|GU565173|1|3.987e-74__Psilocybe aff. subaeruginosa PDD 783551|HE994447|0.993|2.001e-72__…	NA	Weraroa	Weraroa novae-zelandiae	FALSE	FALSE	FALSE	FALSE
GGIRW2	Rhizomarasmius epidryas__Trichophaea sp. 1 ZWG-2011__Metacampanella tricolor__Pezizomycetes sp. genotype 528__Sphaerosporella brunnea__Pseudosarcosoma latahense__Sphaerosporella aff. brunnea SGT-2012__Pulvinula constellatio__Rhodotus asperior__Mucidula mucida__Otidea nannfeldtii__Cibaomyces glutinis__Strobilurus sp. HT05__Xerula sinopudens__Otidea sp. LM4111__Rhizomarasmius oreinus__Rhizomarasmiu…	Pulvinula constellatio|DQ062987|0.996|0__uncultured fungus|KF296914|0.989|0__Pulvinula sp.|OM523302|0.988|0	Pulvinula sp.|OM672974|1|2.358e-80__Pulvinula convexella|MZ159425|1|2.358e-80__Trichophaea sp. 1 ZWG-2011|JN129415|0.993|2.663e-77__Pezizomycetes sp. genotype 528|JQ761378|0.993|2.663e-77__Sphaerosporella brunnea|KC008076|0.993|2.663e-77__Pseudosarcosoma latahense|EU652356|0.993|2.663e-77__Sphaerosporella aff. brunnea SGT-2012|JX030216|0.993|2.663e-77__Otidea nannfeldtii|OM721809|0.993|2.663e-77_…	Pulvinula convexella|MZ159425|1|3.792e-87	Gloiocephala cornelii|MZ159624|1|4.581e-65__Pulvinula convexella|MZ159425|1|2.797e-88__Pulvinula sp. 7 RAC-2020|MT095863|0.994|1.393e-86	Paurocotylis pila|U53382|0.984|0__Geopyxis majalis|DQ248958|0.981|0	Pulvinula	Pulvinula convexella	TRUE	TRUE	FALSE	FALSE
GGIRW5	Rhizomarasmius epidryas__Metacampanella tricolor__Pezizomycetes sp. genotype 30__Pezizomycetes sp. genotype 41__Pezizomycetes sp. genotype 48__Rhodotus asperior__Mucidula mucida__Harmoniella junipericola__Cibaomyces glutinis__Pezizomycetes sp. genotype 939 JMUR-2014__Strobilurus sp. HT05__Xerula sinopudens__Rhizomarasmius oreinus__Rhizomarasmius setosus__Rhizomarasmius undatus__Strobiloscypha cup…	Gloiocephala sp. TENN53699|AF261354|0.991|0__Gloiocephala sp. 'sp. 01'|OQ913056|0.99|3.248e-252__Gloiocephala aquatica|NG_027642|0.989|0__Rhizomarasmius pyrrhocephalus|AF261352|0.988|0__Rhizomarasmius epidryas|JF297608|0.985|0	Rhizomarasmius epidryas|GU234107|1|2.703e-71__Metacampanella tricolor|OR921995|1|2.703e-71__Rhodotus asperior|KC179737|1|2.703e-71__Mucidula mucida|AB499080|1|2.703e-71__Cibaomyces glutinis|KM588673|1|2.703e-71__Strobilurus sp. HT05|AB968234|1|2.703e-71__Xerula sinopudens|OP985992|1|2.703e-71__Rhizomarasmius oreinus|KM588670|1|2.703e-71__Rhizomarasmius setosus|OR896108|1|2.703e-71__Rhizomarasmius…	uncultured fungus|ON129159|1|1.178e-78__Tarzetta sp.|OL653027|1|1.178e-78__Tarzetta melitensis|OR243626|1|1.178e-78__Tarzetta scotica|MZ159511|1|1.178e-78	Gloiocephala cornelii|MZ159624|1|9.031e-97__Tarzetta scotica|MZ159511|1|8.281e-93__Tarzetta sp.|OL653027|0.994|4.117e-91__Tarzetta melitensis|OR243626|0.994|4.117e-91__uncultured fungus|ON129159|0.991|7.14e-52	Tarzetta catinus|DQ248950|0.997|0__Mucidula mucida|MT644931|0.989|0__uncultured Tricholomataceae|AY934718|0.989|4.508e-299__Hymenopellis furfuracea|DQ089015|0.989|0__Basidiomycota sp.|PP840258|0.986|0__Flammulina velutipes|OX246730|0.986|0__Lentinula reticeps|ON248052|0.981|0	Tarzetta	Tarzetta scotica	TRUE	TRUE	FALSE	FALSE
QL1173	Hypomyces luteovirens__Trichoderma asperellum__Crepidotus sp. PBM3463__Crepidotus mollis__Crepidotus fraxinicola__Crepidotus uber__Ophiostomataceae sp. RB-2011__Sporothrix inflata__Cancellidium applanatum__fungal sp. JH 171__fungal sp. JH 187__Paracremonium inflatum__Heteroepichloe bambusae__Heteroepichloe sasae__fungal sp.__Cancellidium sp. MDS-2015__uncultured fungus__Crepidotus alabamensis__Cr…	Crepidotus sp. PBM3463|HQ728539|0.987|5.297e-279__uncultured fungus|LC065442|0.987|2.959e-152__Crepidotus variabilis|AY293126|0.982|5.003e-276	Crepidotus sp. PBM3463|HQ728539|0.997|3.132e-211__Crepidotus variabilis|AY293126|0.992|1.377e-209__Hypomyces luteovirens|MH864958|0.987|5.796e-77__fungal sp. JH 171|LK052828|0.987|5.796e-77__fungal sp. JH 187|LK052835|0.987|5.796e-77__Calcarisporium sp.|MZ374557|0.987|5.796e-77__Calcarisporium arbuscula|KT355001|0.987|5.796e-77__Hypocreales sp. SM13-21-25-1|MN905781|0.987|5.796e-77__Neobarya sp.|…	Helicogloea sebacea|MK908013|0.987|2.537e-304__Atractiellales sp.|MN684556|0.986|3.233e-187__Helicogloea subardosiaca|MK880141|0.985|7.045e-304__uncultured fungus|MG927612|0.983|1.356e-175	NA	Crepidotus viscidiphyllus|GQ892982|0.997|0__Crepidotus alabamensis|AF367960|0.993|0__Crepidotus sp. MP-2023b|OR785687|0.992|0__Crepidotus sp. MP-2023e|OR785689|0.992|0__Crepidotus sp. MP-2023f|OR785691|0.992|0__Crepidotus sp.|MZ997045|0.99|0__Crepidotus mollis|AF205677|0.988|0__Crepidotus uber|AF367961|0.988|0__Crepidotus sp. TM02_136|EU522736|0.988|0__Crepidotus fraxinicola|AF205676|0.987|0__Cre…	Lopharia	Lopharia cinerascens	FALSE	FALSE	TRUE	TRUE
FP1641	Fusarium pseudograminearum__Trichoderma asperellum__Ilyonectria liliigena__Ilyonectria robusta__Cylindrocarpon didymum__uncultured Claviceps__fungal sp. I12F-02253__fungal sp. I12F-02276__fungal sp. I12F-02282__fungal sp. I12F-02283__Claviceps microcephala__Claviceps humidiphila__Claviceps spartinae__Metapochonia suchlasporia__Schizothecium sp. E33__Podospora sp. 827 GP-2013__Podospora sp. 828 GP…	Lasiobolidium orbiculoides|NG_062375|0.999|0__uncultured fungus|OW835637|0.994|1.71e-90__Schizothecium vesticola|AY780076|0.994|0__Orbicula parietina|DQ062998|0.994|0__Saitoella complicata NRRL Y-17804|MF804283|0.992|2.426e-137__Pseudombrophila guldeniae|DQ063001|0.989|0__Aspergillus niger ATCC 1015|MF804272|0.985|4.199e-134__Oxyporus sp. DSH 93-188|AF026616|0.982|5.528e-16	fungal sp. I12F-02253|JX852323|1|6.403e-81__fungal sp. I12F-02276|JX852346|1|6.403e-81__fungal sp. I12F-02282|JX852352|1|6.403e-81__fungal sp. I12F-02283|JX852353|1|6.403e-81__Schizothecium sp. E33|KP401891|1|2.358e-80__Podospora sp. 827 GP-2013|JX982439|1|2.358e-80__Podospora sp. 828 GP-2013|JX982440|1|2.358e-80__Podospora sp. 8200 GP-2013|JX982441|1|2.358e-80__Podospora sp. F277867|KC427069|1|2…	fungal sp.|MG916614|0.997|3.478e-167__uncultured fungus|LS953405|0.993|3.479e-83__uncultured Sordariales|FJ552805|0.993|3.479e-83__Thelebolus microsporus|LR812686|0.985|0__uncultured Thelebolaceae|EU516962|0.983|0	uncultured fungus|MW215047|1|3.198e-79__uncultured Sordariales|FJ553548|1|1.082e-74__uncultured Sordariomycetes|OW844295|1|4.044e-20__Schizothecium sp. 1900|AM922214|0.99|9.647e-48__uncultured Podospora|FR838562|0.99|9.647e-48__Podospora curvula|MH856702|0.986|2.802e-69__fungal sp. I12F-02276|JX852396|0.983|8.993e-85__fungal sp. I12F-02282|JX852402|0.983|8.993e-85	fungal sp.|MT353604|1|2.012e-11__Pseudombrophila ripensis|KX592812|1|0__Pseudombrophila bulbifera|KX592810|0.998|0__Lasiobolidium orbiculoides|NG_057745|0.998|0__Lasiobolidium spirale|OP741009|0.997|0	Pseudombrophila	Pseudombrophila ripensis	TRUE	TRUE	FALSE	FALSE
FP2434	Fusarium pseudograminearum__Trichoderma asperellum__Daldinia fissa__Ilyonectria liliigena__Ilyonectria robusta__Itajahya rosea__Cylindrocarpon didymum__Trichoderma sp. MS-2011-F03__Ramaria spinulosa var. diminutiva__Clonostachys solani f. nigrovirens__Clonostachys zelandiae-novae__Clonostachys sporodochialis__Clonostachys divergens__Nectriopsis microspora__Clonostachys sp. O_1_LILB_26_5a__Mutinus…	Requienella seminuda|KT949912|0.998|0__Clathrus archeri|MK598834|0.995|0__Aseroe rubra|MK598832|0.994|0__Pseudocolus fusiformis|MK598831|0.991|0__Requienella fraxini|KT949910|0.987|0	Clonostachys solani f. nigrovirens|MH860745|1|2.358e-80__Clonostachys zelandiae-novae|OQ910870|1|2.358e-80__Clonostachys sporodochialis|OQ910863|1|2.358e-80__Clonostachys divergens|PQ480761|1|2.358e-80__Nectriopsis microspora|OQ429730|1|2.358e-80__Clonostachys sp. O_1_LILB_26_5a|KC007301|1|2.358e-80__Clonostachys sp. LMA-2013|KC806276|1|2.358e-80__uncultured Clonostachys|MK407082|1|2.358e-80__Clo…	Clathrus archeri|KJ702363|1|1.688e-64__uncultured fungus|JF945948|1|1.688e-64__Requienella seminuda|KT949912|1|4.221e-61__Requienella fraxini|KT949909|0.991|2.138e-59__fungal sp.|MF965350|0.984|9.426e-60__Aseroe rubra|MZ159348|0.984|9.426e-60	Requienella seminuda|KT949912|1|1.082e-74__uncultured Clathrus|KY414169|1|5.764e-65__Requienella fraxini|KT949909|0.992|1.312e-65	Cainia sp.|MT000343|0.993|3.563e-219__Endocalyx ptychospermatis|PP627537|0.99|7.951e-218__Daldinia fissa|AF346542|0.988|1.775e-216__Vamsapriya indica|MZ420751|0.988|1.775e-216__Vamsapriya khunkonensis|KM462832|0.988|1.775e-216__Vamsapriya bambusicola|KM462837|0.988|1.775e-216__Xylaria sp.|MK123408|0.988|1.775e-216__Cainia graminis|MT000333|0.988|1.775e-216__Hypoxylon aurantium|MN017936|0.988|1.77…	Requienella	Requienella seminuda	TRUE	TRUE	TRUE	TRUE
RHRW20	Fusarium pseudograminearum__Trichoderma asperellum__Nectria dematiosa__Nectria nigrescens__Volutella citrinella__Ilyonectria liliigena__Ilyonectria robusta__Pestalotiopsis sp. FF-2011__Cylindrocarpon didymum__Coniochaeta sp. XAE_073__Lopharia mirabilis__Sordariomycetes sp. genotype 16__Sordariomycetes sp. genotype 76__Sordariomycetes sp. genotype 78__Sordariomycetes sp. genotype 79__Sordariomycet…	Neopestalotiopsis ellipsospora|KM116269|1|0__Coniochaeta sp. 15 OA-2013|JX507630|1|0__Neopestalotiopsis saprophytica|KM116251|1|0__Neopestalotiopsis aotearoa|KM116247|1|0__Neopestalotiopsis australis|OR673077|1|0__Neopestalotiopsis cubana|KM116253|1|0__Neopestalotiopsis eucalypticola|KM116256|1|0__Neopestalotiopsis formicarum|KM116248|1|0__Neopestalotiopsis honoluluana|KM116263|1|0__Neopestalotio…	Nectria dematiosa|HM484714|1|2.358e-80__Nectria nigrescens|MH793652|1|2.358e-80__Volutella citrinella|MW757247|1|2.358e-80__Sordariomycetes sp. genotype 16|JQ758830|1|2.358e-80__Sordariomycetes sp. genotype 76|JQ758926|1|2.358e-80__Sordariomycetes sp. genotype 8|JQ759740|1|2.358e-80__Sordariomycetes sp. genotype 9|JQ759825|1|2.358e-80__Gliocladiopsis sagariensis|NR_147628|1|2.358e-80__Thyronectri…	Sordariomycetes sp. genotype 16|JQ758805|1|2.567e-84__Sordariomycetes sp. genotype 76|JQ758926|1|2.567e-84__Sordariomycetes sp. genotype 79|JQ759401|1|6.575e-79__Sordariomycetes sp. genotype 8|JQ758871|1|2.567e-84__Sordariomycetes sp. genotype 9|JQ758915|1|2.567e-84__Fimetariella sp. s207|JQ823120|1|2.567e-84__Pestalotiopsis sp. D7c5a|JQ341110|1|2.703e-71__Neopestalotiopsis chrysea|KU534876|1|2.7…	Coniochaeta sp. XAE_073|JN031002|1|1.597e-77__Sordariomycetes sp. genotype 16|JQ758805|1|1.597e-77__Sordariomycetes sp. genotype 76|JQ758916|1|1.597e-77__Sordariomycetes sp. genotype 78|JQ758931|1|1.597e-77__Sordariomycetes sp. genotype 79|JQ758948|1|1.597e-77__Sordariomycetes sp. genotype 8|JQ758842|1|1.597e-77__Sordariomycetes sp. genotype 9|JQ758915|1|1.597e-77__Fimetariella sp. s207|JQ823120|…	Seiridium cardinale|AF346556|1|2.488e-304__Pestalotia rhododendri|AF346551|1|2.488e-304__Pestalotiopsis sp. NG12-30|AF346561|1|0__Seiridium sp. 51|AF346558|1|1.1e-304__Truncatella angustata|OL604502|1|0__Pestalosphaeria hansenii|AF242846|0.998|1.122e-304__Seimatosporium lichenicola|AF346548|0.998|1.122e-304__Amphisphaeria sp. MAFF235878|AF346545|0.998|0__Seimatoantlerium sp. 758|AF346555|0.998|1.…	Pestalotiopsis	Pestalotiopsis versicolor	TRUE	TRUE	TRUE	TRUE
FP2113	Craterellus cinereus__Cantharellus lutescens__Craterellus sp. TH9205__Craterellus strigosus__Craterellus sp. YM226__Cantharellus luteocomus__Craterellus sp. LM4968__Pseudocraterellus sp. LM5294__Craterellus cf. tubaeformis JLF3752__uncultured fungus__Pseudocraterellus sp. C-163__Craterellus sp.__Pseudocraterellus sp.__Craterellus parvogriseus__Craterellus aff. tubaeformis__Cantharellus odoratus__…	uncultured Cantharellaceae|EU046015|1|1.511e-161__Craterellus sp. 'aurora'|AF105302|1|1.169e-268__Cantharellus lutescens|MN592820|0.998|0__uncultured fungus|MG927433|0.984|2.993e-184	Cantharellus lutescens|AY082606|1|7.938e-106__uncultured fungus|HQ445539|1|7.938e-106__uncultured Cantharellus|KC412488|1|7.938e-106__Cantharellus luteocomus|LC373239|0.995|3.927e-104__Craterellus aff. tubaeformis|MH168540|0.995|3.927e-104__Craterellus atrocinereus|KR560049|0.995|3.927e-104__uncultured Craterellus|LC175553|0.995|3.927e-104__Craterellus ignicolor|MZ919173|0.995|3.927e-104__Cratere…	Cantharellus lutescens|AY082606|1|2.567e-84__uncultured fungus|HQ445539|1|2.567e-84__uncultured Cantharellus|KC412488|0.991|1.327e-50	Cantharellus lutescens|AY082606|1|2.27e-166__uncultured fungus|HQ445543|1|2.27e-166__uncultured Cantharellaceae|EU046065|1|2.27e-166__uncultured Cantharellus|KC412488|1|2.27e-166__Cantharellus luteocomus|LC373239|0.987|2.651e-156__uncultured Craterellus|LC175553|0.983|9.159e-145	Craterellus tubaeformis|OR464231|0.997|0__Craterellus ignicolor|OR464265|0.996|0__Craterellus fallax|OR464315|0.995|0__Craterellus dubius|OR464314|0.994|0__Craterellus sp.|OR470848|0.993|0__Craterellus calyculus|OR470845|0.993|0__Cantharellus odoratus|OR470843|0.991|0__Craterellus caeruleofuscus|OR470838|0.991|0__Craterellus foetidus|OR470844|0.991|0__Craterellus carolinensis|OR470840|0.991|0	Craterellus	Craterellus lutescens	TRUE	FALSE	FALSE	FALSE
FP1731	Trichoderma asperellum__Hypocreopsis lichenoides__Trichoderma virens FT-333__Trichoderma sp. RUM-4__fungal sp. SLZ62__Trichoderma sp. SM-2014-A__Trichoderma citrinum__Trichoderma lixii__Trichoderma simmonsii__Trichoderma sp. fP6__fungal sp. S1__Trichoderma sp. KF852__fungal sp.__Trichoderma sp.__Pseudodiploospora longispora__uncultured Ascomycota__uncultured fungus__fungal sp. ZJ1__Trichoderma sp…	NA	NA	NA	NA	Trichoderma sp. RUM-4|KF420397|1|1.811e-289__fungal sp. SLZ62|KJ183214|1|1.811e-289__fungal sp.|KT289772|1|1.811e-289__uncultured fungus|EU222090|1|1.811e-289__uncultured Trichoderma|GQ306184|1|1.811e-289__Trichoderma virens|KF691814|1|1.811e-289__Hypomyces chrysospermus|AB027339|1|1.811e-289__Trichoderma harzianum|MW158368|1|1.811e-289__Trichoderma minutisporum|JN941685|1|1.811e-289__Trichoderma…	Hortiboletus	Hortiboletus sp.	FALSE	FALSE	FALSE	FALSE
FP2436	Trichoderma asperellum__Subuliphorum camptosporum__Valsonectria roseola__Aseroe arachnoidea__Hypocreopsis lichenoides__Ilyonectria liliigena__Ilyonectria robusta__Cylindrocarpon didymum__Trichoderma sp. MS-2011-F03__Nemania bipapillata__Myrothecium inundatum__Hirsutella rhossiliensis__Ramaria lorithamnus__Ramaria acrisiccescens__Ramaria fumosiavellanea__Ramaria cf. gracilis AGK 017__Colletotrichu…	Nectria curta|AY357275|0.995|0__Stilbocrea macrostoma|AY489693|0.994|0__Ophiocordyceps crassispora|AB067697|0.993|0__uncultured fungus|AB534328|0.993|0__Fusarium sp.|PP999755|0.993|0__Neonectria lugdunensis|OR243775|0.993|0__Fusarium sp. MBS1|FJ613599|0.993|0__Geosmithia putterillii|AB027150|0.993|0__Fusarium sp. F11|KF562837|0.992|0__Fusarium oxysporum f. sp. cumini|LT841208|0.992|0__Fusarium so…	Geastrum sp. TNS KH-JPN10-731|JN845190|1|6.403e-81__Jansia boninensis|MF447812|1|6.403e-81__Trichoderma sp.|PQ300099|1|2.358e-80__Mutinus sp.|MG678534|1|6.403e-81__Mutinus bambusinus|MF447820|1|6.403e-81__Mutinus elegans|OQ694424|1|6.403e-81__Codinaea sp. YD-2021h|OL628008|1|2.358e-80__Codinaea phasma|NR_175246|1|2.358e-80__Mutinus sp. 'IN01'|OM473968|1|6.403e-81__Mutinus ravenelii|PP442188|1|6.4…	uncultured fungus|KF221452|1|2.063e-89__[Verticillium] biguttatum|EF641858|1|2.063e-89__Trichoderma harzianum|KC576747|1|0.0003732__Pyxidiophora arvernensis|MH861336|0.995|1.117e-121__Ascomycota sp.|MK801353|0.994|1.219e-83__uncultured Glomerales|MF484620|0.987|3.433e-76	Ascomycota sp.|MK018681|1|3.109e-62__uncultured fungus|JX373085|1|3.109e-62__Pyxidiophora arvernensis|MF161107|1|3.109e-62__[Verticillium] biguttatum|EF641857|1|4.133e-91__uncultured Verticillium|OP467404|1|4.133e-91__uncultured Glomerales|MF484620|0.993|1.086e-74	uncultured Boletaceae|EF023201|0.997|0__Scolecofusarium ciliatum|AJ301967|0.996|9.473e-304__Tolypocladium inflatum|AB103381|0.996|9.473e-304__Tolypocladium cylindrosporum|AB208110|0.996|9.473e-304__Epichloe gansuensis|CP098284|0.996|9.473e-304__Mutinus caninus|MT644888|0.995|0__Subuliphorum camptosporum|NG_062809|0.994|2.193e-304__Valsonectria roseola|NG_228695|0.994|2.193e-304__Trichoderma viren…	Pyxidiophora	Pyxidiophora aff. arvernensis	TRUE	FALSE	TRUE	TRUE
RHW68	Poronia punctata__Monographella nivalis__Hyponectria buxi__Diatrype stigma__Ascotricha chartarum__Dicyma olivacea__Idriella lunata__Hypomontagnella submonticulosa__fungal sp.__Pirozynskiomyces sinensis__sordariomycete sp. G7-R278__Cryptovalsa ampelina__Xylaria sp. F6__Brachiampulla verticillata__Arthrinium urticae__Arthrinium puccinioides__Arthrinium japonicum__Diatrype disciformis__Microdochium …	Diatrype stigma|FJ430579|0.999|0__Cryptosphaeria sp. ATCC MYA-4414|FJ430577|0.998|0__Eutypella sp. ATCC MYA-4421|FJ430580|0.994|0__Cryptovalsa ampelina|FJ430575|0.992|0__fungal sp.|KT289767|0.989|0__Pirozynskiomyces sinensis|KY994108|0.988|0__sordariomycete sp. G7-R278|AY190270|0.988|0__Hypomontagnella submonticulosa|AF346544|0.987|0__Ascotricha chartarum|AB048283|0.985|0__Dicyma olivacea|AB04828…	Diatrype stigma|FJ430579|0.999|0__Cryptosphaeria sp. ATCC MYA-4414|FJ430577|0.998|0__Eutypella sp. ATCC MYA-4421|FJ430580|0.994|0__Cryptovalsa ampelina|FJ430575|0.992|0__fungal sp.|KT289767|0.989|0__Pirozynskiomyces sinensis|KY994108|0.988|0__sordariomycete sp. G7-R278|AY190270|0.988|0__Hypomontagnella submonticulosa|AF346544|0.987|0__Hypoxylon fragiforme|MT644893|0.987|0__Idriella lunata|OR24376…	Diatrype disciformis|DQ470964|0.99|0	NA	NA	Diatrype	Diatrype disciformis	TRUE	TRUE	FALSE	FALSE
RHW114	Poronia punctata__Daldinia petriniae__Paraeutypella citricola__Eutypella microtheca__Xylariales sp. 414P__Xylariaceae sp. UFMGCB 4689__Nemania serpens__Penicillium sp. MS-2011-F37__Nemania bipapillata__Arthrinium phaeospermum__Microdochium phragmitis__Penicillium copticola__Nigrospora sphaerica__Pestalotiopsis sp. TH-SZ1c__Pestalotiopsis sp. KPS-SZ2e__Aspergillus sp. 711__Discosia kaki__Arthriniu…	Hypoxylon duranii|PP729636|0.986|0	Poronia punctata|KT281904|1|2.358e-80__Paraeutypella citricola|KY111637|1|2.358e-80__Eutypella microtheca|OR767877|1|2.358e-80__Xylariales sp. 414P|HE579300|1|2.358e-80__Xylariaceae sp. UFMGCB 4689|JN159675|1|2.358e-80__Nemania serpens|JQ063454|1|2.358e-80__Nemania bipapillata|MF770844|1|2.358e-80__Arthrinium phaeospermum|AY206459|1|2.358e-80__Microdochium phragmitis|OM951661|1|2.358e-80__Nigrosp…	Diatrype sp. 1LB42-1|KC800859|1|9.648e-83__Diatrype prominens|FJ430594|1|9.031e-97__uncultured fungus|MK862500|1|1.738e-111__Diatrypella atlantica|MN105500|1|9.031e-97__Diatrypella sp.|MF136585|1|3.45e-78__Diatrype sp. D-Bey-100|AY684241|1|9.031e-97__Diatrype sp. D-Ca-100|AY684239|1|9.031e-97__Aspergillus vitricola|KT809136|1|1.738e-111__Diatrypella oregonensis|GQ293933|1|9.031e-97__fungal sp.|MH…	uncultured fungus|KF767345|1|4.133e-91__uncultured Aspergillus|KF767327|1|4.133e-91__Aspergillus vitricola|KY087663|1|4.133e-91__Aspergillus sp.|MW288769|1|4.755e-87__uncultured Eurotium|KF767347|1|4.133e-91__Eurotiales sp. IC2|KX238810|0.994|2.056e-89__Ganoderma lucidum|MN636778|0.994|2.056e-89__Diatrype prominens|FJ430594|0.993|1.281e-82__Diatrypella atlantica|MN105500|0.993|1.281e-82__Diatrype…	NA	Diatrype	Diatrype prominens	TRUE	TRUE	TRUE	FALSE
RHW372	Trichophyton interdigitale__Paxillus vernalis__Rhizopogon rocabrunae__Cladosporium colocasiae__Diplodia sp. MC-2011__Pleosporales sp. TL3__Lentaria byssiseda__Holtermanniella nyarrowii__Cladosporium phaenocomae__Cladosporium grevilleae__Cladosporium silenes__Cladosporium halotolerans__Leucosporidium fellii__Leucosporidium creatinivorum__Sampaiozyma ingeniosa__Sampaiozyma vanillica__Aspergillus lu…	Cladosporium phlei|MH867881|1|0__Cladosporium allicinum|EU019261|1|0__Cladosporium iridis|MH866199|1|0__fungal sp. 59826|KP890411|1|1.461e-254__Cladosporium sp.|KY781775|1|0__fungal sp.|MG914861|1|5.325e-104__uncultured fungus|AB615552|1|1.219e-298__Cladosporium limoniforme|KY781781|1|0__Cladosporium cf. ramotenellum|KY781777|1|0__Cladosporium cf. herbarum|KY781773|1|0__Cladosporium variabile|MH8…	Rhizopogon rocabrunae|JF908761|1|6.403e-81__Rhizopogon brunneiniger|KP859271|1|6.403e-81__Rhizopogon evadens var. subalpinus|KC346848|1|6.403e-81__Arachnomyces nodosetosus|AY123784|1|2.358e-80__Antherospora muscari-botryoidis|NR_154680|1|2.358e-80__Antherospora hortensis|KY424462|1|2.358e-80__uncultured Xeromyces|KF984352|1|2.358e-80__Rhizopogon buenoi|NR_119466|1|3.068e-80__fungal sp. JH 149|LK0…	Lentaria byssiseda|FJ596786|1|1.122e-73__Leucosporidium escuderoi|JN197600|1|2.358e-80__Ramaria flavobrunnescens|ON479744|1|1.122e-73__Ramaria flavobrunnescens var. aromatica|AY102864|1|1.122e-73__Ramaria gelatiniaurantia|KX574489|1|1.122e-73__Ramaria gelatiniaurantia var. gelatiniaurantia|KX574474|1|1.122e-73__Ramaria pinicola|MW871706|1|1.122e-73__Leucosporidium sp. 1 RB-2011|JQ272411|1|2.358e-…	uncultured Xeromyces|KF984352|1|2.063e-89__uncultured fungus|FJ820752|1|3.749e-178__Neoascochyta graminicola|MK190675|1|1.605e-256__Neoascochyta sp.|OR400221|1|6.854e-161__Rhizopogon sp. SPtC6-2|AJ515424|1|9.138e-127__uncultured Rhizopogon|KF879476|1|2.111e-100__Rhizopogon evadens var. evadens|MK169360|1|9.478e-66__uncultured Pleosporaceae|FM178242|1|6.464e-266__Rhizopogon avellaneitectus|PP84960…	fungal sp.|MT353604|1|1.077e-12__uncultured fungus|DQ365342|1|0__[Candida] sp. (uncertain placement)|MZ568153|1|3.633e-253__Malassezia sp.|MH021140|1|0__Lodderomyces sp.|MK026348|1|3.624e-284__Holtermanniella festucosa|AY661811|1|0__Candida orthopsilosis|KY106629|1|7.018e-256__uncultured Malassezia|KU363927|1|1.193e-304__[Candida] sp. YS12A|KF680225|1|2.449e-255__fungal endophyte|KR016272|1|0__Ca…	Stereopsis	Stereopsis nigripes	FALSE	FALSE	FALSE	FALSE
FP1631	Paxillus vernalis__Pholiota filamentosa__Paxillus ammoniavirescens__Paxillus cf. vernalis M. Kuo 09120701 (UC)__Paxillus aff. involutus A.E. Hills 2005067 (K)__Paxillus aff. involutus M. Kuo 09130703 (UC)__Paxillus aff. involutus S. Kelly s.n.__Paxillus aff. involutus TENN64458__Boletaceae sp. 11 CG-2012__Amphinema sp. GO-2009-307__Butyriboletus roseoflavus__Butyriboletus pulchriceps__Atheliaceae…	Paxillus ammoniavirescens|OP141517|0.998|0__Paxillus cuprinus|OP141494|0.995|0__Paxillus involutus|MG696609|0.995|0__Paxillus vernalis|AF167685|0.994|0__Paxillus obscurosporus|AY177256|0.989|0__Paxillus sp. (in: basidiomycete fungi)|PP754414|0.986|9.313e-259	uncultured Basidiomycota|AY969795|1|3.068e-80__uncultured fungus|JQ666823|1|3.068e-80__uncultured Piloderma|DQ474694|1|3.068e-80__uncultured Agaricomycetes|FJ553972|1|3.068e-80__Pholiota filamentosa|AF167687|0.993|3.201e-79__Paxillus ammoniavirescens|JN661713|0.993|3.201e-79__Paxillus aff. involutus A.E. Hills 2005067 (K)|JN661721|0.993|3.201e-79__Paxillus aff. involutus M. Kuo 09130703 (UC)|JN66…	Paxillus ammoniavirescens|JN661719|1|3.903e-147__Paxillus cuprinus|KU761267|1|9.481e-134__uncultured fungus|MT703350|1|9.481e-134__Paxillus sp. (in: basidiomycete fungi)|PP754414|1|4.304e-56__Paxillus sp. 'IN01'|OP455755|1|3.903e-147__uncultured Paxillus|KM522826|1|3.903e-147__Paxillus involutus|KY706175|1|3.903e-147__fungal sp.|MH625526|0.996|1.91e-145__Paxillus validus|EU084666|0.995|2.949e-110…	Paxillus ammoniavirescens|JN661711|1|2.813e-118__uncultured fungus|MH801402|1|2.813e-118__Paxillus sp. (in: basidiomycete fungi)|OQ586338|1|1.313e-62__uncultured Paxillus|AJ893206|1|2.813e-118__Paxillus validus|EU084666|1|2.033e-89__Paxillus involutus|AY585917|1|2.813e-118__Paxillus cuprinus|KU761267|0.995|1.339e-117__Paxillus cf. vernalis M. Kuo 09120701 (UC)|JN661720|0.986|3.24e-113__uncultured…	NA	Inocybe	Inocybe flocculosa	TRUE	FALSE	TRUE	TRUE
RHW430	Rhizopogon rocabrunae__Kendrickiella phycomyces__Physconia perisidiosa__Anaptychia ciliaris__Dimelaena oreina__Hyperphyscia adglutinata__Physcia dimidiata__Physcia stellaris__Rhizopogon brunneiniger__Rhizopogon evadens var. subalpinus__Xanthocarpia feracissima__Chaetomella sp. BBA70074__Buellia georgei__Rhizopogon buenoi__Rhizopogon superiorensis var. mexicanus__fungal sp. JH 131__fungal sp. JH 1…	NA	Physconia perisidiosa|AJ421689|1|1.71e-68__Xanthocarpia feracissima|MK110661|1|2.775e-72__Lactocollybia epia|MN523272|1|1.13e-79__uncultured fungus|KF800113|1|2.775e-72__Arthrobotrys xiangyunensis|KT215214|1|2.775e-72__Gamsylella lobata|AF106524|1|2.775e-72__Gamsylella sp. BBA 71067|KT215195|1|5.949e-68__Orbilia xinjiangensis|KT222435|1|2.775e-72__Lactocollybia subvariicystis|KY042116|1|1.13e-79_…	uncultured fungus|MT812255|1|5.238e-202__Mycena sp.|MF061437|1|4.407e-138__Lactocollybia sp.|MH166807|1|2.328e-125__uncultured Rhizopogon|KF879476|1|1.594e-173__Rhizopogon evadens var. evadens|MK169360|1|2.368e-137__Lactocollybia angiospermarum|MK546883|1|4.407e-138__uncultured Lactocollybia|MK770323|1|2.328e-125__Rhizopogon avellaneitectus|PP849602|1|5.238e-202__Rhizopogon sp. OSC 110931|DQ68018…	Rhizopogon rocabrunae|JF908761|1|1.992e-72__Rhizopogon brunneiniger|JX310370|1|1.992e-72__Rhizopogon evadens var. subalpinus|KC346848|1|1.992e-72__Rhizopogon buenoi|NR_119466|1|1.992e-72__fungal sp. JH 149|LK052816|1|1.992e-72__Rhizopogon cf. evadens DL-2015|KT800355|1|1.992e-72__Rhizopogon sp. 9 DL-2015|KT800134|1|1.992e-72__uncultured fungus|AY587285|1|1.992e-72__Rhizopogon nitidus|LC128305|1|1…	uncultured fungus|OW835616|0.997|3.005e-202__Hemimycena cucullata|MT241777|0.987|0	Lactocollybia	Lactocollybia cycadicola	TRUE	TRUE	TRUE	FALSE
RHW835	Cladosporium colocasiae__Cladosporium sp. KUC5188__Cladosporium phaenocomae__Cladosporium halotolerans__Davidiellaceae sp. 131P__Davidiellaceae sp. 431P__Davidiellaceae sp. 518P__Davidiellaceae sp. 579H__Cladosporium sp. E9719k__fungal sp. 7S-9__Cladosporium sp. FF-2011__Cladosporium sp. CMT52__Cladosporium sp. A69C__Cladosporium sp. AA-2012__Cladosporium sp. 31-10-1__Cladosporium sp. 40-10-1__Cl…	uncultured fungus|LS951995|1|1.777e-89__uncultured Cladosporium|LN835947|1|8.323e-94__Cladosporium phaenocomae|NR_119950|0.998|0__Cladosporium sp.|LC373145|0.998|0__uncultured Ascomycota|AM901891|0.998|0__uncultured Basidiomycota|EU490175|0.998|0__Cladosporium montecillanum|KT600408|0.998|0__uncultured zygomycete|EU490138|0.998|0__Cladosporium anthropophilum|MF472923|0.998|0__Cladosporium chasman…	Cladosporium colocasiae|HM148066|1|2.797e-88__Cladosporium sp. KUC5188|HQ116400|1|2.797e-88__Cladosporium sp. E9719k|JN546221|1|2.797e-88__fungal sp. 7S-9|JN098041|1|2.797e-88__Cladosporium sp. FF-2011|HE584857|1|2.956e-65__Cladosporium sp. CMT52|JQ754034|1|2.797e-88__Cladosporium sp. A69C|JQ781821|1|2.797e-88__Cladosporium sp. MUT 4306|KC339216|1|2.797e-88__Cladosporium sp. 9m|KC834789|1|2.797e-…	NA	NA	Cladosporium sp.|MF276663|0.999|0__fungal sp.|PQ427218|0.999|0__uncultured Ascomycota|EU490064|0.999|0__uncultured fungus|OU938747|0.999|0__Cladosporium cladosporioides|AY251074|0.999|0__uncultured Cladosporium|JF449596|0.999|0__fungal sp. NM877|KJ867418|0.998|0__Cladosporium sp. CB1|KM232484|0.998|0__Cladosporium sp. NT-2015|KT462719|0.998|0__uncultured zygomycete|EU490138|0.998|0__Cladosporium …	Pilidium	Pilidium acerinum	FALSE	FALSE	TRUE	TRUE
FP2095	Cladosporium colocasiae__Cladosporium sp. UFMGCB 3714__Cladosporium sp. POPeuph02__Cladosporium silenes__Davidiellaceae sp. 131P__Davidiellaceae sp. 431P__Davidiellaceae sp. 518P__Davidiellaceae sp. 579H__Cladosporium sp. 4 FMAF-2011__Cladosporium sp. FF-2011__Cladosporium allii__Cladosporium phlei__Cladosporium sp. GWT2-34__Dothideomycetes sp. genotype 35__Cladosporium oryzae__Cladosporium sp. 3…	Leotia lubrica|AY789358|0.999|0	NA	Cladosporium colocasiae|MZ047546|1|9.686e-144__Cladosporium sp. UFMGCB 3714|HQ533790|1|9.686e-144__Cladosporium sp. POPeuph02|FR864981|1|9.686e-144__Cladosporium silenes|NR_111270|1|9.686e-144__Davidiellaceae sp. 431P|HE579307|1|9.686e-144__Davidiellaceae sp. 518P|HE579365|1|9.686e-144__Davidiellaceae sp. 579H|HE579413|1|9.686e-144__Cladosporium sp. FF-2011|HE584843|1|9.686e-144__Cladosporium sp.…	Davidiellaceae sp. 431P|HE579307|1|2.372e-147__Cladosporium sp. 4 FMAF-2011|HQ228328|1|1.24e-168__Cladosporium allii|MG589137|1|1.24e-168__Cladosporium phlei|NR_120013|1|1.24e-168__Dothideomycetes sp. genotype 35|JQ758636|1|1.24e-168__Passalora robiniae|AF222833|1|1.24e-168__Cladosporium sp. 0609ALT32D2-C|HF952644|1|1.24e-168__Cladosporium sp. 0609ALT36H6-PH2|HF952648|1|1.24e-168__Cladosporium sp…	Leotia sp.|OP339573|1|1.362e-259__Leotia lubrica|AY144547|1|9.63e-282__uncultured fungus|FJ897206|0.998|4.787e-269__Leotia sp. 'lubrica-IN02'|OP477006|0.996|6.154e-271__Leotia viscosa|MG696608|0.993|0__Leotia sp. LM3265|KM576461|0.991|2.814e-245__uncultured Helotiales|FJ827175|0.987|5.113e-272	Leotia	Leotia lubrica	TRUE	TRUE	FALSE	FALSE
RHW875	Agonimia flabelliformis__Staurothele clopimoides__Cadophora malorum__Polyblastia borealis__Polyblastia cataractae__Polyblastia inconspicua__Polyblastia media__Polyblastia aurorae__Verrucaria nodosa__Pyrenula ochraceoflava__Pyrenula cruenta__Verrucaria hydrophila__Verrucaria lapidicola__Verrucaria devensis__Verrucaria alpicola__Verrucaria elaeomelaena__Verrucaria humida__Bagliettoa limborioides__B…	Verrucaria elaeina|FJ664849|1|0__Nannizzia gypsea CBS 118893|XR_001951138|0.992|1.083e-54	Agonimia flabelliformis|JF509165|1|2.358e-80__Staurothele clopimoides|MZ244190|1|2.358e-80__Polyblastia borealis|JQ088072|1|2.358e-80__Polyblastia cataractae|JQ088061|1|2.358e-80__Polyblastia inconspicua|JQ088075|1|2.358e-80__Polyblastia media|JQ088046|1|2.358e-80__Polyblastia aurorae|JQ088062|1|2.358e-80__Verrucaria nodosa|JX848559|1|2.358e-80__Pyrenula ochraceoflava|OP407886|1|2.358e-80__Pyrenu…	Verrucaria elaeina|FJ664849|1|2.797e-88	Verrucaria elaeina|PP768152|1|1.178e-78__uncultured fungus|OW841160|0.996|1.042e-147	fungal sp.|MT353604|1|2.836e-11__uncultured fungus|OW837415|0.989|1.762e-140	Verrucaria	Verrucaria sublobulata	TRUE	FALSE	TRUE	TRUE
FP1710	uncultured Guignardia__Diaporthe vaccinii__Loxosporopsis corallifera__Cladosporium sp. MS-2011-F10__Cladosporium sp. MS-2011-F14__Xanthoria resendei__fungal sp. agrD163__Dimelaena oreina__Aspergillus hiratsukae__Phyllosticta capitalensis__Bacidina neosquamulosa__Amandinea lignicola__Dufourea sp. 13 UA-2013__Calogaya decipiens__Calogaya schistidii__Dufourea alexanderbaai__Dufourea karrooensis__Duf…	NA	Loxosporopsis corallifera|KR017089|1|1.13e-79__fungal sp. agrD163|JN053095|1|1.13e-79__Arthrorhaphis citrinella|OL895682|1|5.399e-79__Bacidia fraxinea|AF282088|1|2.358e-80__Bacidia lutescens|AF282082|1|2.358e-80__Bacidia rubella|HQ650644|1|2.358e-80__Lepra subvelata|KR017110|1|5.399e-79__Arthrorhaphis alpina|OL895687|1|5.399e-79__Capnodiales sp. UFMGCB8750|KP903341|1|1.13e-79__Catenulostroma sp. …	NA	Bacidina neosquamulosa|JQ796856|1|5.883e-77__Bacidia fraxinea|MW523519|1|5.883e-77__Bacidia rubella|AF282087|1|5.883e-77__fungal endophyte|PQ418257|1|5.883e-77__Bacidia sp. JVG-2023b|MW523520|0.986|1.451e-73	fungal sp.|MT353604|1|9.25e-12	Acrocordia	Acrocordia gemmata	FALSE	FALSE	TRUE	TRUE
FP2356	uncultured Guignardia__Amylostereum areolatum__uncultured Zelleromyces__Diaporthe vaccinii__Coccomyces proteae__Geomyces sp. WNF-15A__Pholiota limonella__Lactarius chrysorrheus__Lactarius hepaticus__Phyllosticta citrichinensis__Lactarius aff. lignyotus EIU A.S. Methven 9866__Phyllosticta ampelicida__Botryosphaeria sp. BCA-2__Russula brunneoannulata__Lactarius subdulcis__Russula sp. 3 CG-2012__Phy…	Microglossum truncatum|KJ513009|1|0__Microglossum parvisporum|KM114901|0.996|0__Microglossum fuscorubens|KX382834|0.992|0__Microglossum tenebrosum|KX382842|0.992|0__Microglossum aff. nudipes MT-2017|KC595260|0.991|0__Microglossum viride|AY789306|0.991|0__Microglossum pratense|KJ513004|0.99|0__Microglossum olivaceum|KX090817|0.99|0__Microglossum clavatum|KX382864|0.981|0	uncultured Zelleromyces|JF960854|1|2.358e-80__Lactarius hepaticus|JF908313|1|2.358e-80__Lactarius chichuensis|KF241541|1|2.358e-80__Lactarius pasohensis|KF432986|1|2.358e-80__Lactarius rubidus|KC691205|1|2.358e-80__Lactarius sp. R12|KJ173922|1|2.358e-80__Russuloid sp. nw1|AF323116|1|2.358e-80__Lactarius camphoratus|AJ889960|1|2.358e-80__Lactarius sp. LM1195|KM576491|1|2.358e-80__Lactarius sp. LM8…	Microglossum truncatum|KJ513009|1|5.883e-77	Lactarius hepaticus|JF908313|1|1.082e-74__Lactarius camphoratus|AJ889960|1|1.082e-74__Lactarius sp. LM1195|KM576491|1|1.082e-74__Microglossum truncatum|KJ513009|1|1.468e-73__uncultured fungus|DQ437688|1|1.082e-74__Lactarius sp. (in: basidiomycete fungi)|MF352749|1|1.082e-74__Lactarius sp. C28|AJ534901|1|1.082e-74__uncultured Lactarius|AJ893212|1|1.082e-74__Lactarius sp. 'camphoratus-PA01'|OP74907…	Leotia lubrica|AY544687|0.984|0__uncultured Ascomycota|AY969283|0.983|0__uncultured fungus|AB468632|0.983|0__Pseudeurotium hygrophilum|JQ780647|0.983|0__Flagellospora curvula|OR243774|0.983|0__Geomyces sp. WNF-15A|JN657522|0.982|0__Geomyces sp. MF506|KM096313|0.982|0__Geomyces sp. MF514|KM096321|0.982|0__Geomyces sp. MF569|KM096360|0.982|0__Geomyces sp. MF581|KM096369|0.982|0__fungal sp.|KT714156…	Microglossum	Microglossum olivaceum	TRUE	TRUE	FALSE	FALSE
RHW111	uncultured Guignardia__Diaporthe novem__Phomopsis tuberivora__Diaporthe sp. 1-19__Diaporthe sp. 1-41__Diaporthe sp. 1-49__Diaporthe vaccinii__Phyllosticta sp. 1 ICMP 18855__Phomopsis sp. U4A2-A__Phomopsis mali__Dothideomycetes sp. genotype 568__Diaporthe passiflorae__Diaporthe amygdali__Diaporthe cotoneastri__Diaporthe ampelina__Diaporthe sclerotioides__Phyllosticta capitalensis__Phomopsis sp. FH…	NA	Mazzantia galii|MH863563|1|2.358e-80__Diaporthe sp. 1-19|JF502435|0.993|1.179e-78__Diaporthe sp. 1-41|JF502450|0.993|1.179e-78__Diaporthe sp. 1-49|JF502452|0.993|1.179e-78__Phyllosticta sp. 1 ICMP 18855|JN225921|0.993|1.179e-78__Phyllosticta capitalensis|KF417626|0.993|1.179e-78__Phomopsis sp. 2 JM-2013|JX944074|0.993|1.179e-78__Myrothecium sp. M11-GM-123|JX984617|0.993|1.179e-78__fungal sp. NLR-…	Mazzantia galii|MH863563|1|1.522e-90	Mazzantia galii|MH863563|1|8.683e-80	Microascospora fragariae|MK311252|0.991|0__Ophiodiaporthe cyatheae|OQ804418|0.989|0__fungal sp.|KT289860|0.989|0__Diaporthe amygdali|AB454226|0.988|0__Phomopsis prunorum|OQ231481|0.988|0__Phomopsis sp. MUCC0103|AB454229|0.988|0__Phomopsis mali|AB665315|0.987|0__Diaporthe sp.|MK299422|0.987|0__sordariomycete sp. G10-S54|AY190249|0.987|0__sordariomycete sp. G10-S55|AY190250|0.987|0__Diaporthe phase…	Phomatospora	Phomatospora berkeleyi	FALSE	FALSE	FALSE	FALSE
FP2415	Ascomycota sp. PIMO_6__Cystofilobasidium sp. CanS-31__Mucor piriformis__Dothideomycetes sp. agrFF1087__Dothideomycetes sp. agrFF1089__Dothideomycetes sp. agrFF329__Neophyllis melacarpa__Psora decipiens__fungal sp. agrD058__fungal sp. agrD350__fungal sp. agrD382__Physcia dimidiata__Physcia stellaris__Tremellomycetes sp. SH8-1-Y10__Tremellomycetes sp. SH8-1-Y6__Scutellospora alterata__Dothideales s…	Cystofilobasidium capitatum|MT552603|0.998|6.71e-289__Cystofilobasidium sp. RY-7|AB259905|0.993|0__uncultured Cystofilobasidium|JX132837|0.991|5.786e-293__Cystofilobasidium bisporidii|KY107450|0.981|0__Cystofilobasidium infirmominiatum|NG_058742|0.981|0	Ascomycota sp. PIMO_6|JF705932|1|1.175e-59__Cystofilobasidium sp. CanS-31|JF817308|1|2.358e-80__Tremellomycetes sp. SH8-1-Y10|KC184843|1|2.358e-80__Tremellomycetes sp. SH8-1-Y6|KC184840|1|2.358e-80__Dothideales sp. 80 OA-2013|JX535090|1|1.287e-68__Rhodosporidiobolus aff. lusitaniae CBS 9002|AM158324|1|2.358e-80__fungal sp.|KT289611|1|4.121e-64__uncultured Ascomycota|FR682157|1|1.536e-90__uncultur…	Rhodosporidiobolus aff. lusitaniae CBS 9002|AM158324|1|6.752e-68__uncultured Basidiomycota|AM901748|1|6.752e-68__uncultured fungus|FJ777817|1|6.752e-68__Cystofilobasidium sp. B88|LT602879|1|1.556e-66__Cystofilobasidium sp.|KY305022|1|6.752e-68__Cystofilobasidium bisporidii|MT925120|1|6.752e-68__Cystofilobasidium capitatum|AY052489|1|6.752e-68__uncultured Cystofilobasidium|HG937044|1|6.752e-68__Di…	Ascomycota sp. PIMO_6|JF705932|1|2.937e-142__Dothideales sp. 80 OA-2013|JX535090|1|5.537e-151__Rhodosporidiobolus aff. lusitaniae CBS 9002|AM158324|1|7.642e-119__fungal sp.|KT289611|1|1.283e-146__uncultured Ascomycota|FR682157|1|2.689e-171__uncultured Basidiomycota|AM901748|1|7.642e-119__uncultured fungus|OL738790|1|4.281e-134__Cystofilobasidium sp. B88|LT602879|1|7.642e-119__Cystofilobasidium sp…	NA	Hericium	Hericium coralloides	FALSE	FALSE	TRUE	TRUE
RHRW17	Penicillium sp. HLS2-6__Aspergillus sp. C.Ino 14__Chaetomium grande__Penicillium brasilianum__Epicoccum nigrum__Ascochyta medicaginicola__Leptosphaeria conoidea__Dothideomycetes sp. 402P__Dothideomycetes sp. 409P__Dothideomycetes sp. 411P__Pleosporaceae sp. 417H__Pleosporales sp. 428P__Phaeosphaeriaceae sp. 432P__Pleosporales sp. 438H__Pleosporales sp. 439.2H__Pleosporales sp. 457.1H__Pleosporale…	Ascomycota sp. ARIZ OCAsh2-7|JN120334|1|1.393e-277__Penicillium rubens|MF276662|1|0__Penicillium sp. F10|JQ775564|1|1.165e-290__Penicillium sp. 5/97-5|AJ279476|1|2.293e-294__Penicillium humuli|MT133739|1|3.421e-260__Penicillium obscurum|KP016815|1|2.808e-261__Penicillium sp. ES3A-F10|KC545372|1|1.89e-263__Penicillium candidofulvum|KC411712|1|2.808e-261__Penicillium sp. F0210-26Y1|HG008758|1|2.422…	Epicoccum nigrum|AB693795|1|2.358e-80__Ascochyta medicaginicola|KF846010|1|2.358e-80__Dothideomycetes sp. 402P|HE579290|1|2.358e-80__Dothideomycetes sp. 409P|HE579296|1|2.358e-80__Dothideomycetes sp. 411P|HE579298|1|2.358e-80__Pleosporales sp. 428P|HE579306|1|2.358e-80__Phaeosphaeriaceae sp. 432P|HE579308|1|2.358e-80__Pleosporales sp. 438H|HE579309|1|2.358e-80__Pleosporales sp. 439.2H|HE579311|1|…	NA	Aspergillus sp. SGE18|JN709036|1|4.089e-185__Aspergillus sp. PG277|AB916513|1|3.062e-186__fungal sp. 51649|KP890441|1|8.36e-187__fungal sp. 57604|KP890442|1|8.36e-187__fungal sp.|MT529657|1|8.36e-187__uncultured Ascomycota|KJ461339|1|6.208e-188__uncultured fungus|KT758119|1|8.36e-187__Pleosporales sp.|ON710942|1|1.914e-88__Pleosporineae sp.|KX815483|1|1.914e-88__Cucurbitariaceae sp.|ON866473|1|1.…	Penicillium rubens|KP329775|1|0__Penicillium obscurum|LT984538|1|0__Neophaeosphaeria conglomerata|AF250824|1|0__Eurotiales sp. NC1321|KP202976|1|0__Exserohilum rostratum|MN644631|1|0__Buergenerula spartinae|MN644556|1|0__uncultured fungus|FN666067|1|9.634e-74__Penicillium albidum|MH866522|1|0__Penicillium dipodomyicola|GQ161752|1|0__uncultured Penicillium|KC920884|1|0__Penicillium aethiopicum|MN6…	Coniothyrium	Coniothyrium olivaceum	TRUE	FALSE	TRUE	TRUE
FP2129	Eurotiomycetes sp. PIMO_376__Exophiala aquamarina__Exophiala opportunistica__Exophiala sp. CBS 119919__Lentaria byssiseda__Exophiala capensis__Ramaria flavobrunnescens__Ramaria flavobrunnescens var. aromatica__Ramaria pinicola__Ramaria rubella__Ramaria magnipes__Ramaria rubella f. rubella__Ramaria sp. 8 AK-2012__Exophiala sp. NH512__Cladophialophora parmeliae__fungal sp. acwVHT4_16__Exophiala sp.…	NA	Eurotiomycetes sp. PIMO_376|JF749178|1|6.403e-81__Exophiala aquamarina|JF747080|1|6.403e-81__Exophiala opportunistica|JF747125|1|6.403e-81__Exophiala sp. CBS 119919|JF747056|1|6.403e-81__Exophiala capensis|KT716400|1|6.403e-81__Exophiala sp. NH512|AB701673|1|6.403e-81__Cladophialophora parmeliae|JQ342180|1|6.403e-81__fungal sp. acwVHT4_16|JQ070491|1|6.403e-81__Exophiala sp. B403|JX573536|1|6.403e…	Kavinia alboviridis|MZ159756|1|7.619e-162__uncultured Gomphales|OW844385|0.984|1.484e-124__Clavariadelphus sp.|OK346582|0.982|4.837e-77	Lentaria byssiseda|MT196983|1|1.396e-86__Ramaria pinicola|DQ365649|1|1.396e-86__uncultured Eutypa|LC015712|1|2.063e-89__Kavinia aff. alboviridis UC2022816|KP814530|1|1.396e-86__uncultured Basidiomycota|AY969793|1|1.396e-86__uncultured fungus|ON122439|1|2.063e-89__Ramaria sp.|PP923647|1|1.396e-86__Selenosporella falcata|MH860962|1|2.063e-89__Lentaria sp.|ON479746|1|1.396e-86__Ramaria sp. OSC 65995…	uncultured fungus|OW840287|1|3.567e-203	Kavinia	Kavinia alboviridis	TRUE	TRUE	TRUE	TRUE
FP2152	Hygrophorus aureus__Coprinellus sp. 3 LGN-2011__Pholiota limonella__Melanoleuca bataillei__Melanoleuca friesii__Lyophyllum leucophaeatum__Collybia sordida__Collybia cirrhata__Tricholosporum porphyrophyllum__Amanita sp. YM2578__Cortinarius sp. YM3105__Cortinarius sp. YM2210__Cortinarius sp. YM3119__Cortinarius sp. YM2628__Cortinarius sp. YM1291__Cortinarius sp. YM2522__Entoloma sp. YM2790__Laccari…	Hygrophorus sp.|OP558644|1|0__Hygrophorus pseudohypothejus|MW762779|1|0__Hygrophorus hypothejus|MW600486|1|0__Hygrophorus alpinus|MW762752|0.996|0	Hygrophorus aureus|JF908076|1|2.358e-80__Hygrophorus sp. g3-10-2|AB972829|1|2.358e-80__Hygrophorus sp. 1 DL-2015|KT800311|1|2.358e-80__uncultured fungus|AB251834|1|2.358e-80__Hygrophorus sp.|MF352720|1|2.358e-80__Hygrophorus boyeri|MG882090|1|2.358e-80__Hygrophorus speciosus var. kauffmanii|MG882104|1|1.13e-79__Hygrophorus meridionalis|MG882081|1|2.358e-80__Hygrophorus siccipes|MG882096|1|2.358e-…	Hygrophorus aureus|JF908076|1|4.721e-82__Hygrophorus hypothejus|MG882083|1|4.721e-82__uncultured Hygrophorus|HM146822|1|4.721e-82__uncultured fungus|OM876260|0.984|2.533e-60__Hygrophorus sp.|MF352720|0.981|2.624e-76__Hygrophorus alpinus|MW762962|0.981|2.624e-76__Hygrophorus pseudohypothejus|MW762991|0.981|5.676e-76	Hygrophorus sp.|MF352720|1|5.366e-103__Hygrophorus hypothejus|MG882084|1|5.366e-103__Hygrophorus aureus|JF908076|0.994|5.967e-100__uncultured fungus|OM876260|0.994|2.657e-101__uncultured Hygrophorus|LS449105|0.994|5.967e-100__Hygrophorus pseudohypothejus|MW762991|0.984|1.369e-96	Hygrophorus cossus|KF291207|0.982|0__Hygrophorus lucorum|KF291212|0.981|0	Hygrophorus	Hygrophorus hypothejus	TRUE	TRUE	FALSE	FALSE
FP2216	Hysterangium pterosporum__Russula anatina__Ramaria formosa__Itajahya rosea__uncultured Gautieria__Russula delica__Ramaria acris__Ramaria flavobrunnescens__Ramaria flavobrunnescens var. aromatica__Ramaria rainierensis__Ramaria rubella__Ramaria magnipes__Ramaria concolor__Ramaria rubella f. rubella__Ramaria sp. 8 AK-2012__Ramaria cf. gracilis AGK 017__uncultured Phallus__Hysterangium sp. MHY2012__R…	Phallus impudicus|AY152404|1|0__uncultured Basidiomycota|AY969303|0.997|0__Russula sp.|OR910623|0.99|0__Russula exalbicans|AY293156|0.988|0__Lactifluus deceptivus|AY707093|0.984|0	Itajahya rosea|KF481955|1|6.403e-81__Dictyophora rubrovolvata|CP114124|1|6.403e-81__Phallus indusiatus|AF324157|1|6.403e-81__Dictyophora phalloidea|AF324162|1|6.403e-81__Phallus impudicus|AF324171|1|6.403e-81__Phallus ultraduplicatus|KJ591584|1|6.403e-81__Itajahya sp. BAB-4821|KR155002|1|6.403e-81__Itajahya sp. BAB-4917|KR155014|1|6.403e-81__Itajahya sp. BAB-4918|KR155015|1|6.403e-81__Itajahya sp…	uncultured Phallus|OY844318|1|5.883e-77__Phallus impudicus|MT512648|1|5.883e-77__uncultured fungus|GQ999338|1|5.883e-77__Lysurus cruciatus var. nanus|NR_119473|1|2.922e-105__Lysurus cruciatus|OQ055115|1|2.922e-105__Ramaria concolor|KX574470|0.993|2.616e-79__Ramaria pseudogracilis|MT055948|0.993|2.616e-79__Ramaria sp.|KY462516|0.993|2.616e-79__Hysterangium sp.|MW680412|0.993|2.616e-79__Gomphales s…	uncultured Phallus|OP467052|1|2.677e-101__Phallus impudicus|MK386842|1|2.677e-101__uncultured fungus|KM374377|1|2.677e-101__Phallus sp.|ON864814|1|2.677e-101__uncultured Pleosporales|MF487331|1|2.677e-101__Phallus hadriani|MT947746|1|2.677e-101__Ramaria rainierensis|KR673634|0.993|1.735e-77__Ramaria concolor|KX574470|0.993|4.08e-78__Ramaria cf. gracilis AGK 017|JQ408222|0.993|1.735e-77__Ramaria p…	Phallus impudicus|MT512648|1|1.028e-298__Russula parazurea|OR165790|1|0__Russula delica|KY013343|0.996|0__Russula sp. LM487|KM576535|0.996|1.169e-284__uncultured Russula|MW282680|0.996|1.169e-284__Russula cf. parazurea|MK278592|0.996|0__Russula anatina|JF908698|0.993|9.178e-300__Phallus hadriani|NG_064896|0.99|2.28e-276__Dictyophora rubrovolvata|CP114124|0.988|1.185e-288__Clathraceae sp. GT-2015|…	Russula	Russula cyanoxantha	TRUE	FALSE	FALSE	FALSE
FP2071	Pyronemataceae sp. POPeuph52__fungal sp. 325A TTMM-2011__Pezizales sp. UFMGCB 5028__Otidea mirabilis__Pezizomycetes sp. genotype 323__Pezizomycetes sp. genotype 545__Conoplea sp. JCM12000__Ascomycota sp. M52 XS-2012__Pezizomycetes sp. JK54__Otidea cf. bufonia GO-2009-365__Plectania melastoma__Plectania zugazae__Urnula mediterranea__Urnula padeniana__Pestalotiopsis sp. DN3__Plectania sp. NFL1__Oti…	NA	Otidea cf. bufonia GO-2009-365|KC152161|0.993|1.179e-78__Amanita sp.|MW554460|0.993|5.612e-78__uncultured fungus|FJ946964|0.993|1.179e-78__Otidea cf. bufonia SE-2015|KT275680|0.993|5.612e-78__Tomentella sp.|PQ049715|0.993|5.612e-78__Sebacina sp.|PQ049709|0.993|5.612e-78__Otidea sp.|MH571410|0.993|1.179e-78__Otidea bicolor|KU987008|0.993|5.612e-78__Otidea subpurpurea|OM722058|0.993|5.612e-78__Otid…	NA	uncultured fungus|FJ946964|1|3.481e-83__Otidea sp.|MW028106|1|3.481e-83__uncultured Otidea|HQ204692|1|3.481e-83__Otidea bufonia|JN942765|1|3.481e-83__Otidea cf. bufonia SE-2015|KT275680|0.987|4.033e-79__Otidea sp. LM3580|KM576485|0.981|1.932e-77__Otidea sp. B250|FN669231|0.981|1.932e-77	Otidea bufonia|JN941221|1|0__Otidea mirabilis|JN941218|0.998|0__uncultured fungus|EU235085|0.997|0__Otidea smithii|JN941219|0.997|0__Otidea olivaceobrunnea|OP291020|0.996|0__Otidea onotica|JN941220|0.996|0__Otidea concinna|NG_064990|0.996|0__Otidea yunnanensis|DQ248956|0.995|0__Otidea leporina|DQ248955|0.995|0__Otidea korfii|OP291017|0.994|0__Otidea subleporina|NG_242853|0.994|0__uncultured Ascom…	Otidea	Otidea bufonia	TRUE	TRUE	TRUE	TRUE
EH1841	Otidea felina__Scutellinia kerguelensis__Scutellinia patagonica__Epicoccum nigrum__Ascomycota sp. 77 MMH-2011__Otidea mirabilis__Pezizomycetes sp. genotype 101__Pezizomycetes sp. genotype 105__Pezizomycetes sp. genotype 171__Pezizomycetes sp. genotype 22__Pezizomycetes sp. genotype 37__Pezizomycetes sp. genotype 50__Pezizomycetes sp. genotype 53__Pezizomycetes sp. genotype 563__Pezizomycetes sp. …	NA	Scutellinia kerguelensis|JF908716|0.992|6.8e-68__Scutellinia patagonica|JF908720|0.992|6.8e-68__Ascomycota sp. 77 MMH-2011|HQ905446|0.992|6.8e-68__Otidea mirabilis|OM721672|0.992|6.8e-68__Pezizomycetes sp. genotype 101|JQ759215|0.992|6.8e-68__Pezizomycetes sp. genotype 171|JQ759853|0.992|6.8e-68__Pezizomycetes sp. genotype 22|JQ759772|0.992|6.8e-68__Pezizomycetes sp. genotype 37|JQ759049|0.992|6.…	Aureobasidium bupleuri|OR295746|1|3.667e-70__Aureobasidium sp. FBCC2310|LN614490|1|3.667e-70__Aureobasidium sp. FBCC2311|LN614496|1|3.667e-70__Metschnikowia sp. JSKim-2014|AB998270|1|3.667e-70__Phoma sp. FL-2014d|KP713874|1|4.976e-69__Phoma sp.|ON599109|1|4.976e-69__fungal sp.|MT112993|1|3.667e-70__Alternaria sp.|OR069537|1|3.667e-70__uncultured Ascomycota|KJ194281|1|3.667e-70__uncultured fungus|…	uncultured Syzygospora|KT728301|1|2.584e-56__uncultured fungus|JX327327|1|5.983e-65__Syzygospora sp.|OP152141|1|1.767e-59__uncultured Wilcoxina|DQ508801|1|5.983e-65__fungal sp.|MG916521|0.993|5.895e-77__Cystofilobasidiales sp.|OM987238|0.993|5.895e-77__uncultured Trichosporonaceae|MK627357|0.993|5.895e-77__uncultured Cystofilobasidiales|KX401855|0.993|5.895e-77__uncultured Clavariaceae|LR599654|0…	fungal endophyte|PQ418078|0.998|4.886e-304__Puccinia modiolae|OP369291|0.992|3.176e-194__uncultured fungus|FJ747248|0.984|8.274e-193	Sowerbyella	Sowerbyella fagicola	TRUE	FALSE	TRUE	TRUE
FP2069	Otidea felina__Scutellinia kerguelensis__Scutellinia patagonica__Otidea mirabilis__Pezizomycetes sp. genotype 105__Pezizomycetes sp. genotype 50__Pezizomycetes sp. genotype 53__Pezizomycetes sp. genotype 563__Pezizomycetes sp. genotype 611__Pezizomycetes sp. genotype 63__Scutellinia sp. YZ-2012__Pseudoplectania melaena__Urnula campylospora__Otidea unicisa__Scutellinia cejpii__fungal sp. TZ-2013__…	NA	Otidea felina|JF908509|0.993|1.179e-78__Scutellinia kerguelensis|JF908716|0.993|2.663e-77__Scutellinia patagonica|MW540933|0.993|2.663e-77__Otidea mirabilis|JN942768|0.993|1.179e-78__Pezizomycetes sp. genotype 105|JQ759372|0.993|1.179e-78__Pezizomycetes sp. genotype 50|JQ759871|0.993|2.663e-77__Pezizomycetes sp. genotype 53|JQ758696|0.993|2.663e-77__Pezizomycetes sp. genotype 563|JQ761598|0.993|1…	Otidea felina|JF908509|1|9.454e-84__Otidea mirabilis|JN942768|1|1.095e-79__Pezizomycetes sp. genotype 105|JQ759372|1|2.423e-78__Pezizomycetes sp. genotype 563|JQ761598|1|2.423e-78__Pezizomycetes sp. genotype 611|JQ761939|1|2.423e-78__fungal sp. TZ-2013|KC131379|1|2.423e-78__Otidea nannfeldtii|KF717574|1|1.135e-77__Otidea formicarum|KF717577|1|2.423e-78__Pseudoplectania episphagnum|KF305711|1|2.42…	Otidea felina|JF908509|1|9.454e-84__Otidea unicisa|KM010118|1|9.454e-84__Otidea papillata|KX389120|1|4.527e-83__Otidea sp. LM16|KM576486|1|9.454e-84__Otidea sp. B KH-2014|KM010120|1|4.527e-83__uncultured Ascomycota|EF619855|1|4.527e-83__uncultured fungus|MH834498|1|9.454e-84__Otidea sp.|OM672844|1|9.454e-84__Otidea stipitata|KY498603|1|9.454e-84__Otidea sp. 'IN01'|ON209241|1|9.454e-84__uncultured…	NA	Otidea	Otidea onotica	TRUE	TRUE	TRUE	TRUE
RHW620	Otidea felina__Scutellinia kerguelensis__Scutellinia patagonica__Otidea mirabilis__Pezizomycetes sp. genotype 105__Pezizomycetes sp. genotype 50__Pezizomycetes sp. genotype 53__Pezizomycetes sp. genotype 563__Pezizomycetes sp. genotype 611__Pezizomycetes sp. genotype 63__Pseudoplectania melaena__Urnula campylospora__Otidea unicisa__Geopora cooperi__Gilkeya compacta__Cheilymenia sp. FSHW1__Lasiobo…	Otidea nannfeldtii|OM728523|0.983|1.324e-80	Otidea felina|JF908509|1|2.358e-80__Scutellinia kerguelensis|JF908716|1|5.399e-79__Scutellinia patagonica|MW540933|1|5.399e-79__Otidea mirabilis|JN942768|1|2.358e-80__Pezizomycetes sp. genotype 105|JQ759372|1|2.358e-80__Pezizomycetes sp. genotype 50|JQ759871|1|5.399e-79__Pezizomycetes sp. genotype 53|JQ758696|1|5.399e-79__Pezizomycetes sp. genotype 563|JQ761598|1|2.358e-80__Pezizomycetes sp. geno…	NA	Otidea nannfeldtii|KM010099|0.994|3.783e-87	Cheilymenia sp. FSHW1|AF260410|0.992|9.086e-263__mycorrhizal otidean RFLP-10|AF260418|0.992|1.071e-274__Wilcoxina rehmii|AF260420|0.99|2.058e-261__Gilkeya compacta|AF260412|0.988|2.893e-256__Geopora cooperi|AF260414|0.986|6.545e-255__Lasiobolus sp. FSHW1|AF260408|0.986|3.028e-259__Otidea mirabilis|JN941218|0.984|0__Otidea bufonia|JN941217|0.984|0__Otidea yunnanensis|DQ248956|0.983|0__Otidea lepor…	Otidea	Otidea nannfeldtii	TRUE	TRUE	FALSE	FALSE
RHW531	Peziza bovina__Peziza buxea__Peziza flavida__Peziza granularis__Malvipezia lividula__Peziza moseri__Peziza pseudoammophila__Peziza pseudoviolacea__Leucosporidium fellii__Sampaiozyma ingeniosa__Sampaiozyma vanillica__Oberwinklerozyma yarrowii__Leucosporidium intermedium__Pezizomycetes sp. genotype 36__Pezizomycetes sp. genotype 69__Pezizomycetes sp. genotype 73__Pezizomycetes sp. genotype 74__Pezi…	Sporobolomyces aff. inositophilus UCDFST 72-354|KU609479|0.986|2.341e-297__Fellozyma sp.|PP907146|0.985|2.077e-277__Rhodotorula sp. NBRC 105035|AB462346|0.984|6.534e-296__Microbotryomycetes sp.|ON493908|0.981|4.974e-293	Peziza bovina|JF908555|1|2.358e-80__Peziza buxea|JF908547|1|2.358e-80__Peziza flavida|JF908546|1|2.358e-80__Peziza granularis|JF908558|1|2.358e-80__Malvipezia lividula|JF908545|1|2.358e-80__Peziza moseri|JF908534|1|2.358e-80__Peziza pseudoammophila|JF908559|1|2.358e-80__Peziza pseudoviolacea|MN737804|1|2.358e-80__Leucosporidium intermedium|AB038080|1|2.358e-80__Pezizomycetes sp. genotype 36|JQ758…	Peziza vesiculosa|AF491623|1|6.169e-124__fungal sp.|MN727967|0.993|7.167e-70__uncultured fungus|JN395279|0.993|2.948e-75	Leucosporidium intermedium|AB038080|1|6.399e-111__uncultured fungus|KP891990|1|6.399e-111__Peziza vesiculosa|AF491623|1|3.486e-113__uncultured Peziza|OV988372|1|3.486e-113__uncultured Leucosporidium|OV987091|1|6.399e-111__Leucosporidium sp.|MW764671|0.995|3.16e-109__uncultured Agaricales|MF483979|0.995|1.498e-108__fungal sp.|MG915315|0.99|1.54e-107__uncultured Leucosporidiaceae|OX033138|0.985|7.4…	fungal sp.|MT353604|1|5.357e-12__uncultured fungus|OW839622|1|5.2e-203__Peziza vesiculosa|DQ470995|0.998|1.358e-293__Peziza campestris|AF133147|0.997|0__Peziza cf. merdae CUP RPK 206|AF133151|0.995|0__Peziza echinospora|AF006309|0.993|0__Peziza praetervisa|AF139079|0.991|0__Pachyella clypeata|AF133144|0.988|0__Peziza griseorosea|AF133150|0.988|0__Peziza lobulata|DQ646544|0.987|0__Peziza brunneoat…	Peziza	Peziza vesiculosa	TRUE	TRUE	FALSE	FALSE
RHW530	Peziza granularis__Peziza ninguis__Peziza pseudovesiculosa__Peziza sp. Pz19_19s09__fungal sp.__Peziza sp. C 52153__Peziza sp. HD S.85.41__Iodowynnea auriformis__Peziza pyrophila__Peziza ampliata__Peziza domiciliana__Peziza nivalis__uncultured fungus__Peziza sp.__Peziza fimeti__Oedocephalum elegans__Peziza aff. oceanica__Peziza lobulata__Peziza martinicensis__Peziza fortoulii__Peziza nivis__Peziza…	Peziza vesiculosa|AF491624|1|0__Peziza campestris|AF133147|0.997|0__fungal sp.|KU354720|0.995|0__Peziza cf. merdae CUP RPK 206|AF133151|0.995|0__Peziza echinospora|AF006309|0.993|0__Peziza praetervisa|AF139079|0.991|0__Pachyella clypeata|AF133144|0.988|0__Peziza griseorosea|AF133150|0.988|0__Peziza lobulata|DQ646544|0.987|0__uncultured fungus|EF628968|0.986|1.379e-292__Peziza brunneoatra|AF133146…	Peziza vesiculosa|DQ470995|0.998|6.85e-293__Peziza campestris|AF133147|0.997|0__fungal sp.|KU354720|0.995|0__Peziza cf. merdae CUP RPK 206|AF133151|0.995|0__Peziza echinospora|AF006309|0.993|0__Peziza praetervisa|AF139079|0.991|0__Pachyella clypeata|AF133144|0.988|0__Peziza griseorosea|AF133150|0.988|0__Peziza lobulata|DQ646544|0.987|0__uncultured fungus|EF628968|0.986|1.275e-292__Peziza brunneoa…	NA	NA	fungal sp.|MT353604|1|8.633e-12__Peziza vesiculosa|AF491623|1|0__uncultured Peziza|OV988372|1|1.041e-155__Peziza ninguis|MT273603|0.996|2.091e-128__Peziza pseudovesiculosa|PP102634|0.996|2.076e-148__Peziza sp. C 52153|AF335170|0.996|1.35e-137__Peziza pyrophila|AF335174|0.996|1.35e-137__Peziza nivalis|AF335154|0.996|6.814e-135__Peziza fortoulii|MT273599|0.996|2.091e-128__Peziza cf. granularis|OL83…	Peziza	Peziza vesiculosa	TRUE	TRUE	FALSE	FALSE
FP2247	Russula font-queri__Amylostereum areolatum__Russula kangchenjungae__Russula aff. brevipes r-03018__Russula aff. turci r-04101__Russula delica__Lactarius quietus__Russula zvarae__Russula metachromatica__Russula tuberculosa__Russula xerampelina__Russula sp. 3 CG-2012__Russula sp. 8 RG-2012__Russula graminea__Multifurca stenophylla__Russula sp. ME13_G8__Lactifluus glaucescens__Lactifluus aff. leucop…	Russula olivacea|MT644934|0.993|0__Russula decolorans|KT933853|0.992|0__Russula cf. versicolor FH12259|KT933873|0.99|0__Russula zvarae|KT933847|0.987|0__Russula curtipes|KT933856|0.987|0__Russula emeticicolor|KT933872|0.986|0__Russula griseocarnosa|EF627044|0.986|0__Russula font-queri|KT933864|0.984|0__Russula ochroleuca|FJ644471|0.983|0__Russula cessans|MT644904|0.982|0	Russula font-queri|OR237045|1|2.358e-80__Russula kangchenjungae|NR_173732|1|2.358e-80__Russula aff. brevipes r-03018|JF834338|1|2.358e-80__Russula delica|MK409370|1|2.358e-80__Russula metachromatica|KT339251|1|2.358e-80__Russula tuberculosa|JQ902056|1|2.358e-80__Russula xerampelina|MN263021|1|2.358e-80__Russula sp. 3 CG-2012|HE817954|1|1.13e-79__Russula graminea|KJ146728|1|2.358e-80__Multifurca s…	Russula aff. turci r-04101|MH366742|1|6.663e-98__fungal sp.|MG761486|1|1.13e-63__uncultured fungus|JQ975978|1|6.663e-98__Russula roseipes|AY061716|1|6.663e-98__uncultured Russula|LS986982|0.994|7.433e-95__Russula sp.|PP386628|0.993|5.423e-72__uncultured Basidiomycota|MF533619|0.988|7.129e-84__Russula avellaneiceps|KX812819|0.984|1.707e-91	uncultured fungus|JQ975978|1|1.775e-141__Russula roseipes|AY061716|1|1.775e-141__uncultured Russula|LS447904|1|1.775e-141__Russula sp. 8 RG-2012|KC152218|0.984|9.587e-135__fungal sp.|MG761388|0.981|2.771e-71__uncultured Basidiomycota|AY969899|0.981|4.493e-133__Russula sp. 8 ATH-2019|MK982213|0.981|4.493e-133__Russula aff. roseipes|OQ322249|0.981|4.493e-133	uncultured Basidiomycota|AY969267|0.995|0__Russula sp.|OR910624|0.992|0__Russula olivacea|MT644934|0.991|0__Russula ochroleuca|MT644930|0.99|0__Russula cessans|MT644904|0.99|0__Lactarius tabidus|OY725473|0.988|0__Russula exalbicans|AY293156|0.988|0__Lactifluus vellereus|MT644926|0.984|0__Lactarius quietus|MT644885|0.982|0__Lactifluus deceptivus|AY707093|0.982|0	Russula	Russula roseipes	TRUE	TRUE	FALSE	FALSE
FP2201	Russula font-queri__Amylostereum areolatum__Russula kangchenjungae__Russula aff. brevipes r-03018__Russula delica__Lactarius quietus__Russula metachromatica__Russula tuberculosa__Russula xerampelina__Russula sp. 3 CG-2012__Russula graminea__Multifurca stenophylla__Russula sp. ME13_G8__Lactifluus glaucescens__Lactifluus aff. leucophaeus EDC-2013__Russulaceae sp. AO6-1OI__Russula sp. OJ3-2OI__Lacti…	Russula aff. delica FH12266|KT933875|0.986|0	Russula font-queri|OR237045|1|2.358e-80__Russula kangchenjungae|NR_173732|1|2.358e-80__Russula aff. brevipes r-03018|JF834338|1|2.358e-80__Russula delica|MK409370|1|2.358e-80__Russula metachromatica|KT339251|1|2.358e-80__Russula tuberculosa|JQ902056|1|2.358e-80__Russula xerampelina|MN263021|1|2.358e-80__Russula sp. 3 CG-2012|HE817954|1|1.13e-79__Russula graminea|KJ146728|1|2.358e-80__Multifurca s…	uncultured Russula|FR852122|0.995|5.323e-103	NA	fungal sp.|MT353604|1|1.211e-12__Russula sp.|OR910626|0.995|0__uncultured Basidiomycota|AY969303|0.99|0__Russula cessans|MT644904|0.99|0__Lactifluus vellereus|MT644926|0.986|0__Russula olivacea|MT644934|0.986|0__Lactarius quietus|MT644885|0.984|0__Russula exalbicans|AY293156|0.983|0__Lactifluus deceptivus|AY707093|0.983|0__Russula ochroleuca|MT644930|0.982|0	Russula	Russula chloroides	TRUE	FALSE	FALSE	FALSE
FP2435	Subuliphorum camptosporum__Valsonectria roseola__Ilyonectria europaea__Clonostachys pityrodes__Nectriopsis violacea__Chalara sp. YTH-2012b__Fusarium sp. NRRL 26803__Bryocentria brongniartii__Stephanonectria keithii__Fusarium sp. FW2PhC1__Nectriaceae sp. AS4-1__Nectriaceae sp. AS20-1__Neonectria sp. 210d__Neonectria sp. 215c__Neonectria sp. 9d__Neonectria sp. 9h__Neonectria sp. NCP02/02__Neonectri…	uncultured fungus|AB534328|0.997|0__Neonectria lugdunensis|AY357278|0.996|0__Fusarium sp. NRRL 26803|AF289654|0.995|0__Ophiocordyceps crassispora|AB067697|0.995|0__Fusarium sp. T18|KT351617|0.993|0__Ophiocordyceps sinensis|AB067700|0.993|0__Fusarium sp. 8-13p|KC790525|0.992|0__Fusarium sp. G412|KJ443073|0.992|0__Illosporium carneum|AF289655|0.992|0__Fusarium sp. 2H5-P3-P1|KM222202|0.992|0__fungal…	Rosettozyma motuoensis|MK050400|1|2.358e-80__Rosettozyma sp.|OL853571|1|2.358e-80__Neonectria lugdunensis|AY357278|0.996|0__Fusarium sp. NRRL 26803|AF289654|0.995|0__Ophiocordyceps crassispora|AB067697|0.995|0__Fusarium sp. T18|KT351617|0.993|0__Ophiocordyceps sinensis|AB067700|0.993|0__Fusarium sp. G412|KJ443073|0.992|0__Illosporium carneum|AF289655|0.992|0__fungal sp.|KT714160|0.992|0__fungal s…	Rosettozyma motuoensis|MK050400|1|3.376e-66__Rosettozyma sp.|OL853572|0.984|4.038e-56__uncultured Pyxidiophora|MK407307|0.981|8.013e-75__uncultured fungus|EU516711|0.981|8.013e-75	uncultured fungus|MW216319|0.994|2.564e-84__uncultured Ascomycota|LR603304|0.987|1.281e-74__Nectriopsis sp.|PP850525|0.987|2.878e-77__Chalara sp. YTH-2012b|JN604461|0.981|1.338e-77__uncultured Pyxidiophora|MK407307|0.981|1.309e-75__Pyxidiophora nyctalidis|MZ642306|0.981|1.309e-75	Nectriaceae sp. AS4-1|AB752247|0.999|0__Neonectria sp. 210d|JX244019|0.999|0__Neonectria sp. 215c|JX244044|0.999|0__Neonectria sp. 9h|JX243945|0.999|0__Neonectria sp. NCP02/03|JX243788|0.999|0__Neonectria sp. C_BESC_184ac|KC007215|0.999|0__Neonectria sp. C_BESC_184ae|KC007217|0.999|0__Neonectria sp. C_BESC_184f|KC007223|0.999|0__Neonectria sp. C_BESC_184v|KC007238|0.999|0__Neonectria sp. C_BESC_1…	Gliocephalis	Gliocephalis hyalina	FALSE	FALSE	TRUE	TRUE
RHW273	uncultured Choiromyces__Sporormiaceae sp. 497H__Tuber cistophilum__Tuber beyerlei__Tuber oligospermum__Tuber sp. MES361__Tuber sp. AMRH136__Tuber huizeanum__Tuber liyuanum__Tuber pseudomagnatum__Tuber cf. separans GO-2009-294__Tuber cf. separans GO-2009-330__Tuber sinosphaerosporum__Tuber sp. YM1579__Tuber sp. Pr-10-1-30__Tuber sp. S-10-6-19__Tuber sp. S-10-6-4__Preussia sp. TUEf9__Tuber sp. CMU-…	Choiromyces venosus|OM238176|0.998|0	uncultured fungus|JQ917852|1|5.399e-79__Choiromyces alveolatus|AF501258|1|5.399e-79__uncultured Tuber|EF218844|1|5.399e-79__Choiromyces sp.|MH220314|1|5.399e-79__uncultured fungus from ectomycorrhizal root|AY702769|1|5.399e-79__Choiromyces venosus|OM238176|1|2.358e-80__Choiromyces meandriformis|AF003910|1|2.358e-80__uncultured Choiromyces|JX630610|0.993|2.663e-77__Tuber cistophilum|JN392232|0.993…	Choiromyces meandriformis|EU784185|1|1.533e-120__Choiromyces venosus|OM238176|0.995|1.69e-117	Choiromyces venosus|EU837222|1|2.156e-106__Choiromyces meandriformis|AF003910|1|2.156e-106	Choiromyces meandriformis|AF054904|0.999|0__Choiromyces venosus|U42661|0.996|0__Tuber oligospermum|AM748738|0.993|0__Tuber rapaeodorum|Z49755|0.992|0__Tuber puberulum|AM748739|0.992|0__Tuber pseudoexcavatum|AM748735|0.991|0__uncultured Tuberaceae|DQ402510|0.991|0__Tuber indicum|AM748737|0.99|0__Tuber gibbosum|U42663|0.989|0__uncultured fungus|OW833835|0.988|3.292e-81__Tuber sp.|ON510779|0.988|0__…	Choiromyces	Choiromyces meandriformis	TRUE	TRUE	FALSE	FALSE
FP2128	Cantharellus lutescens__Gloeocantharellus purpurascens__Hydnum vesterholtii__Geastrum cf. triplex A KH-2011__Geastrum cf. triplex B KH-2011__Geastrum cf. triplex C KH-2011__Geastrum cf. triplex D KH-2011__Trichaster melanocephalus__Geastrum hungaricum__Geastrum indicum__Geastrum javanicum__Geastrum velutinum__Geastrum hirsutum__Geastrum schweinitzii__Geastrum sp. TENN 58926__Geastrum sp. TNS KH-A…	Cantharellus lutescens|AY082606|1|0__uncultured fungus|HQ445554|1|0__uncultured Cantharellaceae|EU046070|1|6.205e-231__uncultured Hydnum|JQ063050|1|1.358e-304__Hydnum repandum|KX449416|1|0__uncultured Cantharellus|KC412488|0.998|0__Hydnum sp.|MF352715|0.996|0__Kavinia alboviridis|GQ981505|0.996|0__Hydnum rufescens|AY293136|0.994|9.043e-268__Aspergillus flavus|CP051033|0.994|4.95e-86__Hydnum albom…	Cantharellus lutescens|AY082606|1|5.858e-107__Gloeocantharellus purpurascens|AY872281|1|6.403e-81__Rhizoctonia solani AG-4 HGII|MN160702|1|1.385e-10__uncultured fungus|HQ445539|1|3.901e-85__Craterellus sp.|OR464458|1|1.758e-15__Craterellus albidus|MW031159|1|3.958e-11__Phyllobolites sp. DL-2020d|MT957667|1|6.403e-81__Gloeocantharellus sp.|OM672727|1|6.403e-81__Craterellus sp. 'tubaeformis-IN01'|O…	uncultured fungus|LS962845|1|9.138e-127__Phaeoclavulina flaccida|OM152306|0.995|4.493e-125__fungal sp.|MK564759|0.994|4.631e-88__Phaeoclavulina cf. flaccida|OM152299|0.991|4.836e-122__Phaeoclavulina flaccida var. crispula|MW115424|0.987|2.299e-120__Phaeoclavulina abietina|JN649369|0.983|2.323e-117	Gloeocantharellus purpurascens|AY872281|1|1.076e-104__Clavariadelphus sp.|EU669258|1|5.407e-09__Phyllobolites sp. DL-2020d|MT957667|1|1.076e-104__Gloeocantharellus sp.|OM672727|0.985|1.25e-99	Cantharellus lutescens|AY082606|1|0__Gloeocantharellus purpurascens|AF184194|1|0__fungal sp.|MT353604|1|4.497e-12__uncultured fungus|HQ445543|1|0__Hydnum sp.|MF352715|1|4.296e-304__Hydnum repandum|AF347095|1|0__uncultured Cantharellaceae|EU046070|0.998|3.376e-298__uncultured Cantharellus|KC412488|0.998|0__Hydnum boreorepandum|LC717881|0.996|0__Hydnum melitosarx|OR947143|0.996|0__Hydnum repando-or…	Ramaria	Ramaria suecica	FALSE	FALSE	FALSE	FALSE
FP2119	Gloeocantharellus purpurascens__Phyllobolites sp. DL-2020d__Gloeocantharellus sp.	Gloeocantharellus purpurascens|AF184194|1|0__Phyllobolites sp. DL-2020d|MT957668|0.997|1.538e-251__Gloeocantharellus sp.|OM672727|0.994|2.073e-256	Gloeocantharellus purpurascens|AF184194|1|0	NA	NA	Phyllobolites sp. DL-2020d|MT957667|1|3.432e-277__Gloeocantharellus purpurascens|KU884901|0.994|4.578e-272	Gloeocantharellus	Gloeocantharellus purpurascens	TRUE	TRUE	FALSE	FALSE
RHW286	Lentaria byssiseda__uncultured Hysterangiales__Hysterangium sp. SOC1410__Gautieria morchelliformis__Ramaria gelatiniaurantia__Ramaria gelatinosa var. oregonensis__Ramaria stuntzii__Geastrum cf. triplex A KH-2011__Geastrum cf. triplex D KH-2011__Ramaria araiospora var. rubella__Ramaria gelatiniaurantia var. violeitingens__Ramaria rubella__Ramaria rubella f. rubella__Ramaria sp. 8 AK-2012__Geastrum…	NA	NA	Hysterangium sp. SOC1410|JN022512|1|1.249e-21__Ramaria stuntzii|JX310415|1|1.249e-21__Ramaria subbotrytis|EU525993|1|1.249e-21__Hysterangiaceae sp. LM4975|KM576427|1|1.249e-21__uncultured fungus|AM412270|1|1.249e-21__Hysterangium sp.|OR345155|1|1.249e-21__Chondrogaster sp.|KY081707|1|1.249e-21__Gomphus orientalis|OQ858425|1|1.249e-21__Ramaria aff. stuntzii|ON943363|1|1.249e-21__Mesophelliaceae sp…	NA	NA	Hysterangium	Hysterangium nephriticum	TRUE	TRUE	FALSE	FALSE
FP1985	Ramaria formosa__Aseroe arachnoidea__uncultured Hysterangiales__uncultured Gautieria__Gautieria sp. SOC1585__Gautieria morchelliformis__Ramaria rainierensis__Gautieria graveolens__Ramaria acrisiccescens__Ramaria botrytis__Ramaria concolor__Ramaria fumosiavellanea__Ramaria cf. gracilis AGK 017__Geastrum indicum__Ramaria conjunctipes var. sparsiramosa__Gautieria xinjiangensis__Ramaria cf. pallida 3…	Lysurus mokusin|KF783244|1|0__Lysurus sp.|OK586670|0.997|0	Hysterangium sp. TH8901|KT339219|1|6.403e-81__Lysurus mokusin|PQ282963|1|6.403e-81__Ramaria formosa|MH979307|0.993|3.201e-79__uncultured Hysterangiales|KC155367|0.993|3.201e-79__uncultured fungus|EU144391|0.993|3.201e-79__Ramaria sp.|MW374148|0.993|3.201e-79__Lysurus sp.|KY494891|0.993|3.201e-79__Lysurus fossatii|OM039464|0.993|3.201e-79__Ramaria aff. formosa|ON943285|0.993|3.201e-79__Ramaria sp.…	Lysurus mokusin|PQ282963|0.993|5.431e-73	uncultured fungus|OU496306|1|5.161e-116__Lysurus mokusin|PQ282963|1|2.623e-113__uncultured Agaricomycetes|OW843550|0.981|2.842e-107__Trechispora sp. PBM418|AY803753|0.981|1.395e-180	uncultured fungus|OW836383|0.995|1.256e-200	Lysurus	Lysurus mokusin	TRUE	TRUE	TRUE	TRUE
RHW812	Penicillium brasilianum__Penicillium paraherquei__Scolecobasidium fusiforme__Aspergillus awamori__Aspergillus luchuensis__Penicillium sp. EMA-2011g__Vibrissea filisporia f. filisporia__Penicillium sp. MS-2011-F37__Nigrospora sphaerica__Penicillium sp. SD273__Penicillium sp. Aj-4-3__Aspergillus hiratsukae__Penicillium sp. HF12014__Bryoscyphus sp. M230__Hyaloscypha sp. A TL-2012__Hyaloscypha sp. B …	uncultured fungus|FN557504|0.993|0__Trimmatostroma salicis|PP779776|0.993|0__Hyaloscypha hepaticicola|EU940045|0.991|0__Xerombrophila crystallifera|MH758755|0.99|0__Tetrachaetum elegans|JX967531|0.99|0__Leotiomycetes sp. 3H5-P0-P6-1|KM222243|0.989|0__Leotiomycetes sp. 5H1-M3-P8-1|KM222264|0.989|0__Rhexocercosporidium carotae|AF487896|0.989|0__Hyaloscypha variabilis|AY838792|0.989|0__Leotiomycetes…	Penicillium brasilianum|AB455514|1|1.082e-74__Penicillium paraherquei|NR_111052|1|1.082e-74__Penicillium sp. EMA-2011g|JF429680|1|1.082e-74__Nigrospora sphaerica|MW077068|1|1.082e-74__Penicillium sp. SD273|JQ306332|1|1.082e-74__Penicillium sp. Aj-4-3|JN859829|1|1.082e-74__Aspergillus hiratsukae|EU543210|1|1.082e-74__Penicillium sp. HF12014|JQ889710|1|1.082e-74__fungal sp. AM2013|KC506198|1|1.082e…	uncultured fungus|KF800217|1|1.402e-116__Aspergillus halophilicus|EF652088|1|1.402e-116__Aspergillus sp.|ON261235|1|1.402e-116__uncultured Eurotium|KF639819|1|1.402e-116	NA	Vibrissea flavovirens|AY789426|0.999|0__Vibrissea catenata|PP213254|0.997|0__Vibrissea filisporia f. filisporia|JN012017|0.987|0__Ascomycota sp. 190 OA-2013|JX535149|0.984|0__Ascomycota sp. 89 OA-2013|JX535099|0.984|0__Patellariopsis atrovinosa|KY970066|0.983|0__Leotiomycetes sp. 98 OA-2013|JX507685|0.981|0__Articulospora atra|KP234353|0.981|0	Vibrissea	Vibrissea flavovirens	TRUE	TRUE	FALSE	FALSE
FP2000	Penicillium brasilianum__Penicillium pulvillorum__Epicoccum nigrum__Aspergillus luchuensis__Penicillium sp. PSF16__Geosmithia morbida__Geosmithia sp. RJ91b__Geosmithia sp. RJ0911__Geosmithia sp. RJ0258__Geosmithia sp. MK1783__Geosmithia sp. RJ278m__Geosmithia sp. MK1835__Geosmithia sp. RJ0363__Geosmithia sp. RJ156m__Geosmithia sp. MK1811b__Geosmithia sp. RJ08m__Geosmithia sp. RJ187k__Geosmithia s…	Thermoascus thermophilus|MH876843|0.998|0__Penicillium jianfenglingense|PP381770|0.998|0__Penicillium suaveolens|MH875702|0.998|0__Penicillium daleae|MH876967|0.998|0__fungal sp. mh1887.3|GU552510|0.997|0__Penicillium javanicum|MH867915|0.994|0__Penicillium brasilianum|HM469396|0.993|0__Penicillium brefeldianum|MH873094|0.993|0__uncultured fungus|LR993885|0.993|0__Penicillium sp. ch17|KT763474|0.…	Geosmithia sp. U205|HF546223|0.993|1.179e-78__Geosmithia sp. U323|HF546314|0.993|1.179e-78__Fusarium illudens|AF178393|0.993|5.612e-78__Geosmithia sp. P7-16-7|KF934490|0.993|1.179e-78__Acremonium sp. KUC21262|KT207780|0.993|1.179e-78__Waltergamsia sp.|OQ429950|0.993|1.179e-78__Hypocreales sp. XCP-2023a|OR878363|0.993|1.179e-78__Geosmithia morbida|FN434075|0.987|5.796e-77__Geosmithia sp. RJ91b|HE6…	Penicillium sp. MS-2011-F19|HE608789|1|2.063e-89__Penicillium griseopurpureum|OQ870725|1|2.063e-89__Penicillium sp. 5309|KJ527459|1|2.063e-89__fungal sp.|KU837499|1|2.063e-89__Penicillium sp. 2 MK-2015|LN901155|1|2.063e-89__uncultured fungus|DQ178937|1|2.063e-89__Penicillium jianfenglingense|KY494984|1|2.063e-89__Penicillium albidum|MH857203|1|2.063e-89__Penicillium suaveolens|MH864249|1|2.063e-8…	Penicillium sp. s373|KJ152186|1|6.972e-85__Penicillium soli|PP384884|1|1.594e-83__Penicillium sp. 5 PB-2018e|MT732873|1|1.594e-83__uncultured Penicillium|LR886116|1|6.972e-85__Penicillium cremeogriseum|PP385517|1|1.594e-83__Penicillium janthinellum|KM268681|1|1.594e-83__Penicillium sp. MS-2011-F19|HE608789|0.993|3.479e-83__Penicillium sp. E/Pt/3/7|JX238916|0.993|3.479e-83__Penicillium sp. E/Rr/1/…	Penicillium herquei|CP098393|1|9.287e-304__Penicillium sp. 6-16M|KC143067|0.999|0__fungal sp. ZJ15|KT582262|0.999|0__fungal sp. ZJ64|KT582275|0.999|0__Penicillium limosum|EF411061|0.999|0__Penicillium janthinellum|AB293968|0.999|0__Penicillium oxalicum|PP647896|0.999|0__Penicillium sp. 8-12c|KC790520|0.998|0__Penicillium sp. MA-2019a|MK625187|0.998|0__Penicillium javanicum|EF413620|0.998|0__Penic…	Nothocastoreum	Nothocastoreum cretaceum	FALSE	FALSE	FALSE	FALSE
FP1965	Aseroe arachnoidea__Ramaria lorithamnus__Ramaria gelatinosa__Ramaria gelatinosa var. oregonensis__Clathrus ruber__Ramaria acrisiccescens__Ramaria rubripermanens__Ramaria botrytis__Ramaria concolor__Ramaria fumosiavellanea__Ramaria cf. gracilis AGK 017__Ramaria conjunctipes var. sparsiramosa__Mutinus sp. MA-2013__Blumenavia rhacodes__Clathrus delicatus__Jansia boninensis__Xylophallus xylogenus__Cl…	NA	Clathrus ruber|GQ981499|1|6.403e-81__Clathrus delicatus|MF506820|1|6.403e-81__uncultured fungus|MT703300|1|6.403e-81__Phallales sp.|MF503285|1|6.403e-81__Protubera sp.|MH016806|1|6.403e-81__Clathrus sp.|LC832088|1|6.403e-81__Kavinia himantia|PP533014|1|6.403e-81__Clathrus natalensis|MH107232|1|6.403e-81__Ileodictyon cibarium|MZ159676|1|6.403e-81__Ileodictyon gracile|MF503286|1|6.403e-81__Protuber…	Clathrus sp.|MN899090|1|4.976e-69	Clathraceae sp. GT-2015|LN875255|0.989|3.983e-277__Pseudocolus fusiformis|AF026623|0.986|1.197e-297__Phallus hadriani|NG_064896|0.984|4.644e-291	Pseudocolus fusiformis|AF026623|0.99|8.881e-160__Clathraceae sp. GT-2015|LN875255|0.989|0__Phallus impudicus|MT512648|0.988|5.211e-129__uncultured fungus|EU733617|0.987|3.075e-159__Mutinus caninus|MT644888|0.983|0__Dictyophora rubrovolvata|CP114124|0.982|0__Phallus hadriani|NG_064896|0.982|0__Ramaricium alboflavescens|AY293154|0.981|1.835e-155__Gomphus clavatus|AY752968|0.981|1.835e-155	Colus	Colus hirudinosus	FALSE	FALSE	TRUE	TRUE
FP2184	Aseroe arachnoidea__Ramaria lorithamnus__Ramaria acrisiccescens__Ramaria fumosiavellanea__Ramaria cf. gracilis AGK 017__Russula adusta__Geastrum sp. TNS KH-JPN10-731__Mutinus sp. MA-2013__Phallus merulinus__Jansia boninensis__Xylophallus xylogenus__Dictyophora rubrovolvata__Phallus indusiatus__Phallus impudicus__Phallus rugulosus__Ramaria pallida__Phallus ultraduplicatus__Russula densifolia__Russ…	Russula adusta|JF908669|1|0__Russula sp.|MW551152|1|0__uncultured fungus|DQ233754|1|0__uncultured Russula|FM992957|1|0__Russula cyanoxantha|KX267635|1|0__ectomycorrhizal root tip (Russulaceae) 172_Ny2.C-28.2|AF476997|0.998|1.066e-304__Russula nigricans|MN992514|0.994|1.646e-199__uncultured Basidiomycota|AY254875|0.993|1.191e-230__Russula densifolia|FJ845430|0.992|0__Russula thuringiaca|OM833080|0…	Russula adusta|AY061652|1|1.992e-72__Geastrum sp. TNS KH-JPN10-731|JN845190|1|6.403e-81__Jansia boninensis|MF447812|1|6.403e-81__Russula sp.|MW551152|1|1.992e-72__uncultured Basidiomycota|AY254875|1|2.461e-27__uncultured fungus|DQ233754|1|1.992e-72__ectomycorrhizal root tip (Russulaceae) 172_Ny2.C-28.2|AF476997|1|1.992e-72__Mutinus sp.|MG678534|1|6.403e-81__Mutinus bambusinus|MF447820|1|6.403e-81…	NA	NA	uncultured fungus|KF617346|1|0__Russula adusta|AF218544|0.997|0	Russula	Russula adusta	TRUE	TRUE	FALSE	FALSE
RHW1283	uncultured Setchelliogaster__Collybia sordida__Cortinarius sp. YM2522__fungal sp.__Setchelliogaster sp. TRAPPE14252__Setchelliogaster sp. TRAPPE14262__Setchelliogaster sp. TRAPPE14281__Ossicaulis lignatilis	Ossicaulis lignatilis|HE649952|0.999|0__Setchelliogaster sp. TRAPPE14281|DQ328214|0.986|0__Setchelliogaster sp. TRAPPE14262|DQ328174|0.985|0__uncultured Setchelliogaster|JF960829|0.982|0__Collybia sordida|OZ173907|0.982|0__Cortinarius sp. YM2522|AB848479|0.981|2.132e-72	NA	NA	NA	fungal sp.|MT353604|1|1.159e-11__Setchelliogaster sp. TRAPPE14281|DQ328214|0.986|0__Setchelliogaster sp. TRAPPE14252|DQ328139|0.985|0__Setchelliogaster sp. TRAPPE14262|DQ328174|0.985|0__uncultured Setchelliogaster|JF960829|0.982|3.022e-304__Cortinarius sp. YM2522|AB848479|0.981|2.577e-72	Descolea	Descolea australiensis	FALSE	FALSE	TRUE	TRUE
RHW921	Paracoccidioides lutzii__Chrysosporium merdarium__Amaurascopsis perforata__uncultured Gymnascella__Thermoascus thermophilus__Mallochia reticulata__uncultured Emmonsia__uncultured Paracoccidioides__Sporendonema casei__Sporendonema equinum__Eurotiales sp. AP-2012__Morchella sp. Mes-26__Thermomyces sp. AR__[Arthropsis] hispanica__Paracoccidioides brasiliensis__uncultured Ascosphaera__uncultured Gymn…	NA	Paracoccidioides lutzii|KT155657|0.993|5.612e-78__uncultured Emmonsia|JQ247333|0.993|1.179e-78__uncultured Paracoccidioides|KP636441|0.993|5.612e-78__Paracoccidioides brasiliensis|AB038165|0.993|5.612e-78__uncultured Ascosphaera|KP340878|0.993|1.179e-78__Ascosphaera callicarpa|JX070046|0.993|1.179e-78__Ascosphaera sp. JR-2012|KJ685947|0.993|1.179e-78__Emmonsiella sp. YM-2015b|KP101582|0.993|1.179…	Ascosphaera apis|MH633693|1|5.73e-60__uncultured Ascosphaera|KP340878|0.994|2.789e-88__Ascosphaera callicarpa|JX070046|0.994|2.789e-88__Ascosphaera sp. JR-2012|KJ685947|0.994|2.789e-88__Ascosphaera sp.|MT372954|0.994|2.789e-88__Ascosphaera aggregata|GQ867781|0.994|2.789e-88__Ascosphaera acerosa|GQ867793|0.994|2.789e-88__Ascosphaera atra|GQ867769|0.994|2.789e-88__Ascosphaera duoformis|NR_137163|0.…	Ascosphaera sp.|OQ581268|0.994|2.564e-84__Ascosphaera apis|FJ172292|0.994|1.217e-95__Ascosphaera fusiformis|MH873771|0.994|2.564e-84__Ascosphaera osmophila|NR_145261|0.994|2.564e-84__Paracoccidioides lutzii|KT155613|0.993|7.373e-72__uncultured Emmonsia|JQ247333|0.993|7.373e-72__uncultured Paracoccidioides|KP636441|0.993|7.373e-72__Paracoccidioides brasiliensis|AB035710|0.993|7.373e-72__uncultured…	NA	Pericystis	Pericystis alvei/apis	FALSE	FALSE	TRUE	TRUE
RHW326	Psoroglaena sp. BGK-2011__Dermea ariae__Dermea hamamelidis__uncultured Caloplaca__fungal sp. agrD243__fungal sp. agrD252__fungal sp. agrD254__fungal sp. agrD261__fungal sp. agrD265__fungal sp. agrD266__fungal sp. agrD434__fungal sp. agrD436__fungal sp. agrD439__uncultured Rhizophagus__Chaetothyriales sp. 16708__Lepraria aff. obtusatica BRY C56005__Phialophora sp. SGE25__Chrysothrix sp. KWS 23__Cy…	Dothideomycetes sp.|OQ526191|0.998|4.988e-272__uncultured fungus|MT236889|0.992|7.89e-286	uncultured Caloplaca|KP828172|1|2.358e-80__fungal sp. agrD252|JN053110|1|2.358e-80__fungal sp. agrD254|JN053111|1|2.358e-80__fungal sp. agrD265|JN053114|1|2.358e-80__fungal sp. agrD266|JN053115|1|2.358e-80__fungal sp. agrD434|JN053162|1|2.358e-80__fungal sp. agrD436|JN053163|1|2.358e-80__fungal sp. agrD439|JN053164|1|2.358e-80__uncultured Rhizophagus|OU496502|1|9.364e-49__Chaetothyriales sp. 1670…	Chaetothyriales sp. G7.5F1a2|KP400572|1|3.628e-100__uncultured fungus|FJ820822|1|5.858e-107__Scoliciosporum gallurae|OQ718092|1|5.858e-107__Scoliciosporum sarothamni|OQ718093|1|5.858e-107__uncultured Chaetothyriales|MK614861|1|3.628e-100__Scoliciosporum umbrinum|KX133008|1|5.858e-107__Chaetothyriales sp. 16708|JQ342183|0.993|1.281e-82__fungal sp. TRN158|AY843065|0.993|1.281e-82__fungal sp. TRN210…	Dermea ariae|AF141158|1|5.409e-73__Dermea hamamelidis|AF141157|1|5.409e-73__Lepraria aff. obtusatica BRY C56005|JQ673478|1|4.337e-78__Chrysothrix sp. KWS 23|AB764067|1|4.337e-78__Chrysothrix candelaris|OQ717814|1|4.337e-78__Arthonia mediella|OQ717698|1|4.337e-78__Chaetothyriales sp. G7.5F1a2|KP400572|1|4.721e-82__fungal sp.|MG916112|1|4.721e-82__uncultured fungus|EF521252|1|4.721e-82__uncultured …	Pertusaria corallina|JX000074|1|5.449e-205__Dothideomycetes sp.|OQ526191|0.998|6.741e-283__Saccharata sp.|OK053794|0.996|1.225e-144__uncultured fungus|MT236889|0.994|5.432e-284	Dermea	Dermea ariae	TRUE	TRUE	TRUE	TRUE
FP2077	Tuber sp. ZB1501__Tuber sp. 1 MV-2011__Tuber sp. YM1579__Tuber sp. LM2867__Tuber sp. LM4087__Tuber sp. CMU-MTUF1__Tuber sp. CMU-MTUF2__Tuber sp. CMU-MTUF3__Tuber sp. CMU-MYMTUF01__Tuber sp. CMU-MYMTUF02__uncultured fungus__Tuber baoshanense__Tuber sp.__uncultured Tuber__Tuber sp. J56__Tuber foetidum__Tuber lusitanicum__Tuber thailandicum__Tuber davidlopezii__Tuber luyashanense__Tuber mongolicum__…	NA	NA	uncultured fungus|AJ875372|1|1.336e-99__Tuber sp.|OQ064897|1|1.336e-99__uncultured Tuber|AY634173|1|1.336e-99__Trichophaea woolhopeia|MW695284|1|1.336e-99__uncultured Tuberaceae|AJ879643|1|1.336e-99__Tuber borchii|EU784422|1|1.336e-99__Tuber sp. NZT9801|AM900421|1|1.336e-99__Tuber sp. NZT9509|AM900425|1|1.336e-99__Tuber sp. NZT9505|AM900428|1|1.336e-99__Tuber sp. NZT0221|AM900430|1|1.336e-99__Tub…	Tuber sp. LM4087|KM576678|1|6.082e-88__uncultured fungus|AJ875372|1|5.603e-90__Tuber sp.|OQ064897|1|5.603e-90__uncultured Tuber|AY634173|1|5.603e-90__Tuber sp. J56|AJ534706|1|6.082e-88__Tuber foetidum|AJ557543|1|6.082e-88__Tuber lusitanicum|MT621651|1|1.278e-88__Tuber mongolicum|OP902309|1|2.679e-89__Trichophaea woolhopeia|MW695284|1|5.603e-90__uncultured Tuberaceae|AJ879643|1|5.603e-90__Tuber bo…	uncultured fungus|OW834615|0.997|1.096e-201	Tuber	Tuber rapaeodorum	TRUE	TRUE	TRUE	TRUE
FP2093	Scolecobasidium fusiforme__Bryoscyphus sp. M230__Hyaloscypha sp. A TL-2012__Hyaloscypha sp. B TL-2012__Pezoloma ciliiferum__Xerombrophila crystallifera__Ascocoryne sarcoides__Leotiomycetes sp. 3H5-P0-P6-1__Leotiomycetes sp. 5H1-M3-P8-1__Leotiomycetes sp. 5H1-P0-P7-3__Leotiomycetes sp. 5H1-P3-P5-1__Leotiomycetes sp. 5H1-S3-P4-2__Bulgariella pulla__Helotiales sp. MF580__Geomyces sp. MF506__Geomyces…	Bulgariella pulla|KJ704850|0.999|0__Hyaloscypha hepaticicola|EU940045|0.992|0__fungal sp.|KU354746|0.991|0__Hyaloscypha variabilis|AY838792|0.991|0__Rhexocercosporidium carotae|AF487896|0.989|0__Ascomycota sp. Mo12|EU887763|0.989|0__Bryoscyphus sp. M230|EU940065|0.988|0__Helotiales sp. MF580|KM096368|0.988|0__Cadophora luteo-olivacea|HM116763|0.988|0__Ascomycota sp. MV14|EU887739|0.988|0__Cyathic…	Bulgariella pulla|KJ704850|0.999|0__fungal sp.|KU354746|0.991|0__Hyaloscypha variabilis|AY838792|0.991|0__Ascomycota sp. Mo12|EU887763|0.989|0__Bryoscyphus sp. M230|EU940065|0.988|0__Helotiales sp. MF580|KM096368|0.988|0__Cyathicula microspora|EU940015|0.988|0__Hyaloscypha sp. A TL-2012|EU940023|0.987|0__Pezoloma ciliiferum|EU940068|0.987|0__Leotiomycetes sp. 5H1-S3-P4-2|KM222278|0.987|0__Leotiom…	NA	uncultured fungus|KM493295|1|5.858e-107	uncultured fungus|OW835080|0.987|3.211e-28	Bulgariella	Bulgariella pulla	TRUE	TRUE	TRUE	FALSE
FP2154	Tubaria sp. PBM3355__Cleistocybe carneogrisea__Tricholoma viridiolivaceum__Deconica sp. TENN051714__Galerina marginata__Pholiota gummosa__Hemipholiota populnea__Tricholoma saponaceum__Asterophora lycoperdoides__Asterophora parasitica__Clitocybe nebularis__Collybia sordida__Lepista saeva__Gliophorus aff. psittacinus CFMR JP-4__Deconica montana__Termitomyces sp. Ol__Agrocybe rivulosa__Phaeomyces du…	Hygrophorus pudorinus|DQ444861|0.996|0__Hygrophorus russula|KF291218|0.993|0__Hygrophorus cossus|KF291207|0.991|0__Agaricus bisporus|OW971916|0.989|1.507e-240__Asterophora parasitica|AJ496255|0.987|0__Asterophora lycoperdoides|AJ496254|0.986|0__Collybia sordida|OZ173910|0.986|0__Pseudoclitopilus rhodoleucus|KU058577|0.986|0__Leucocybe candicans|AY771609|0.985|0__Notholepista sp.|MZ435871|0.985|0_…	Hygrophorus pudorinus|DQ444861|0.996|0__Hygrophorus russula|KF291218|0.993|0__Hygrophorus cossus|KF291207|0.991|0__Agaricus bisporus|OW971916|0.989|1.133e-240__Asterophora parasitica|AJ496255|0.987|0__Asterophora lycoperdoides|AJ496254|0.986|0__Collybia sordida|OZ173910|0.986|0__Pseudoclitopilus rhodoleucus|KU058577|0.986|0__Leucocybe candicans|AY771609|0.985|0__Clitocybe subditopoda|AY771608|0.9…	NA	NA	fungal sp.|MT353604|1|3.859e-12__Hygrophorus olivaceoalbus|AY586662|0.998|0	Hygrophorus	Hygrophorus olivaceoalbus	TRUE	TRUE	FALSE	FALSE
FP1951	Descolea tenuipes__Tricholoma viridiolivaceum__Galerina marginata__Hemipholiota populnea__Tulostoma beccarianum__Tricholoma saponaceum__Inocybe tigrina__Asterophora lycoperdoides__Asterophora parasitica__Mallocybe myriadophylla__Lepista saeva__Deconica montana__Phaeomyces dubiosus__Rhizoctonia sp. AG-A__Pseudoclitopilus rhodoleucus__Limnoperdon incarnatum__uncultured fungus__Pseudolaccaria pachyp…	Panaeolus sphinctrinus|DQ459375|1|3.512e-128__Ramariopsis kunzei|GU187647|1|9.45e-136__Tulostoma beccarianum|KU519074|0.998|0__Asterophora lycoperdoides|AJ496254|0.996|2.125e-134__Asterophora parasitica|AJ496255|0.996|2.125e-134__Deconica montana|DQ465342|0.996|2.125e-134__uncultured fungus|GU564910|0.996|2.125e-134__Cyathus bulleri|MH988748|0.996|1.21e-137__Conocybe apala|DQ437683|0.996|1.884e-1…	Tulostoma beccarianum|KU519074|1|2.192e-129__Ceratobasidium ramicola|MH864418|1|2.048e-56__Rhizoctonia solani|CP059660|1|2.048e-56__Cyathus striatus|OM238189|0.992|1.095e-56__Tricholoma viridiolivaceum|JF706318|0.981|0__Tricholoma saponaceum|AY654883|0.981|0	NA	Tricholoma viridiolivaceum|JF706318|0.983|0__Tricholoma saponaceum|AY654883|0.983|0__Pseudoclitopilus rhodoleucus|KU058577|0.983|0__Limnoperdon incarnatum|AF426952|0.983|0__Tulostoma macrocephalum|AF026625|0.983|0__Coprinus comatus|AY665772|0.983|0__Rhodocybella rhododendri|MN475233|0.983|0__Descolea tenuipes|HQ832432|0.982|0__Hemipholiota populnea|MT241785|0.982|0__Asterophora parasitica|AJ49625…	Tulostoma beccarianum|KX640979|1|4.364e-141__Tulostoma simulans|MK278634|0.984|0__Tulostoma berteroanum|MK278632|0.983|0__Tulostoma albicans|MK278628|0.982|0__Tulostoma adhaerens|MK278627|0.982|0__Inocybe tigrina|OZ176085|0.981|2.511e-211__Tulostoma pygmaeum|MK278640|0.981|0__Macrocystidia cucumis|PP102584|0.981|8.33e-181__Tulostoma macrosporium|MK278638|0.981|0__Tulostoma cf. berteroanum|MK27863…	Broomeia	Broomeia congregata	FALSE	FALSE	TRUE	TRUE
RHW605	Cladosporium psychrotolerans__Cladosporium dominicanum__Cladosporium fusiforme__Cladosporium halotolerans__Cladosporium sp. ZJ-2008016__Pezicula cinnamomea__Ramularia vizellae__Cladosporium sp. MS-2011-F10__Cladosporium sp. MS-2011-F14__Penicillium sp. KNUC259__Cladosporium sp. Z1__Ramularia collo-cygni__Monilinia sp. F0612__Dothideomycetes sp. genotype 498__Mycosphaerellaceae sp. 10 MU-2012__Zym…	Sphaerosoma trispora|MH722262|0.994|0	NA	uncultured fungus|MF971381|1|3.049e-92__Cladosporium sp. 10c_co2|KC181950|0.988|2.734e-88__uncultured Cladosporium|KP235587|0.988|2.734e-88__uncultured basal lineage fungus|HM240101|0.984|4.726e-58__Cladosporium psychrotolerans|OW987349|0.983|1.318e-86__Cladosporium dominicanum|DQ780358|0.983|1.318e-86__Cladosporium fusiforme|NR_119608|0.983|1.318e-86__Cladosporium halotolerans|KP701911|0.983|1.3…	uncultured fungus|OW833679|1|1.682e-46__Allantophomopsis cytisporea|CP103031|0.987|1.753e-72__Lachnum sp. FBCC2331|LN614512|0.987|1.753e-72__Sarea difformis|AY590786|0.987|1.753e-72__Allantophomopsis lycopodina|CP103004|0.987|1.753e-72__Pezicula cinnamomea|AY354258|0.981|5.182e-71__Monilinia sp. F0612|AB693917|0.981|5.182e-71__Zymoseptoria tritici ST99CH_3D1|LT854279|0.981|5.182e-71__Botrytis sp.…	NA	Sphaerosoma	Sphaerosoma trispora	TRUE	TRUE	FALSE	FALSE
FP2348	Aspergillus awamori__Aspergillus luchuensis__Aspergillus cremeus__Penicillium sp. MS-2011-F37__Penicillium copticola__Aspergillus sp. 711__Eurotiomycetes sp. genotype 613__Aspergillus hiratsukae__fungal sp. CG05A-3__fungal sp. YN09A-3__Aspergillus puulaauensis__Penicillium sp. 8L2__Aspergillus felis__Aspergillus sp. 33b__Wallemia sp. 36a__Aspergillus sclerotiorum__Aspergillus campestris IBT 28561…	uncultured fungus|KC670776|1|5.598e-186__Wolfiporia cocos|EF397600|0.996|0__uncultured Aspergillus|KR131431|0.994|7.564e-191__Aspergillus penicillioides|DQ985959|0.994|1.021e-195__Aspergillus chevalieri|XR_006253224|0.992|7.377e-201__Aspergillus ruber|U00970|0.992|1.903e-195__Aspergillus glaucus|NG_063391|0.992|3.003e-186__Eurotium athecium|AB002082|0.992|4.057e-191__Aspergillus cristatus|AB00207…	Aspergillus sp. 711|JQ409268|1|2.358e-80__Eurotiomycetes sp. genotype 613|JQ761962|1|2.358e-80__fungal sp. CG05A-3|JX049532|1|2.358e-80__fungal sp. YN09A-3|JX049534|1|2.358e-80__Aspergillus sp. 33b|KC834761|1|2.358e-80__Aspergillus sp. DY115-21-8-M4|KF411579|1|2.358e-80__Aspergillus sp. MAR13|KJ882916|1|2.358e-80__fungal sp. 59834|KP890392|1|2.358e-80__fungal sp. 59845|KP890409|1|2.358e-80__Asper…	fungal sp.|MF965585|1|2.922e-105__uncultured fungus|FJ524295|1|2.922e-105__Eurotiales sp. IC2|KX238810|1|2.922e-105__Aspergillus penicillioides|OM745114|1|2.922e-105__Aspergillus vitricola|KT809146|1|2.922e-105__Ganoderma lucidum|MN636778|1|2.922e-105	Wallemia mellicola|OP596062|1|6.758e-180__Wallemia sp.|MZ687379|1|8.008e-120__uncultured fungus|JX317206|1|1.614e-172__Eurotiales sp. IC2|KX238810|1|4.133e-91__uncultured Aspergillus|LR889193|1|4.133e-91__Aspergillus spinosus|OP889565|1|2.829e-119__Aspergillus vitricola|EF652046|1|4.133e-91__Ganoderma lucidum|MN636778|1|4.133e-91__uncultured Wallemia|MT924933|1|1.285e-111__Wallemia marietelkes|NR…	Ceriporia mellita|OQ476775|0.995|0__Aspergillus penicillioides|AY753205|0.995|0__Aspergillus restrictus|AB008407|0.994|0__uncultured fungus|KC670776|0.992|0__Aspergillus chevalieri|AP024422|0.992|0__fungal sp. CFK2|AB183355|0.992|0__fungal sp. K21|AB183364|0.992|0__fungal sp. K22|AB183368|0.992|0__fungal sp. K25|AB183370|0.992|0__Aspergillus glaucus|AF548072|0.991|0__Aspergillus flavus|AF548060|0…	Phaeoclavulina	Phaeoclavulina cyanocephala	TRUE	FALSE	TRUE	TRUE
RHRW3	Epicoccum nigrum__Ophiosphaerella agrostidis__Ascochyta medicaginicola__Dothideomycetes sp. 402P__Dothideomycetes sp. 409P__Dothideomycetes sp. 411P__Pleosporaceae sp. 417H__Pleosporales sp. 428P__Phaeosphaeriaceae sp. 432P__Pleosporales sp. 438H__Pleosporales sp. 439.2H__Pleosporales sp. 457.1H__Pleosporales sp. 457.2H__Pleosporales sp. 457H__Pleosporales sp. 473H__Pleosporales sp. 477H__Pleospo…	Allophoma tropica|NG_069057|1|0__Allophoma sp.|MW040201|0.999|0__Phoma costaricensis|HE608244|0.999|0__Allophoma acanthi|PP218113|0.999|0__Allophoma minor|NG_069787|0.999|0__Remotididymella destructiva|NG_069048|0.998|0__Stagonosporopsis sp.|MN893911|0.998|0__Ectophoma pomi|NG_070362|0.998|0__Didymellaceae sp. YH-2018b|MH257501|0.998|0__Didymellaceae sp. YH-2018c|MH257503|0.998|0__Stagonosporopsi…	Epicoccum nigrum|AB693795|1|2.358e-80__Ascochyta medicaginicola|KF846010|1|2.358e-80__Dothideomycetes sp. 402P|HE579290|1|2.358e-80__Dothideomycetes sp. 409P|HE579296|1|2.358e-80__Dothideomycetes sp. 411P|HE579298|1|2.358e-80__Pleosporales sp. 428P|HE579306|1|2.358e-80__Phaeosphaeriaceae sp. 432P|HE579308|1|2.358e-80__Pleosporales sp. 438H|HE579309|1|2.358e-80__Pleosporales sp. 439.2H|HE579311|1|…	Didymellaceae sp. PGP8|JX243825|1|3.667e-70__Septoria steviae|KF251238|1|3.667e-70__Stagonosporopsis sp. Ecu120|KF472142|1|3.667e-70__fungal sp. E13600K|KF467142|1|9.549e-65__fungal sp. E14429I|KM265542|1|3.667e-70__fungal sp. E15106B|KM265884|1|3.667e-70__fungal sp.|PQ427249|1|3.667e-70__uncultured fungus|KT328890|1|3.667e-70__Stagonosporopsis sp.|MH884110|1|3.667e-70__leaf litter ascomycete str…	Ophiosphaerella agrostidis|KR709051|1|3.198e-79__uncultured Stagonosporopsis|LR136762|1|3.198e-79__Didymellaceae sp. PGP8|JX243825|1|3.198e-79__Didymellaceae sp. 12103|KF019209|1|3.198e-79__Didymellaceae sp. 12104|KF019210|1|3.198e-79__Septoria steviae|KF251238|1|3.198e-79__Periconia byssoides|KR709054|1|3.198e-79__fungal sp. E13600K|KF467142|1|3.198e-79__uncultured Didymellaceae|LR781776|1|3.198…	Boeremia lycopersici|MW092552|1|0__dothideomycete sp. G6-S57|AY190269|0.999|0__dothideomycete sp. G9-S50|AY190272|0.999|0__dothideomycete sp. G9-S53|AY190273|0.999|0__dothideomycete sp. P|AY275186|0.999|0__Ascochyta medicaginicola var. medicaginicola|DQ109961|0.999|0__Ascochyta medicaginicola|EU167575|0.998|0__Remotididymella destructiva|AB454203|0.998|0__Paraconiothyrium fuckelii|AB665313|0.998|…	Ascochyta	Ascochyta	TRUE	TRUE	TRUE	FALSE
RHW517	Epicoccum nigrum__Ascochyta medicaginicola__Leptosphaeria conoidea__Dothideomycetes sp. 402P__Dothideomycetes sp. 409P__Dothideomycetes sp. 411P__Pleosporaceae sp. 417H__Pleosporales sp. 428P__Phaeosphaeriaceae sp. 432P__Pleosporales sp. 438H__Pleosporales sp. 439.2H__Pleosporales sp. 457.1H__Pleosporales sp. 457.2H__Pleosporales sp. 457H__Pleosporales sp. 473H__Pleosporales sp. 477H__Pleosporale…	Plenodomus biglobosus/Leptosphaeria biglobosa 'brassicae' group|FO905468|0.991|0__Plenodomus lingam/Leptosphaeria maculans 'lepidii' group|FO905981|0.99|0__Plenodomus biglobosus/Leptosphaeria biglobosa 'thlaspii' group|FO905808|0.99|0__Pleosporaceae sp. M315|KJ443134|0.988|0__Parastagonospora nodorum SN15|CP069025|0.988|0__Parastagonospora nodorum|CP022810|0.987|0__Parastagonospora avenae f. sp. …	uncultured fungus|JX366937|1|2.358e-80__Parastagonospora allouniseptata|KU058711|1|2.358e-80__Setophoma pseudosacchari|MK539969|1|2.358e-80__Setophoma sacchari|KJ476144|1|2.358e-80__Pleosporales sp. r310|HQ649948|1|2.358e-80__Epicoccum nigrum|AB693795|0.993|1.179e-78__Ascochyta medicaginicola|KF846010|0.993|1.179e-78__Dothideomycetes sp. 402P|HE579290|0.993|1.179e-78__Dothideomycetes sp. 409P|HE5…	Camarosporidiella laburnicola|KY497784|1|1.336e-99__Camarosporidiella laburni|MH855253|1|1.336e-99__Camarosporidiella clematidis|NR_159745|0.994|5.525e-82__Camarosporium sp.|MG065734|0.994|6.621e-98__Camarosporidiella premilcurensis|MF434176|0.994|6.621e-98__Camarosporidiella spartii|KJ562215|0.994|6.621e-98__cf. Camarosporium sp. 1 PWC-2017|KY929128|0.989|3.235e-96__Camarosporidiella eufemiana|N…	Camarosporium aureum|NR_137970|1|2.371e-74__Dothideomycetes sp.|OM237282|1|2.167e-76__Camarosporium sp.|MG065734|1|2.167e-76__cf. Camarosporium sp. 1 PWC-2017|KY929128|1|2.371e-74__cf. Camarosporium sp. 2 PWC-2017|KY929129|1|2.167e-76__cf. Camarosporium sp. 5 PWC-2017|KY929133|1|2.167e-76__Camarosporidiella laburnicola|KY497784|1|2.167e-76__Camarosporidiella arezzoensis|MF434118|1|2.167e-76__Cama…	fungal sp.|MT353604|1|1.442e-11__Camarosporidiella laburnicola|NG_063628|0.999|0__Paraleptosphaeria polylepidis|MK795720|0.999|0__Camarosporidiella elongata|DQ678009|0.999|0__Plenodomus lingam JN3|FP929128|0.999|0__Phaeosphaeriaceae sp. KF291|KM096161|0.998|0__uncultured Ascomycota|AY969197|0.998|2.508e-293__Plenodomus biglobosus/Leptosphaeria biglobosa 'thlaspii' group|FO905808|0.998|0__Ochraceo…	Cucurbitaria	Cucurbitaria laburni	FALSE	FALSE	TRUE	TRUE
RHW518	Epicoccum nigrum__Ascochyta medicaginicola__Leptosphaeria conoidea__Dothideomycetes sp. 402P__Dothideomycetes sp. 409P__Dothideomycetes sp. 411P__Pleosporaceae sp. 417H__Pleosporales sp. 428P__Phaeosphaeriaceae sp. 432P__Pleosporales sp. 438H__Pleosporales sp. 439.2H__Pleosporales sp. 457.1H__Pleosporales sp. 457.2H__Pleosporales sp. 457H__Pleosporales sp. 473H__Pleosporales sp. 477H__Pleosporale…	Plenodomus biglobosus/Leptosphaeria biglobosa 'brassicae' group|FO905468|0.991|0__Plenodomus lingam/Leptosphaeria maculans 'lepidii' group|FO905981|0.99|0__Plenodomus biglobosus/Leptosphaeria biglobosa 'thlaspii' group|FO905808|0.99|0__Pleosporaceae sp. M315|KJ443134|0.988|0__Parastagonospora nodorum SN15|CP069025|0.988|0__Parastagonospora nodorum|CP022810|0.987|0__Parastagonospora avenae f. sp. …	uncultured fungus|JX366937|1|2.358e-80__Parastagonospora allouniseptata|KU058711|1|2.358e-80__Setophoma pseudosacchari|MK539969|1|2.358e-80__Setophoma sacchari|KJ476144|1|2.358e-80__Pleosporales sp. r310|HQ649948|1|2.358e-80__Epicoccum nigrum|AB693795|0.993|1.179e-78__Ascochyta medicaginicola|KF846010|0.993|1.179e-78__Dothideomycetes sp. 402P|HE579290|0.993|1.179e-78__Dothideomycetes sp. 409P|HE5…	Camarosporidiella laburnicola|KY497784|1|1.336e-99__Camarosporidiella laburni|MH855253|1|1.336e-99__Camarosporidiella clematidis|NR_159745|0.994|5.525e-82__Camarosporium sp.|MG065734|0.994|6.621e-98__Camarosporidiella premilcurensis|MF434176|0.994|6.621e-98__Camarosporidiella spartii|KJ562215|0.994|6.621e-98__cf. Camarosporium sp. 1 PWC-2017|KY929128|0.989|3.235e-96__Camarosporidiella eufemiana|N…	Camarosporium aureum|NR_137970|1|2.371e-74__Dothideomycetes sp.|OM237282|1|2.167e-76__Camarosporium sp.|MG065734|1|2.167e-76__cf. Camarosporium sp. 1 PWC-2017|KY929128|1|2.371e-74__cf. Camarosporium sp. 2 PWC-2017|KY929129|1|2.167e-76__cf. Camarosporium sp. 5 PWC-2017|KY929133|1|2.167e-76__Camarosporidiella laburnicola|KY497784|1|2.167e-76__Camarosporidiella arezzoensis|MF434118|1|2.167e-76__Cama…	fungal sp.|MT353604|1|3.384e-12__Camarosporidiella laburnicola|NG_063628|0.999|0__Paraleptosphaeria polylepidis|MK795720|0.999|0__Camarosporidiella elongata|DQ678009|0.999|0__Plenodomus lingam JN3|FP929128|0.999|0__Phaeosphaeriaceae sp. KF291|KM096161|0.998|0__uncultured Ascomycota|AY969197|0.998|7.614e-293__Plenodomus biglobosus/Leptosphaeria biglobosa 'thlaspii' group|FO905808|0.998|0__Ochraceo…	Cucurbitaria	Cucurbitaria laburni	FALSE	FALSE	TRUE	TRUE
FP1644	Ascomycota sp. 77 MMH-2011__Pezizales sp. agrFF722__Pezizales sp. UFMGCB 5028__Pezizomycetes sp. genotype 101__Pezizomycetes sp. genotype 34__Pezizomycetes sp. genotype 37__Pezizomycetes sp. genotype 50__Pezizomycetes sp. genotype 53__Pezizomycetes sp. genotype 535__Pezizomycetes sp. genotype 545__Pezizomycetes sp. genotype 622__Pezizomycetes sp. genotype 63__Pezizomycetes sp. genotype 93__Pezizo…	NA	Pezizomycetes sp. genotype 928 JMUR-2014|KJ508291|1|2.358e-80__fungal sp.|MF347752|1|2.358e-80__Pezizaceae sp.|ON528579|1|2.358e-80__Pulvinula sp.|MZ091959|1|2.358e-80__cf. Pulvinula sp.|MT156534|1|2.358e-80__fungal endophyte|OM974845|1|2.358e-80__Pulvinula archeri|OR149300|1|2.358e-80__Pezizomycotina sp. 11120|GQ153099|1|2.358e-80__Pezizomycotina sp. 11142|GQ153115|1|2.358e-80__Pezizomycotina sp…	NA	NA	NA	Pulvinula	Pulvinula johannis	TRUE	FALSE	TRUE	TRUE
FP2087	Hyphodiscus hyaloscyphoides__Stamnaria americana__Helotiales sp. 79 OA-2013__Helotiales sp. 82 OA-2013__Hymenoscyphus imberbis__Phaeohelotium geogenum__Strasseria geniculata__Ceuthospora sp. CLX1009__Ceuthospora sp. CLX1010__Ceuthospora sp. CLX2095__Ceuthospora sp. CLX2357__Ceuthospora sp. CLX2379__Ceuthospora sp. CLX2406__Ceuthospora sp. CLX2710__Ceuthospora sp. CLX3538__Ceuthospora sp. CLX3539_…	Ascocoryne turficola|AY789276|0.999|0__uncultured Ascomycota|AY969283|0.993|0__Ascocoryne cylichnium|AY789393|0.993|0__fungal endophyte sp. MSU-2259|AY219040|0.992|0__Lasiobelonium lonicerae|LC434583|0.991|0__Lasiobelonium sp.|OQ473129|0.99|0__Phacidium faciforme|KY676725|0.989|0__Trichopezizella otanii|LC434590|0.989|0__Varicosporium elodeae|JN938734|0.988|0__Hymenoscyphus imberbis|KX090864|0.98…	Ascocoryne turficola|AY789276|0.999|0__uncultured Ascomycota|AY969283|0.993|0__Ascocoryne cylichnium|AY789393|0.993|0__fungal endophyte sp. MSU-2259|AY219040|0.992|0__Lasiobelonium lonicerae|LC434583|0.991|0__Phacidium faciforme|KY676725|0.989|0__Trichopezizella otanii|LC434590|0.989|0__Lachnum nothofagi|OQ473131|0.988|0__Varicosporium elodeae|JN938734|0.988|0__Hymenoscyphus imberbis|KX090864|0.9…	NA	NA	Ascocoryne turficola|AY789277|0.998|0__Lachnum cf. pygmaeum|KY200579|0.988|0__Strasseria geniculata|KY633600|0.986|0__Calvophomopsis rubenticola|KY633595|0.986|0__Gloeopycnis protuberans|KY633594|0.986|0__Phacidium faciforme|KY633603|0.986|0__Helotiales sp. 79 OA-2013|JX507671|0.984|0__Helotiales sp. 82 OA-2013|JX507675|0.984|0__Allantophomopsis lycopodina|CP103004|0.984|0__Articulospora tetracla…	Sarcoleotia	Sarcoleotia turficola	FALSE	FALSE	TRUE	TRUE
FP2088	Hyphodiscus hyaloscyphoides__Stamnaria americana__Helotiales sp. 79 OA-2013__Helotiales sp. 82 OA-2013__Hymenoscyphus imberbis__Phaeohelotium geogenum__Strasseria geniculata__Ceuthospora sp. CLX1009__Ceuthospora sp. CLX1010__Ceuthospora sp. CLX2095__Ceuthospora sp. CLX2357__Ceuthospora sp. CLX2379__Ceuthospora sp. CLX2406__Ceuthospora sp. CLX2710__Ceuthospora sp. CLX3538__Ceuthospora sp. CLX3539_…	Ascocoryne turficola|AY789276|0.999|0__uncultured Ascomycota|AY969283|0.993|0__Ascocoryne cylichnium|AY789393|0.993|0__fungal endophyte sp. MSU-2259|AY219040|0.992|0__Lasiobelonium lonicerae|LC434583|0.991|0__Lasiobelonium sp.|OQ473129|0.99|0__Phacidium faciforme|KY676725|0.989|0__Varicosporium elodeae|JN938734|0.988|0__Hymenoscyphus imberbis|KX090864|0.987|0__Phaeohelotium epiphyllum|LC434558|0.…	Ascocoryne turficola|AY789276|0.999|0__uncultured Ascomycota|AY969283|0.993|0__Ascocoryne cylichnium|AY789393|0.993|0__fungal endophyte sp. MSU-2259|AY219040|0.992|0__Lasiobelonium lonicerae|LC434583|0.991|0__Phacidium faciforme|KY676725|0.989|0__Trichopezizella otanii|LC434590|0.989|0__Lachnum nothofagi|OQ473131|0.988|0__Varicosporium elodeae|JN938734|0.988|0__Hymenoscyphus imberbis|KX090864|0.9…	NA	NA	fungal sp.|MT353604|1|3.897e-12__Ascocoryne turficola|AY789277|0.998|0__Lachnum cf. pygmaeum|KY200579|0.988|0__Calvophomopsis rubenticola|KY633602|0.986|0__Gloeopycnis protuberans|KY633597|0.986|0__Helotiales sp. 79 OA-2013|JX507671|0.984|0__Helotiales sp. 82 OA-2013|JX507675|0.984|0__Allantophomopsis lycopodina|CP103004|0.984|0__Articulospora tetracladia|OR243772|0.982|0__Crinula caliciiformis|A…	Ascocoryne	Ascocoryne turficola	TRUE	TRUE	FALSE	FALSE
RHRW22	Ascochyta medicaginicola__Phoma sp. ZHA__Petrakia echinata__Lizonia sexangularis__Bipolaris sp. FAPB.1__Remotididymella destructiva__Paraconiothyrium fuckelii__Parastagonospora nodorum__Nigrograna mackinnonii__Phoma sp. fMP1d__Biatriospora carollii__Phoma sp. 1 OB-2014__Zopfia rosatii__Phoma sp.__fungal sp.__Biatriospora sp. MUT 4902__uncultured Ascomycota__uncultured fungus__fungal sp. ZJ28__fun…	fungal sp.|KU354721|0.999|0__fungal sp. ZJ28|KT582237|0.999|0__dothideomycete sp. G6-R56|AY190268|0.999|0__dothideomycete sp. G6-S57|AY190269|0.999|0__dothideomycete sp. G6 IC406|AY382648|0.999|0__Ascochyta phacae|EU167570|0.999|0__Phoma herbarum|LR215837|0.999|0__Lizonia sexangularis|EU940061|0.998|0__Remotididymella destructiva|AB454203|0.998|0__Phoma sp.|MN826498|0.998|0__fungal sp. ZJ8|KT5822…	Ascochyta phacae|EU167570|1|0__Phoma herbarum|LR215837|0.999|0__Lizonia sexangularis|EU940061|0.998|0__Remotididymella destructiva|AB454203|0.998|0__Phoma sp.|MN826498|0.998|0__Ascochyta medicaginicola var. medicaginicola|DQ109961|0.998|0__uncultured Phaeosphaeriaceae|EF024754|0.998|0__Ascochyta rabiei|EU167600|0.998|0__Didymella macrostoma|MN906951|0.998|0__uncultured fungus|KC671099|0.997|0__Ph…	NA	NA	Stagonosporopsis rhizophila|CP068501|0.994|0__Phoma sp.|MH047199|0.993|0__Heterophoma verbasci-densiflori|JQ768399|0.993|0__Phoma herbarum|AY293791|0.992|0__Didymella pinodella|CP113359|0.992|0__Phoma sp. 1 OB-2014|KM387394|0.989|0__Ascochyta rabiei|CP095291|0.987|0__Ascochyta pisi|CP113328|0.985|0	Ascochyta	Ascochyta clinopodiicola	TRUE	FALSE	TRUE	FALSE
RHW155	Davidiellaceae sp. 431P__Davidiellaceae sp. 518P__Cladosporium sp. 4 FMAF-2011__Cladosporium allii__Cladosporium phlei__fungal sp. agrD165__Dothideomycetes sp. genotype 35__Neobulgaria sp. 6743-R2__Passalora robiniae__Helotiales sp. 133 OA-2013__Helotiales sp. 211 OA-2013__Helotiales sp. 272 OA-2013__Cladosporium sp. 0609ALT32D2-C__Cladosporium sp. 0609ALT36H6-PH2__Cladosporium sp. 0609ALT26X3-WH…	Neobulgaria pura|FJ176865|0.993|0__Apioperdon pyriforme|AF026619|0.988|2.993e-177__uncultured fungus|GU564910|0.983|1.415e-181__Lyophyllum sp. MSG166|KU058570|0.982|1.612e-167__Cyathus bulleri|MH988748|0.981|1.812e-183__Nidula niveotomentosa|GU296099|0.981|3.18e-180	Neobulgaria sp. 6743-R2|KC008924|1|2.358e-80__Helotiales sp. 133 OA-2013|JX507693|1|2.358e-80__Ombrophila janthina|KC411996|1|2.358e-80__Helotiales sp. UFMGCB 1629|KJ417835|1|2.358e-80__Ascomycota sp. UASW1375|KP881468|1|2.358e-80__Ascomycota sp.|KU712237|1|2.358e-80__fungal sp.|MT820096|1|2.358e-80__Neobulgaria sp. K35|KR072504|1|2.358e-80__uncultured Ascomycota|KT160520|1|2.358e-80__uncultured …	Cladosporium herbarum|ON711645|1|4.708e-14__Neobulgaria pura|KC411997|0.994|9.782e-101__Cladosporium sp. 4 FMAF-2011|HQ228328|0.993|2.172e-76__Cladosporium allii|MG589137|0.993|2.172e-76__Cladosporium phlei|NR_120013|0.993|2.172e-76__fungal sp. agrD165|JN053096|0.993|2.172e-76__Dothideomycetes sp. genotype 35|JQ758636|0.993|2.172e-76__Passalora robiniae|AF222833|0.993|2.172e-76__Cladosporium sp. …	Neobulgaria pura|KC411997|1|1.992e-72__Antrodiella hoehnelii|KR673645|0.986|4.936e-69	Neobulgaria koningiana|MK185672|0.996|0__Aspergillus flavus|CP051065|0.994|0__Neobulgaria premnophila|U45445|0.991|0__Vascellum pratense|MK278313|0.99|0__Lycoperdon marginatum|MK278315|0.989|0__uncultured fungus|LC220717|0.988|0__Lycoperdon curtisii|MK278307|0.988|0__Lycoperdon cf. lividum|MK278309|0.985|0__Calvatia lloydii|MK277671|0.984|0__Morganella subincarnata|MK278381|0.983|0__Utraria excip…	Calvatia	Calvatia gardneri	TRUE	FALSE	FALSE	FALSE
RHW619	Sarcoscyphaceae sp. 568P__Kompsoscypha phyllogena__Pezizomycetes sp. genotype 30__Pezizomycetes sp. genotype 41__Pezizomycetes sp. genotype 48__Pezizomycetes sp. genotype 555__Pezizomycetes sp. genotype 97__fungal sp. P6N27__Harmoniella junipericola__Sarcosomataceae sp.1 G1 CIM1_6__Sarcosomataceae sp.1 G1 EXH1_21__Pezizomycetes sp. genotype 939 JMUR-2014__Strobiloscypha cupressina__Paurocotylis s…	NA	NA	Paurocotylis pila|KX577773|1|9.388e-213__Kompsoscypha phyllogena|MT907443|0.991|2.138e-59__Pezizomycetes sp. genotype 30|JQ758974|0.991|2.138e-59__Pezizomycetes sp. genotype 41|JQ758942|0.991|2.138e-59__Pezizomycetes sp. genotype 48|JQ758674|0.991|2.138e-59__Pezizomycetes sp. genotype 555|JQ761535|0.991|2.138e-59__Pezizomycetes sp. genotype 97|JQ759159|0.991|2.138e-59__fungal sp. P6N27|KF735056|0…	Paurocotylis pila|EU784396|1|9.454e-84__Paurocotylis sp. TL2440|KP191977|0.987|2.317e-80__uncultured fungus|KX220315|0.981|1.118e-78	Paurocotylis pila|U53382|0.996|0__Geopyxis majalis|DQ248958|0.991|0__Lasiobolus papillatus|AF010588|0.981|0	Paurocotylis	Paurocotylis pila	TRUE	TRUE	FALSE	FALSE
RHW70	Itajahya rosea__Trichaleurina javanica__Phallus sp. 1 LL-2013__Phallus serratus__Phallus merulinus__Dictyophora rubrovolvata__Phallus indusiatus__Dictyophora phalloidea__Phallus impudicus__Phallus ultraduplicatus__Schenella pityophila__Phallus multicolor__Phallus cinnabarinus__Itajahya sp. BAB-4821__Itajahya sp. BAB-4917__Itajahya sp. BAB-4918__Itajahya sp. BAB-5069__fungal sp.__uncultured fungus…	Trichaleurina javanica|KF418269|1|0__Phallus sp.|MZ997260|0.996|0__Phallus lutescens|MN131075|0.994|0__Phallus dongsun|MN131074|0.994|0__Phallus echinovolvatus|MZ326141|0.982|0	Trichaleurina javanica|KF418251|1|3.198e-79__Phallus sp. 1 LL-2013|KF052621|1|6.403e-81__Phallus serratus|KF052622|1|6.403e-81__Phallus indusiatus|JN182874|1|6.403e-81__Phallus impudicus|MT947717|1|6.403e-81__Phallus haitangensis|KU705382|1|6.403e-81__Phallus sp.|MG678523|1|6.403e-81__Dictyophora sp.|MG678509|1|6.403e-81__Phallus cf. multicolor|MF372136|1|6.403e-81__Phallus mengsongensis|KF052624…	Trichaleurina javanica|KF418252|1|2.063e-89__uncultured fungus|LC577955|1|2.864e-09__Orbilia oligospora|HQ730902|1|2.864e-09__Phallus lutescens|MN131078|0.987|8.331e-30	Trichaleurina javanica|JX669838|1|2.922e-105__Sarcosomataceae sp.|MN684679|1|2.922e-105__Phallus sp.|MZ997261|1|8.569e-47	fungal sp.|MT353604|1|1.437e-12__Trichaleurina javanica|MG859241|0.996|0__uncultured fungus|OW835094|0.992|5.875e-200__Phallus hadriani|NG_064896|0.987|3.05e-253__Dictyophora rubrovolvata|CP114124|0.986|1.701e-265__Mutinus caninus|MT644888|0.984|7.866e-264	Sarcosoma	Sarcosoma thwaitesii	TRUE	FALSE	FALSE	FALSE
RHW1216	Chrysosporium merdarium__Mniaecia jungermanniae__Chaenothecopsis pusilla__Pochonia sp. LS-2013__Hypocreales sp. Di59-5__Pochonia sp. LS-2013b__Lachnum lanariceps__fungal sp.__uncultured fungus__Helotiales sp.__Lachnum sp.__Pochonia sp. LC-2016__Pochonia sp.__Claussenomyces olivaceus__Clavicipitaceae sp.__Lachnopsis sp.__Vexillomyces sp.__uncultured Helotiales__Rhytisma japonicum__Nematococcomyces…	NA	Mniaecia jungermanniae|EU940185|0.987|6.063e-75__uncultured fungus|KC965165|0.987|5.796e-77__Chrysosporium merdarium|KT155833|0.981|2.799e-75__Chaenothecopsis pusilla|AY795866|0.981|2.799e-75__Lachnum lanariceps|PP701689|0.981|2.799e-75__fungal sp.|OR269233|0.981|2.799e-75__Helotiales sp.|MT028048|0.981|2.799e-75__Lachnum sp.|PP701683|0.981|2.799e-75__Claussenomyces olivaceus|KY661432|0.981|2.799…	NA	Pochonia sp. LS-2013|KC626045|1|2.263e-06__Hypocreales sp. Di59-5|KC514858|1|2.263e-06__Pochonia sp. LS-2013b|KF741827|1|2.263e-06__fungal sp.|MG916387|1|2.263e-06__uncultured fungus|MT088512|1|2.263e-06__Pochonia sp. LC-2016|KU686687|1|2.263e-06__Pochonia sp.|MH128191|1|2.263e-06__Clavicipitaceae sp.|MN527448|1|2.263e-06__Vexillomyces sp.|MZ676044|1|9.757e-05__Clavicipitaceae sp. LZ-2024a|PQ0453…	fungal sp.|MT353604|1|1.164e-11__Metazoa environmental sample|HG996011|0.982|0	Hemiglossum	Hemiglossum congolense	FALSE	FALSE	FALSE	FALSE
FP2079	Jafnea semitosta	NA	NA	Jafnea semitosta|JN012012|1|0	NA	NA	Jafnea	Jafnea semitosta	TRUE	TRUE	FALSE	FALSE
FP1655	Trichophaea sp. 1 ZWG-2011__ascomycete sp. BEG01__Sphaerosporella brunnea__Pseudosarcosoma latahense__Sphaerosporella aff. brunnea SGT-2012__Geopora cooperi__Gilkeya compacta__Humaria hemisphaerica__Cheilymenia sp. FSHW1__Lasiobolus sp. FSHW1__mycorrhizal otidean RFLP-10__Otidea nannfeldtii__Otidea sp. LM4111__Lotinia verna__Strobiloscypha cupressina__Melanospora kurssanoviana__fungal sp.__fungal…	uncultured fungus|OW835196|0.982|3.858e-47__Dendryphion nanum|MW306291|0.982|3.858e-47__Pulchromyces fimicola|EF442002|0.982|0	Trichophaea sp. 1 ZWG-2011|JN129415|1|5.399e-79__Sphaerosporella brunnea|KC008076|1|5.399e-79__Pseudosarcosoma latahense|EU652356|1|5.399e-79__Sphaerosporella aff. brunnea SGT-2012|JX030216|1|5.399e-79__Otidea nannfeldtii|OM721809|1|5.399e-79__Otidea sp. LM4111|KM576487|1|5.399e-79__Lotinia verna|KP195730|1|5.399e-79__fungal sp.|KX095148|1|5.399e-79__fungal sp. F3_OT3-250|KT804119|1|5.399e-79__fu…	Helvella crispa|KC152111|1|2.567e-84__Helvella sp. SOC902|FJ235143|1|2.567e-84__uncultured Ascomycota|MF528504|0.993|1.281e-82__uncultured fungus|KM247705|0.993|1.281e-82__uncultured Helvella|LS982418|0.993|1.281e-82__Helvella albella|KT875007|0.993|1.281e-82__Helvella lacunosa|AJ544211|0.993|1.281e-82__Helvella maculata|EU669212|0.993|1.281e-82	uncultured fungus|KP897719|1|6.109e-94__uncultured Pyronemataceae|EU195340|0.991|1.232e-112__Melanospora kurssanoviana|KP981479|0.99|1.406e-153__fungal sp. 9 RJ-2015|KU516632|0.988|3.08e-181__Melanospora sp.|MK018590|0.987|9.078e-71__uncultured Pezizales|KF000585|0.987|2.608e-118__Trichophaea woolhopeia|MW424530|0.987|1.223e-117__uncultured Sordariomycetes|LR602192|0.987|1.102e-69__uncultured Tri…	Ascodesmis sphaerospora|U53372|0.995|6.729e-252__Paurocotylis pila|U53382|0.995|2.664e-255__Trichophaea hybrida|U53390|0.995|3.297e-205__Cheilymenia sp. FSHW1|AF260410|0.993|9.628e-250__mycorrhizal otidean RFLP-10|AF260418|0.993|9.628e-250__Humaria hemisphaerica|AF260416|0.991|5.545e-247__Pulvinula carbonaria|DQ787826|0.991|1.706e-293__Wilcoxina mikolae|U62014|0.991|3.301e-248__Wilcoxina rehmii|A…	Pulvinula	Pulvinula cinnabarina	TRUE	FALSE	TRUE	FALSE
FP1630	Alternaria alstroemeriae__Alternaria tenuissima__Alternaria sp. KJ-2012__Alternaria quercus__Alternaria sp. 10/S/Pa/2/1/1__Alternaria sp. 3/S/Pa/2/8/4__Alternaria sp. ZZ-y-104__Alternaria sp. 12182__Alternaria sp. Fataf-15__Alternaria sp. YEP731__Alternaria sp. YEP822__fungal sp. P8N16__fungal sp. YT-2014-TypeH__Alternaria sp. SW3__Alternaria sp. xz17__Inocybe sp. LM5774__Alternaria arborescens__…	Inocybe krieglsteineri|OK146919|1|1.836e-172__uncultured Inocybe|FN393096|0.998|9.549e-282__Inocybe sp. LM5774|KM576438|0.997|2.856e-256__Inocybe praetervisa|AM882720|0.996|1.205e-277__Inocybe sp.|OP151587|0.995|1.261e-94__Inocybe aff. praetervisa BB-2010|HM189772|0.994|7.902e-171__Inocybe aff. praetervisa SJ84178|AM882966|0.993|8.447e-248__Pseudosperma sp.|MT072906|0.988|3.338e-79__Pseudosperma …	uncultured fungus|JX032039|1|2.808e-42__Inocybe sp. LM5774|KM576438|0.992|1.359e-69__Inocybe krieglsteineri|KJ938769|0.992|1.359e-69__Inocybe praetervisa|HQ586860|0.992|1.359e-69__uncultured Inocybe|FJ816727|0.992|1.359e-69__Inocybe aff. praetervisa SJ84178|AM882966|0.985|1.495e-66	Inocybe lacera|GQ267473|1|2.076e-119__uncultured fungus|LS952393|1|2.076e-119__Inocybe helobia|HQ604409|1|2.076e-119__Inocybe lacera var. lacera|HQ604410|1|2.076e-119__Inocybe sp.|MZ054347|0.995|1.023e-117__Inocybaceae sp.|MK536898|0.995|1.023e-117__Inocybe nitidiuscula|HQ604405|0.995|1.023e-117__ectomycorrhizal root tip 169_Ny2.B2-26.1|AF477000|0.994|9.32e-93__Inocybe lacera var. heterosperma|KY…	Alternaria alstroemeriae|OP163662|1|2.358e-80__Alternaria tenuissima|AF397218|1|2.358e-80__Alternaria sp. KJ-2012|JN867439|1|2.358e-80__Alternaria quercus|KC329620|1|2.358e-80__Alternaria sp. 10/S/Pa/2/1/1|JX040814|1|2.358e-80__Alternaria sp. 3/S/Pa/2/8/4|JX040709|1|2.358e-80__Alternaria sp. ZZ-y-104|KC200095|1|2.358e-80__Alternaria sp. 12182|KC981080|1|2.358e-80__Alternaria sp. Fataf-15|KC218459…	Inocybe sp. LM5774|KM576438|0.998|8.245e-276__Inocybe krieglsteineri|MH366602|0.998|1.79e-264__Inocybe praetervisa|HQ641103|0.998|0__uncultured Inocybe|FN393096|0.998|7.154e-270	Inocybe	Inocybe subfusispora	TRUE	FALSE	FALSE	FALSE
RHW736	uncultured Geosmithia__Rasamsonia aegroticola__Rasamsonia piperina__Cookeina sinensis__fungal sp.__uncultured fungus__Helvella atroides__Geodina salmonicolor__Wynnea gigantea__Wynnea macrospora__Rasamsonia sp.__Geodina guanacastensis__Microstoma apiculosporum__Helvella sp. HL-2024d__Wynnea americana__Cookeina tricholoma__Rasamsonia eburnea__Rasamsonia argillacea	NA	Wynnea gigantea|MK335781|1|2.358e-80__uncultured Geosmithia|JX945651|0.987|2.84e-74__Rasamsonia aegroticola|GU165729|0.987|2.84e-74__Rasamsonia piperina|GU165727|0.987|2.84e-74__Cookeina sinensis|AF394028|0.987|6.063e-75__uncultured fungus|JX351408|0.987|2.84e-74__Helvella atroides|KU739812|0.987|2.84e-74__Wynnea macrospora|MK335784|0.987|5.796e-77__Rasamsonia sp.|MK630678|0.987|2.84e-74__Helvell…	NA	NA	fungal sp.|MT353604|1|3.984e-12__Wynnea gigantea|MK335791|0.989|0__Wynnea americana|MK335788|0.984|0__Wynnea macrospora|MK335793|0.983|0	Phillipsia	Phillipsia domingensis	FALSE	FALSE	FALSE	FALSE
FP1988	Ramaria lorithamnus__Ramaria gelatinosa__Ramaria gelatinosa var. oregonensis__Clathrus ruber__Ramaria botrytis__Blumenavia rhacodes__Clathrus delicatus__Jansia boninensis__Xylophallus xylogenus__Clathrus archeri__Piloderma byssinum__Ramaria sp. 2A3__leaf litter basidiomycete sp. 19/2-32__Lactarius sp. G048__Clathraceae sp. GT-2015__Hydnocristella latihypha__uncultured fungus__Gloeocantharellus ac…	NA	Clathrus ruber|GQ981499|1|3.198e-79__Clathrus delicatus|MF506820|1|3.198e-79__Clathrus archeri|KJ702363|1|2.939e-75__uncultured fungus|MT703300|1|3.198e-79__Phallales sp.|MF503285|1|3.198e-79__Protubera sp.|MH016806|1|3.198e-79__Clathrus sp.|LC832088|1|3.198e-79__Kavinia himantia|PP533014|1|3.198e-79__Clathrus natalensis|MH107232|1|3.198e-79__Ileodictyon cibarium|MZ159676|1|3.198e-79__Phallogaste…	Clathrus ruber|GQ981499|0.993|3.688e-70__Clathrus delicatus|MF506820|0.993|3.688e-70__Clathrus archeri|KJ702363|0.993|3.688e-70__Ramaria sp. 2A3|AB973801|0.993|4.885e-72__uncultured fungus|MT703300|0.993|3.688e-70__Hysterangium sp.|MT111903|0.993|3.93e-73__Phallales sp.|MF503285|0.993|3.688e-70__Protubera sp.|MH016806|0.993|3.688e-70__Clathrus sp.|LC832088|0.993|3.688e-70__Kavinia himantia|PP5330…	Ileodictyon cibarium|MZ159676|1|6.972e-85__Protubera canescens|GQ981520|1|6.972e-85__Clathrus ruber|GQ981499|0.993|7.847e-82__Clathrus delicatus|MF506820|0.993|7.847e-82__uncultured fungus|MT703300|0.993|7.847e-82__Phallales sp.|MF503285|0.993|7.847e-82__Protubera sp.|MH016806|0.993|7.847e-82__Clathrus sp.|LC832088|0.993|7.847e-82__Kavinia himantia|PP533014|0.993|7.847e-82__Clathrus natalensis|MH…	NA	Ileodictyon	Ileodictyon gracilis	TRUE	FALSE	TRUE	TRUE
FP2107	Ramaria flavobrunnescens__Ramaria rainierensis__Ramaria acrisiccescens__Ramaria aurantiisiccescens__Ramaria largentii__Ramaria cystidiophora__Ramaria sp. 16 RG-2012__Ramaria sp. GO-2009-267__Clavariadelphus truncatus__Ramaria aurea__Ramaria decurrens__Ramaria flava__Ramaria quercus-ilicis__Ramaria sp. 2A2__Clavariadelphus ligula__Schenella pityophila__fungal sp.__Ramaria sp. KA12-1347__Gomphaceae…	NA	Ramaria flavobrunnescens|AJ408379|0.993|3.201e-79__Ramaria rainierensis|KX574466|0.993|3.201e-79__Ramaria acrisiccescens|AY102857|0.993|3.201e-79__Ramaria aurantiisiccescens|KT307873|0.993|3.201e-79__Ramaria largentii|KC346862|0.993|3.201e-79__Ramaria cystidiophora|DQ384590|0.993|3.201e-79__Ramaria sp. 16 RG-2012|KC152172|0.993|3.201e-79__Ramaria sp. GO-2009-267|KC152170|0.993|3.201e-79__Clavaria…	NA	Clavariadelphus flavoimmaturus|MT434359|1|4.721e-82__Clavariadelphus occidentalis|KU973835|1|4.721e-82__Clavariadelphus helveticus|PP455302|1|4.721e-82__uncultured Clavariadelphus|HF674543|1|4.721e-82__Clavariadelphus pistillaris|MZ159395|1|4.721e-82	fungal sp.|MT353604|1|4.431e-12__uncultured fungus|OW835360|0.994|1.891e-80	Clavariadelphus	Clavariadelphus flavoimmaturus	TRUE	TRUE	FALSE	FALSE
FP2115	Ramaria flavobrunnescens__Ramaria rainierensis__Ramaria acrisiccescens__Ramaria aurantiisiccescens__Ramaria largentii__Ramaria cystidiophora__Craterellus sp. AWW263__Ramaria sp. 16 RG-2012__Ramaria sp. GO-2009-267__Clavariadelphus truncatus__Ramaria aurea__Ramaria decurrens__Ramaria flava__Ramaria quercus-ilicis__Ramaria sp. 2A2__Clavariadelphus ligula__Schenella pityophila__fungal sp.__Ramaria s…	Craterellus sp. AWW263|JQ915117|1|0__Craterellus sp.|KY091020|1|0__Craterellus parvopullus|OL439685|1|0	Ramaria flavobrunnescens|AJ408379|1|6.403e-81__Ramaria rainierensis|KX574466|1|6.403e-81__Ramaria acrisiccescens|AY102857|1|6.403e-81__Ramaria aurantiisiccescens|KT307873|1|6.403e-81__Ramaria largentii|KC346862|1|6.403e-81__Ramaria cystidiophora|DQ384590|1|6.403e-81__Ramaria sp. 16 RG-2012|KC152172|1|6.403e-81__Ramaria sp. GO-2009-267|KC152170|1|6.403e-81__Clavariadelphus truncatus|DQ097871|1|6.4…	Phaeoclavulina alboapiculata|MT055964|0.992|4.27e-61__Phaeoclavulina ochracea|MH322686|0.992|4.27e-61	Craterellus sp. AWW263|JQ915091|0.994|2.832e-292__Cantharellus odoratus|OR470843|0.992|0__Craterellus caeruleofuscus|OR470838|0.992|0__Craterellus foetidus|OR470844|0.992|0__Craterellus fallax|OR464315|0.991|0__Craterellus sp.|OR464320|0.988|0__Craterellus calyculus|OR470845|0.988|0__Craterellus dubius|OR464314|0.988|0__Craterellus tubaeformis|OR464323|0.987|0__Craterellus carolinensis|OR470839|0…	Craterellus sp. AWW263|JQ915091|0.995|0__Rhizopus arrhizus|EU399919|0.992|0__uncultured fungus|OW835273|0.986|1.427e-139__Craterellus squamatus|MW980570|0.981|4.458e-98	Craterellus	Craterellus fallax	TRUE	TRUE	FALSE	FALSE
FP2123	Ramaria flavobrunnescens__Ramaria rainierensis__Ramaria acrisiccescens__Ramaria aurantiisiccescens__Ramaria largentii__Ramaria cystidiophora__Ramaria sp. 16 RG-2012__Ramaria sp. GO-2009-267__Clavariadelphus truncatus__Ramaria aurea__Ramaria decurrens__Ramaria flava__Ramaria quercus-ilicis__Ramaria sp. 2A2__Clavariadelphus ligula__Schenella pityophila__fungal sp.__Ramaria sp. KA12-1347__Gomphaceae…	NA	Ramaria flavobrunnescens|AJ408379|1|6.403e-81__Ramaria rainierensis|KX574466|1|6.403e-81__Ramaria acrisiccescens|AY102857|1|6.403e-81__Ramaria aurantiisiccescens|KT307873|1|6.403e-81__Ramaria largentii|KC346862|1|6.403e-81__Ramaria cystidiophora|DQ384590|1|6.403e-81__Ramaria sp. 16 RG-2012|KC152172|1|6.403e-81__Ramaria sp. GO-2009-267|KC152170|1|6.403e-81__Clavariadelphus truncatus|DQ097871|1|6.4…	uncultured fungus|LS962845|1|9.138e-127__Phaeoclavulina flaccida|OM152306|0.995|4.493e-125__Phaeoclavulina cf. flaccida|OM152299|0.991|4.836e-122__Phaeoclavulina flaccida var. crispula|MW115424|0.987|2.299e-120__Phaeoclavulina abietina|JN649369|0.983|2.323e-117	Phaeoclavulina flaccida|MT055926|1|2.919e-92__uncultured fungus|LS449413|0.994|2.657e-101__Phaeoclavulina abietina|JN649369|0.994|2.657e-101__Phaeoclavulina cf. flaccida|OM152322|0.99|5.967e-100__Phaeoclavulina flaccida var. crispula|MT055922|0.989|1.297e-99__Ramaria sp.|OP043009|0.988|4.739e-85__Ramaria decurrens|AF442099|0.984|2.927e-97__Phaeoclavulina ochracea|MT055924|0.982|2.547e-78	Turbinellus floccosus|AF026637|0.986|0__Clavariadelphus pistillaris|AF026639|0.985|0	Phaeoclavulina	Phaeoclavulina flaccida	TRUE	TRUE	FALSE	FALSE
FP2275	Ramaria gelatinosa__Ramaria gelatinosa var. oregonensis__Clathrus ruber__Ramaria botrytis__Blumenavia rhacodes__Clathrus delicatus__Clathrus archeri__Piloderma byssinum__Ramaria sp. 2A3__leaf litter basidiomycete sp. 19/2-32__Clathraceae sp. GT-2015__Hydnocristella latihypha__uncultured fungus__Phallales sp. GT-2016__Phallaceae sp.__Ramaria sp.__Ramaria sp. TENN055030__Hysterangium sp.__Ramaria f…	NA	Blumenavia rhacodes|MG817718|0.993|4.001e-74__Ramaria sp. 2A3|AB973801|0.993|4.001e-74__Clathraceae sp. GT-2015|LN875253|0.993|4.001e-74__Phallaceae sp.|OP339564|0.993|4.001e-74__Ramaria fumigata|KX814451|0.993|4.001e-74__Blumenavia toribiotalpaensis|MG817723|0.993|4.001e-74__Blumenavia crucis-hellenicae|MG817717|0.993|4.001e-74__Blumenavia baturitensis|MG817725|0.993|4.001e-74__Blumenavia heroic…	Blumenavia rhacodes|MG817718|0.992|1.845e-68__Ramaria sp. 2A3|AB973801|0.992|1.845e-68__Clathraceae sp. GT-2015|LN875253|0.992|1.845e-68__Phallaceae sp.|OP339564|0.992|1.845e-68__Ramaria fumigata|KX814451|0.992|1.845e-68__Blumenavia toribiotalpaensis|MG817723|0.992|1.845e-68__Blumenavia crucis-hellenicae|MG817717|0.992|1.845e-68__Blumenavia baturitensis|MG817725|0.992|1.845e-68__Blumenavia heroic…	Blumenavia rhacodes|MG817718|0.993|1.001e-70__Ramaria sp. 2A3|AB973801|0.993|1.001e-70__Clathraceae sp. GT-2015|LN875253|0.993|1.001e-70__Phallaceae sp.|OP339564|0.993|1.001e-70__Ramaria fumigata|KX814451|0.993|1.001e-70__Blumenavia toribiotalpaensis|MG817723|0.993|1.001e-70__Blumenavia crucis-hellenicae|MG817717|0.993|1.001e-70__Blumenavia baturitensis|MG817725|0.993|1.001e-70__Blumenavia heroic…	NA	Blumenavia	Blumenavia angolensis	TRUE	FALSE	TRUE	TRUE
RHW1438	Exidia sp. 2010ydher001__Exidia sp. 2010ydher003__Exidia sp. 2010ydher004__Elmerina caryae__Aporpium canescens__Aporpium macroporum__Elmerina cladophora__Elmerina dimidiata__Elmerina efibulata__Elmerina hispida__Elmerina borneensis__Exidia thuretiana__Aporpium hexagonoides__Aporpium sp. TUFC10589__Aporpium sp. TFM F-27651__Aporpium sp. WD680__Aporpium sp. WD1710__Aporpium sp. TUFC14542__Auricular…	Elmerina cladophora|MG757509|0.998|0__Elmerina sclerodontia|MG757512|0.997|0__Auriculariales sp.|KY090798|0.996|0__Elmerina obtusispora|KY655349|0.992|0__Elmerina caryae|OQ694415|0.991|0__Elmerina sp.|OK643682|0.988|0__Elmerina efibulata|MZ669917|0.986|0__Elmerina brasiliensis|ON373987|0.986|0	Elmerina caryae|OQ694415|1|2.358e-80__Elmerina cladophora|MG757509|1|2.358e-80__Elmerina hispida|JQ764667|1|2.358e-80__Elmerina borneensis|KF366000|1|2.358e-80__Aporpium hexagonoides|AB871754|1|2.358e-80__Auriculariales sp. MS241|KJ831918|1|2.358e-80__Auriculariales sp. MS43|KJ831937|1|2.358e-80__Elmerina sp.|OP986001|1|2.358e-80__Elmerina obtusispora|KY655346|1|2.358e-80__Elmerina sclerodontia|K…	Elmerina cladophora|MG757509|0.982|4.47e-82	Elmerina cladophora|MG757509|0.989|2.386e-97	Exidia recisa|MT644866|0.987|5.524e-287__Exidia uvapassa|AY654890|0.984|9.576e-273__uncultured Basidiomycota|AF541989|0.982|2.704e-191	Elmerina	Elmerina cladophora	TRUE	TRUE	TRUE	FALSE
FP1986	Clathrus ruber__Clathrus delicatus__Clathrus archeri__Ramaria sp. 2A3__fungal sp.__uncultured fungus__Hysterangium sp.__Ramaria fumigata__Phallales sp.__Protubera sp.__Clathrus sp.__Kavinia himantia__Clathrus natalensis__Ileodictyon cibarium__Phallogaster sp.__Clathrus xiningensis__Aseroe rubra__Ileodictyon gracile__Protubera canescens__Pseudocolus schellenbergiae__Pseudocolus fusiformis	NA	Clathrus ruber|GQ981499|0.987|1.573e-77__Clathrus delicatus|MF506820|0.987|1.573e-77__uncultured fungus|MT703300|0.987|1.573e-77__Phallales sp.|MF503285|0.987|1.573e-77__Protubera sp.|MH016806|0.987|1.573e-77__Clathrus sp.|LC832088|0.987|1.573e-77__Kavinia himantia|PP533014|0.987|1.573e-77__Clathrus natalensis|MH107232|0.987|1.573e-77__Ileodictyon cibarium|MZ159676|0.987|1.573e-77__Ileodictyon gr…	NA	NA	fungal sp.|MT353604|1|4.591e-12__uncultured fungus|OW836785|0.993|3.274e-64	Laternea	Laternea triscapa	FALSE	FALSE	FALSE	FALSE
FP2210	Clathrus ruber__Clathrus sp. KH-JPN09-698 (TNS)__Clathrus columnatus__Clathraceae sp. GT-2015__Pseudocolus fusiformis	Clathraceae sp. GT-2015|LN875255|0.991|0__Pseudocolus fusiformis|AF026623|0.991|0	Clathraceae sp. GT-2015|LN875255|0.991|0__Pseudocolus fusiformis|AF026623|0.991|0	NA	NA	Clathrus ruber|MK607409|0.998|0__Clathrus columnatus|MK607408|0.996|0__Clathrus sp. KH-JPN09-698 (TNS)|KF783241|0.992|0	Clathrus	Clathrus ruber	TRUE	TRUE	TRUE	TRUE
FP2122	Ramaria amyloidea__Ramaria rubella__Ramaria sp. 16 RG-2012__Ramaria aurea__Ramaria flava__Gautieria otthii__leaf litter basidiomycete sp. 19/2-32__Clavariadelphus ligula__uncultured fungus__Ramaria sp.__Clavariadelphus sp.__Clavariadelphus americanus__Ramaria praecox__Clavariadelphus elongatus__Kavinia himantia__Phaeoclavulina alboapiculata__Clavariadelphus flavoimmaturus__Clavariadelphus cf. occ…	NA	Ramaria rubella|AY707095|0.989|0__Gautieria otthii|AF393043|0.986|0__Gomphus clavatus|AY752968|0.986|0__Kavinia himantia|AY293138|0.985|0__Turbinellus floccosus|AF026637|0.984|0__Ramaria stricta|AF026638|0.983|0__Clavariadelphus pistillaris|AF026639|0.981|0	NA	Ramaria rubella|AY707095|0.991|0__Gautieria otthii|AF393043|0.988|0__Gomphus clavatus|AY752968|0.988|0__Kavinia himantia|AY293138|0.987|0__Turbinellus floccosus|AF026637|0.987|0__Ramaria stricta|AF026638|0.986|0__Clavariadelphus pistillaris|AF026639|0.984|0	leaf litter basidiomycete sp. 19/2-32|AF241330|0.988|1.934e-75__Kavinia alboviridis|KJ140634|0.988|1.934e-75__Ramaria amyloidea|EU697257|0.987|8.122e-74__uncultured fungus|AB807969|0.987|2.337e-74__Phaeoclavulina alboapiculata|MT055971|0.983|2.244e-304__Clavariadelphus ligula|EU526003|0.982|3.606e-75__Ramaria sp.|KY774252|0.982|3.606e-75__Clavariadelphus sp.|OM867726|0.982|3.606e-75__Clavariadelp…	Phaeoclavulina	Phaeoclavulina curta	TRUE	FALSE	FALSE	FALSE
RHW194	Flaviporus liebmannii__Gilkeya compacta__Agaricomycetes sp. CB21__uncultured fungus__Flaviporus americanus__Etheirodon fimbriatum__Cyanosporus caesius__Albatrellus sp. 'higanensis'__Fomitopsis pinicola__Taiwanofungus salmoneus__Lignosus rhinocerus__Antrodia albobrunnea__Antrodia lalashana__Antrodiella formosana__Trametes hirsuta__Waitea circinata__Xanthoporus syringae__Antrodiella semisupina__Ant…	Antrodiella semisupina|AY336774|0.995|0__Albatrellus sp. 'higanensis'|AY707091|0.994|0__Antrodia lalashana|EU232222|0.994|0__Flaviporus americanus|AY336780|0.993|0__Antrodiella formosana|EU232226|0.993|0__Trametes hirsuta|CP019375|0.993|3.907e-223__Antrodiella romellii|AY336778|0.992|0__Etheirodon fimbriatum|AF518590|0.991|0__uncultured fungus|LC220070|0.987|0__Xanthoporus syringae|AF026632|0.987…	Antrodiella semisupina|AY336774|0.998|0__Etheirodon fimbriatum|AF518590|0.997|0__Flaviporus americanus|AY336780|0.995|0__Antrodia lalashana|EU232222|0.995|0__Antrodiella formosana|EU232226|0.995|0__Antrodiella romellii|AY336778|0.995|0__Albatrellus sp. 'higanensis'|AY707091|0.994|0__Xanthoporus syringae|AF026632|0.985|0__Gilkeya compacta|MK840740|0.984|2.477e-20__Flaviporus liebmannii|EU232220|0.…	NA	NA	Flaviporus americanus|KP135196|0.983|0	Skeletocutis	Skeletocutis africana	FALSE	FALSE	TRUE	TRUE
FP2126	Ramaria botrytis__Gautieria otthii__Schenella pityophila__Turbinellus floccosus	Gautieria otthii|AF393043|0.985|0__Turbinellus floccosus|AF026637|0.984|0	Gautieria otthii|AF393043|0.985|0__Turbinellus floccosus|AF026637|0.984|0	Schenella pityophila|FR821766|0.989|3.078e-39	NA	Ramaria botrytis|PQ219011|1|0	Ramaria	Ramaria botrytis	TRUE	TRUE	FALSE	FALSE
RHW652	Saccharomyces kudriavzevii__Saccharomyces cerevisiae YJM1083__Saccharomyces cerevisiae YJM195__Saccharomyces cerevisiae YJM244__Saccharomyces cerevisiae YJM450__Saccharomyces cerevisiae YJM456__Saccharomyces cerevisiae YJM470__Saccharomyces cerevisiae YJM627__Saccharomyces cerevisiae YJM681__Saccharomyces cerevisiae YJM689__Saccharomyces cerevisiae YJM1133__Saccharomyces cerevisiae YJM1190__Sacch…	NA	NA	Gyromitra californica|AY544673|0.994|0	Saccharomyces kudriavzevii|OR126570|1|3.191e-109__Saccharomyces cerevisiae YJM1083|CP006377|1|3.191e-109__Saccharomyces cerevisiae YJM195|CP006437|1|3.191e-109__Saccharomyces cerevisiae YJM244|CP006438|1|3.191e-109__Saccharomyces cerevisiae YJM450|CP006445|1|3.191e-109__Saccharomyces cerevisiae YJM456|CP006448|1|3.191e-109__Saccharomyces cerevisiae YJM470|CP006449|1|3.191e-109__Saccharomyces cere…	NA	Gyromitra	Pseudorhizina californica	TRUE	FALSE	FALSE	FALSE
RHW346	Phaeoisaria sedimenticola__Sterigmatobotrys rudis__Pleurotheciella centenaria__Pleurothecium semifecundum__Pleurotheciella rivularia__Ascomycota sp. B3_2_3_SC3__Sterigmatobotrys uniseptata__Phaeoisaria sparsa__Sporothrix schenckii 1099-18__Phaeoisaria sp. INBio_4514E__Dematipyriforma aquilariae__Ophiostoma sp. LLC__uncultured Pleurotheciella__uncultured Phaeoisaria__Barbatosphaeria sp. MR 3730__P…	Phaeoisaria loranthacearum|NG_064294|0.995|0__Phaeoisaria fasciculata|KT278706|0.991|0__Barbatosphaeria sp. MR 3730|KM492858|0.99|0__Phaeoisaria sp. LM-2018a|MG237860|0.987|0__Ascitendus austriacus|GQ996542|0.986|0__Penicillium herquei|CP098393|0.986|0__Annulusmagnus triseptatus|JQ429242|0.985|0__Ceratostomella pyrenaica|KY931893|0.985|0__Ophiostoma sp. LLC|KM652632|0.982|0__Phaeoisaria sp. QZ-20…	Phaeoisaria sp. BAB-4787|KR154997|1|8.683e-80__Phaeoisaria loranthacearum|MG820097|1|8.683e-80__Phaeoisaria fasciculata|MH864619|1|8.683e-80__Phaeoisaria sp.|ON533383|1|8.683e-80__Phaeoisaria sp. LM-2018a|MG237857|1|8.683e-80__Phaeoisaria dalbergiae|NR_175205|1|8.683e-80__Phaeoisaria sp. QZ-2024a|PP407856|1|8.683e-80__Phaeoisaria sp. YL-2024a|PQ404918|1|8.683e-80__Phaeoisaria sedimenticola|JQ0742…	uncultured Phaeoisaria|LC015714|1|7.597e-89__Phaeoisaria loranthacearum|NR_156593|1|7.597e-89__Phaeoisaria fasciculata|MH864619|0.982|1.961e-82	uncultured Phaeoisaria|LC015714|1|4.721e-82__Phaeoisaria loranthacearum|NR_156593|1|4.721e-82__Phaeoisaria fasciculata|MH864619|0.993|1.122e-79__uncultured Sordariomycetes|OW843512|0.993|1.122e-79__Phaeoisaria sp. QZ-2024a|PP407856|0.987|1.159e-78	Phaeoisaria fasciculata|KT278694|0.998|0__Phaeoisaria sp.|ON246995|0.997|0__Phaeoisaria sedimenticola|OR636748|0.996|0__Phaeoisaria pseudoclematidis|KP753962|0.996|0__Phaeoisaria filiformis|OQ978557|0.996|0__Phaeoisaria sp. WW-2023b|PP049523|0.996|0__Phaeoisaria sp. WW-2023c|PP049526|0.996|0__Phaeoisaria clematidis|MW132063|0.996|0__Phaeoisaria guttulata|PQ218192|0.995|0__Phaeoisaria microspora|P…	Coronophora	Coronophora paucispora	FALSE	FALSE	TRUE	TRUE
GGIRW10	Inocybe tigrina__Mycetinis alliaceus__Galerina semilanceata__uncultured fungus__Phaeogalera stagnina__uncultured Agaricomycetes__uncultured Agaricomycotina__Cristinia helvetica__Serpula lacrymans var. lacrymans S7.9__Cristinia sp. FP-100305__Cristinia rhenana__Agrocybe praecox__Coprinopsis atramentaria__Stereum hirsutum FP-91666 SS1__Heterobasidion irregulare TC 32-1__Lepiota maculans__Volvariell…	Cristinia sp. FP-100305|GU187637|0.996|0__uncultured fungus|GU201255|0.99|0__uncultured Agaricomycetes|JQ320744|0.989|0__Galerina semilanceata|DQ440639|0.984|0__Agrocybe praecox|KC171232|0.983|0__Coprinopsis atramentaria|MT767173|0.983|0__uncultured Agaricomycotina|EU647049|0.982|0__Lepiota maculans|HQ832425|0.982|0__Phaeogalera stagnina|KC171233|0.981|0	Cristinia sp. FP-100305|GU187637|0.995|0__uncultured fungus|FJ820521|0.993|0__uncultured Agaricomycetes|JQ320744|0.989|0__Mycetinis alliaceus|FJ941866|0.988|0__Coprinopsis atramentaria|MT767173|0.985|0__uncultured Conocybe|JX417957|0.985|0__Agrocybe praecox|OZ024848|0.983|6.051e-275__Lepiota maculans|HQ832425|0.983|0__Volvariella surrecta|HM562282|0.982|0	NA	NA	Cristinia helvetica|KM086907|0.997|0__Stereum hirsutum FP-91666 SS1|XM_007311789|0.996|3.489e-138__Serpula lacrymans var. lacrymans S7.9|XM_007324684|0.989|1.743e-135__Cristinia rhenana|GU187663|0.989|0__Heterobasidion irregulare TC 32-1|XM_009551976|0.989|5.031e-136__Inocybe tigrina|OZ176085|0.986|9.206e-187__Agaricus bisporus var. bisporus H97|XM_006455487|0.982|8.712e-133	Cristinia	Cristinia helvetica	TRUE	TRUE	FALSE	FALSE
RHW661	Clavulina sp. MA67771__Clavulina rugosa__fungal sp.__Clavulina sp.__uncultured fungus__Clavulina sp. MB03-034__Clavulina cristata	Clavulina sp. MB03-034|AY757265|0.993|0__Clavulina cristata|AF026640|0.993|0	Clavulina sp. MB03-034|AY757265|0.993|0__Clavulina cristata|AF026640|0.993|0	NA	NA	fungal sp.|MT353604|1|4.337e-12__uncultured fungus|OW839622|0.997|8.889e-202__Clavulina rugosa|OR641046|0.996|0__Clavulina sp. MA67771|JQ415957|0.994|0__Clavulina sp.|OR471002|0.983|0__Clavulina cristata|DQ284901|0.982|0	Clavulina	Clavulina rugosa	TRUE	TRUE	FALSE	FALSE
FP1962	Scytinopogon angulisporus__uncultured Basidiomycota__Trechispora sp.__Trechispora alnicola__Trechispora sp. PBM418	Trechispora alnicola|AY657012|0.984|0__Trechispora sp. PBM418|AY803753|0.984|0__uncultured Basidiomycota|AY969289|0.983|0	Trechispora alnicola|AY657012|0.984|0__Trechispora sp. PBM418|AY803753|0.984|0__uncultured Basidiomycota|AY969289|0.983|0	NA	NA	Trechispora sp.|MN687966|0.992|0__Scytinopogon angulisporus|JQ684661|0.987|0	Scytinopogon	Scytinopogon robustus	TRUE	FALSE	FALSE	FALSE
FP2007	Tulasnella sp. M-10__Ascomycota sp. 190 OA-2013__Ascomycota sp. 89 OA-2013__fungal sp. saru-4__fungal sp.__uncultured fungus__Mollisia oblonga__Tulasnella sp.__Tulasnellaceae sp.__Patellariopsis atrovinosa__Bactrodesmium pallidum__Tulasnella sp. 184__Tulasnella sp. 218__Tulasnella sp. 254__uncultured Tulasnellaceae__uncultured Cantharellales__Penicillium oxalicum	Penicillium oxalicum|XR_007588132|0.985|3.31e-23	uncultured fungus|AB506822|1|1.03e-87__Tulasnellaceae sp.|MK951651|1|1.03e-87__Tulasnella sp. 184|AY373306|1|1.03e-87__Tulasnella sp. 218|AY373312|1|1.03e-87__Tulasnella sp. 254|AY373316|1|1.03e-87__uncultured Tulasnellaceae|GQ241762|1|1.03e-87__uncultured Cantharellales|MK161233|1|1.03e-87__Tulasnella sp.|MT611032|0.988|2.516e-84__Tulasnella sp. M-10|JQ713582|0.982|1.213e-82__fungal sp. saru-4|L…	Bactrodesmium pallidum|KY853485|1|9.418e-239__Mollisia oblonga|MT026470|0.99|7.601e-263__Ascomycota sp. 190 OA-2013|JX535149|0.988|1.415e-262__Ascomycota sp. 89 OA-2013|JX535099|0.988|1.415e-262__fungal sp.|OP153621|0.985|9.788e-92__Patellariopsis atrovinosa|KY970066|0.984|7.078e-260	uncultured fungus|KM288782|1|2.79e-31	NA	Subulicystidium	Subulicystidium longisporum	FALSE	FALSE	FALSE	FALSE
FP2442	Pucciniomycotina sp. RP__Agaricostilbomycetes sp. TW 1.1F038__Agaricostilbomycetes sp. TW 2.1E012__Agaricostilbomycetes sp. TW 2.1E026__Agaricostilbomycetes sp. TW 2.1E041__uncultured fungus__Agaricostilbomycetes sp. TY-139__Agaricostilbomycetes sp. TY-197__Agaricostilbomycetes sp. TY-215__Agaricostilbomycetes sp. TY-223__Ruinenia clavata__Ruinenia diospyri__Ruinenia pyrrosiae__Ruinenia sp.__Rose…	Ruinenia clavata|AY364839|0.998|0__Rosettozyma motuoensis|MK050400|0.989|0__Pucciniomycotina sp. RP|AB726816|0.985|5.782e-271	uncultured fungus|KT328625|1|1.466e-79__Ruinenia clavata|AY364839|1|6.403e-81__Rosettozyma motuoensis|MK050400|0.997|0__Ruinenia sp.|OL853570|0.993|3.201e-79__Ruinenia rubra|AB038057|0.993|3.201e-79__Agaricostilbomycetes sp. TW 1.1F038|KP020109|0.987|1.573e-77__Agaricostilbomycetes sp. TW 2.1E012|KP020114|0.987|1.573e-77__Agaricostilbomycetes sp. TW 2.1E026|KP020111|0.987|1.573e-77__Agaricostilbo…	Ruinenia clavata|AY364839|1|2.291e-63	Ruinenia clavata|AY364839|1|9.472e-114	Rosettozyma motuoensis|MK050400|0.999|0__Ruinenia clavata|NG_065042|0.998|0__Rosettozyma sp.|OL853578|0.982|0__Ruinenia bangxiensis|MK050373|0.981|0	Ruinenia	Ruinenia clavata	TRUE	TRUE	TRUE	TRUE
FP2345	fungal sp. acwVHT45_3__Cladophialophora sp. 20104730d__Chaetothyriales sp.__uncultured Ascomycota__uncultured Basidiomycota__uncultured fungus__Tubulicium vermiferum	uncultured Basidiomycota|AY969276|0.985|0	uncultured Basidiomycota|AY969276|0.985|0	Chaetothyriales sp.|MK801333|0.994|9.532e-79__uncultured Basidiomycota|MF533185|0.992|1.703e-64__uncultured fungus|LS960404|0.992|1.703e-64__fungal sp. acwVHT45_3|JQ070453|0.988|5.1e-79__Cladophialophora sp. 20104730d|JX494354|0.988|5.1e-79__uncultured Ascomycota|AB711976|0.981|2.639e-44	NA	Tubulicium vermiferum|AY463477|0.984|0	Tubulicium	Tubulicium vermiferum	TRUE	TRUE	TRUE	FALSE
FP1639	fungal sp. acwVHT5_8__fungal sp. SNB-GSS02__fungal sp. SNB-LD1.12__fungal sp. SNB-LD3.6.2__Lophiotrema rubi__fungal sp.__Geosmithia ulmacea__uncultured Ascomycota__uncultured fungus__Massarina sp.__Massarina rubi MUT 5458__Brunneofusispora sinensis__Proliferophialis apiculata__Massarina sp. MA 4784__ascomycete sp. VTT D-041035__uncultured Stilbella__Acremonium egyptiacum__uncultured Massarina	NA	uncultured Ascomycota|MW050018|1|3.372e-48__uncultured fungus|OW840251|1|3.372e-48	fungal sp. acwVHT5_8|JQ070522|1|2.703e-71__Lophiotrema rubi|AF383963|1|2.703e-71__uncultured fungus|JF945892|1|2.703e-71__Massarina sp.|KT268747|1|2.703e-71__uncultured Massarina|LC015678|1|2.703e-71__Massarina sp. MA 4784|AJ972794|0.992|1.359e-69__fungal sp.|MH624550|0.985|6.705e-68__Massarina rubi MUT 5458|KU314982|0.985|6.705e-68__Brunneofusispora sinensis|MH393558|0.985|6.705e-68	fungal sp. SNB-GSS02|KF164376|1|8.758e-06__fungal sp. SNB-LD1.12|KF164397|1|8.758e-06__fungal sp. SNB-LD3.6.2|KF164409|1|8.758e-06__uncultured fungus|KU537475|1|2.887e-87__Proliferophialis apiculata|OQ429797|1|1.427e-84__Acremonium egyptiacum|MH858438|1|5.603e-90__Geosmithia ulmacea|PQ002006|0.994|6.283e-87__ascomycete sp. VTT D-041035|AM410612|0.994|6.283e-87__uncultured Stilbella|LR586928|0.993…	NA	Nitschkia	Nitschkia grevillei	FALSE	FALSE	TRUE	TRUE
FP2114	Apiognomonia errabunda__Cantharellus spectaculus__Fusicoccum quercus__uncultured Gnomoniaceae__Craterellus sp. LM256__uncultured fungus__Tomentella sp.__Craterellus sp.__Gnomoniaceae sp.__Apiognomonia sp.__Dothidea noxia__Cryptocline cinerascens__Cantharellus odoratus__Craterellus caeruleofuscus__Craterellus calyculus__Cantharellus infundibuliformis__Apiognomonia platani__Craterellus dubius__Crat…	Craterellus tubaeformis|MT640258|1|0__uncultured fungus|JQ975960|0.998|0__Craterellus sp.|OR471010|0.997|0__Cantharellus spectaculus|OR471013|0.996|0	uncultured fungus|OU941330|1|6.403e-81	Apiognomonia errabunda|KX776431|1|1.282e-82__Craterellus sp. LM256|KM576332|1|3.481e-83__uncultured fungus|JQ975960|1|3.481e-83__Craterellus sp.|MF352689|1|3.481e-83__Craterellus tubaeformis|AF385633|1|3.481e-83__uncultured Craterellus|HM146810|1|3.481e-83__uncultured Cantharellus|KC412489|1|1.089e-57__Fusicoccum quercus|AJ293871|0.993|6.404e-81__Cantharellus infundibuliformis|MT747300|0.993|1.71…	Craterellus sp. LM256|KM576332|1|1.178e-78__uncultured fungus|JQ975960|1|1.178e-78__Tomentella sp.|OP152131|1|3.988e-47__Craterellus sp.|MF352689|1|1.178e-78__uncultured Cantharellaceae|LS450050|1|1.178e-78__Craterellus tubaeformis|GU373507|1|1.178e-78__uncultured Cantharellus|KC412489|1|1.178e-78__uncultured Craterellus|HM146810|0.993|2.806e-76	Craterellus sp.|OR464320|1|9.283e-136__Cantharellus odoratus|OR470843|1|9.283e-136__Craterellus caeruleofuscus|OR470838|1|9.283e-136__Craterellus calyculus|OR470845|1|9.283e-136__Craterellus dubius|OR464314|1|9.283e-136__Craterellus foetidus|OR470844|1|9.283e-136__Craterellus tubaeformis|MT640258|1|0__Craterellus fallax|OR464315|1|9.283e-136__Craterellus ignicolor|OR464265|1|9.283e-136__Craterell…	Craterellus	Craterellus tubaeformis	TRUE	TRUE	FALSE	FALSE
RHW189	Scytinium dactylinum__Solorina spongiosa__Peltigera canina__Peltigera continentalis__Peltigera degenii__Peltigera elisabethae__Peltigera hydrothyria__Peltigera hymenina__Peltigera lambinonii__Peltigera membranacea__Peltigera occidentalis__Peltigera polydactyloides__Peltigera polydactylon__Peltigera ponojensis__Peltigera pulverulenta__Peltigera retifoveata__Peltigera rufescens__Peltigera scabrosa_…	Solorina saccata|KJ766661|0.995|0	Solorina spongiosa|MZ708641|1|2.358e-80__uncultured fungus|KC965946|1|2.358e-80__Solorina saccata|HQ650625|1|2.358e-80__Solorina simensis|MT522616|1|1.13e-79	Solorina spongiosa|MZ708641|1|2.717e-131__Solorina saccata|MK812538|1|2.717e-131	Solorina spongiosa|MZ708641|1|2.567e-84__Solorina saccata|MK812538|1|2.567e-84	Solorina saccata|AY424219|1|0__Solorina spongiosa|KJ766799|0.995|0__Solorina crocea|AY424222|0.993|0__Scytinium dactylinum|MK092094|0.99|0__Peltigera elisabethae|AY424234|0.986|0__Peltigera hydrothyria|AY424224|0.986|0__Peltigera polydactyloides|AY424216|0.986|0__Peltigera polydactylon|AY424230|0.986|0__Peltigera rufescens|AY424239|0.986|0__Peltigera neckeri|AY424217|0.986|0__Peltigera canina|AY4…	Eleutheromycella	Eleutheromycella mycophila	FALSE	FALSE	FALSE	FALSE
FP2230	Russula foetens__Russula exalbicans__Russula heterophylla__Russula olivacea__Russula vesca__fungal sp.__Russula sp.__uncultured Basidiomycota__uncultured fungus__Russula mustelina__Russula cessans__Lactifluus deceptivus	uncultured Basidiomycota|AY969303|0.997|0__Russula sp.|OR910623|0.993|0__Russula exalbicans|AY293156|0.99|0__Lactifluus deceptivus|AY707093|0.987|0	uncultured Basidiomycota|AY969303|0.997|0__Russula sp.|OR910623|0.993|0__Russula exalbicans|AY293156|0.99|0__Lactifluus deceptivus|AY707093|0.987|0__Russula olivacea|MT644934|0.982|0__Russula cessans|MT644904|0.982|0	NA	NA	fungal sp.|MT353604|1|4.167e-12__Russula heterophylla|DQ422006|0.995|0__Russula vesca|KT933839|0.995|0__Russula foetens|KT933877|0.986|0__Russula mustelina|KT933866|0.984|0__uncultured fungus|OW839622|0.982|1.052e-193	Russula	Russula heterophylla	TRUE	TRUE	FALSE	FALSE
RHW760	uncultured Thelephora terrestris__fungal sp.__Thelephora cf. terrestris DL-2015__Thelephora sp.__uncultured Basidiomycota__uncultured fungus__Thelephoraceae sp.__uncultured Tomentella__Thelephoraceae sp. 5 RAC-2020__Tomentella radiosa__uncultured Thelephoraceae__uncultured fungus from ectomycorrhizal root__uncultured Thelephora__Thelephora terrestris__Fusarium equiseti__uncultured Hyaloscypha	NA	NA	NA	uncultured Thelephora terrestris|KF156289|1|9.472e-114__fungal sp.|MF162212|1|9.472e-114__Thelephora cf. terrestris DL-2015|KT800086|1|9.472e-114__Thelephora sp.|LC523876|1|9.472e-114__uncultured Basidiomycota|AM901882|1|9.472e-114__uncultured fungus|AB232702|1|9.472e-114__Thelephoraceae sp.|MF352789|1|9.472e-114__uncultured Tomentella|KJ792639|1|9.472e-114__Thelephoraceae sp. 5 RAC-2020|MT095408…	fungal sp.|MT353604|1|1.082e-11	Thelephora	Thelephora terrestris	TRUE	TRUE	FALSE	FALSE
GGIRW1	Gilkeya compacta__Humaria hemisphaerica__Cheilymenia sp. MES313__uncultured fungus__Melastiza contorta__Melastiza verruculosa__uncultured Pezizales__Genea harknessii__Cheilymenia vitellina__Melastiza cornubiensis__Miladina lecithina__Sowerbyella imperialis__Wilcoxina gregaria__Melastiza cf. rubra HMAS76097__Melastiza rubra__Wilcoxina cf. gregaria HMAS57709__Wilcoxina mikolae__Scutellinia scutella…	Humaria hemisphaerica|DQ646529|0.999|0__uncultured fungus|JQ805777|0.998|0__Genea harknessii|DQ646526|0.994|0__Gilkeya compacta|MK840740|0.992|0__Cheilymenia sp. MES313|KJ720887|0.989|0__Melastiza contorta|DQ646536|0.989|0__Melastiza cornubiensis|DQ646537|0.988|0__Aleuria aurantia|U53371|0.988|0__Wilcoxina mikolae|U62014|0.986|0__Trichophaea hybrida|U53390|0.986|0__Cheilymenia vitellina|EU940044|…	Humaria hemisphaerica|DQ646529|0.999|0__uncultured fungus|JQ805777|0.998|0__Genea harknessii|DQ646526|0.995|0__Gilkeya compacta|MK840740|0.992|0__Melastiza contorta|DQ646536|0.99|0__Melastiza cornubiensis|DQ646537|0.989|0__Aleuria aurantia|AY544698|0.988|0__Melastiza rubra|DQ787821|0.987|0__Wilcoxina mikolae|U62014|0.987|0__Trichophaea hybrida|U53390|0.987|0__Cheilymenia vitellina|EU940044|0.986|…	NA	NA	Humaria hemisphaerica|MH141326|0.997|0	Humaria	Humaria hemisphaerica	TRUE	TRUE	FALSE	FALSE
GGIRW12	Radulomyces molaris__fungal sp.__uncultured fungus__Pterulicium echo	uncultured fungus|OU941586|0.989|2.06e-197	Pterulicium echo|DQ092911|0.997|0	NA	Pterulicium echo|DQ092911|0.997|0__Radulomyces molaris|MT232499|0.985|0	fungal sp.|MT353604|1|3.677e-12__uncultured fungus|OU941586|0.992|0	Pterula	Pterula caricis-pendulae	FALSE	FALSE	FALSE	FALSE
RHW795	Gliophorus aff. perplexus K(M)166625__Gliophorus sciophanus	NA	NA	Gliophorus aff. perplexus K(M)166625|KF218273|0.994|5.132e-86__Gliophorus sciophanus|KY807663|0.994|5.132e-86	Gliophorus sciophanus|KY807663|1|1.738e-111__Gliophorus aff. perplexus K(M)166625|KF218273|0.99|4.183e-108	NA	Gliophorus	Gliophorus sp.	TRUE	FALSE	TRUE	TRUE
FP2187	Russula cf. amoenolens MICH12795__Dictyophora rubrovolvata__Phallus impudicus__Russula amoenolens__Russula sp. LM325__fungal sp.__Russula sp.__uncultured fungus__Russula pectinata__Russula pectinatoides__Phallales sp.__Mutinus fleischeri__uncultured Russula__Russula ammophila__Mutinus caninus var. albus__Mutinus elegans__Phallus hadriani__uncultured Russulaceae__Phallus sulphureus__uncultured fun…	Russula amoenolens|GU222264|1|0__Russula sp. LM325|KM576566|1|1.936e-273__Russula sp.|MF352764|1|0__uncultured fungus|MG274073|1|2.751e-304__uncultured Russula|HM146852|1|0__Russula ammophila|MK105622|1|0__Dictyophora rubrovolvata|CP114124|0.991|2.238e-289__Phallus hadriani|NG_064896|0.99|9.271e-275__Russula cerolens|MN947381|0.99|0__uncultured Gymnomyces|GU256184|0.988|2.149e-302__Mutinus caninu…	Russula amoenolens|OR348166|1|2.808e-147__Russula sp.|MF352764|1|3.129e-109__uncultured fungus|ON417295|1|7.687e-138__Russula pectinata|AY061706|1|9.601e-135__uncultured Russula|HM146852|1|5.808e-141__Russula ammophila|MK105622|1|5.582e-136__Russula cerolens|OQ418533|0.989|8.95e-139__Dictyophora rubrovolvata|CP114124|0.987|6.587e-207__Phallus hadriani|NG_064896|0.987|6.285e-192__uncultured fungus…	NA	NA	fungal sp.|MT353604|1|3.634e-12__Mutinus caninus var. albus|MK602339|1|0__Mutinus elegans|OQ694424|1|0__uncultured fungus|EU522879|0.997|0__Phallus sulphureus|OR677881|0.987|0__Mutinus fleischeri|OL597962|0.984|1.308e-289	Russula	Russula amoenolens	TRUE	TRUE	FALSE	FALSE
FP2189	Mutinus sp. KH-JPN11-372 (TNS)__uncultured fungus__Mutinus fleischeri__Mutinus caninus var. albus__Mutinus caninus	NA	NA	NA	NA	Mutinus caninus|MT644888|1|1.512e-188__Mutinus caninus var. albus|MK602339|0.989|5.837e-144__Mutinus sp. KH-JPN11-372 (TNS)|KF783248|0.986|1.159e-216__uncultured fungus|EU522879|0.986|7.962e-219__Mutinus fleischeri|OL597963|0.982|4.53e-222	Russula	Russula amethystina	FALSE	FALSE	TRUE	TRUE
FP2207	Clathrus archeri__Clathraceae sp. GT-2015__Aseroe rubra__Pseudocolus fusiformis	Clathraceae sp. GT-2015|LN875255|0.995|0__Pseudocolus fusiformis|AF026623|0.995|0	Clathraceae sp. GT-2015|LN875255|0.995|0__Pseudocolus fusiformis|AF026623|0.995|0	NA	NA	Clathrus archeri|OR602291|1|0__Aseroe rubra|MK598833|0.998|0	Clathrus	Clathrus archeri	TRUE	TRUE	TRUE	TRUE
FP2190	Dictyophora rubrovolvata__Phallus impudicus__Russula exalbicans__Russula ochroleuca__Clathraceae sp. GT-2015__Russula sp.__uncultured Basidiomycota__Russula krombholzii__Lactifluus deceptivus__Phallales sp.__Phallus hadriani__Phallus sulphureus__Mutinus caninus	uncultured Basidiomycota|AY969267|0.993|0__Phallus hadriani|NG_064896|0.992|9.213e-265__Dictyophora rubrovolvata|CP114124|0.989|1.139e-276__Russula sp.|OR910624|0.988|0__Russula exalbicans|AY293156|0.987|0__Mutinus caninus|AJ237868|0.985|1.792e-244__Clathraceae sp. GT-2015|LN875255|0.981|3.806e-240__Lactifluus deceptivus|AY707093|0.981|0	uncultured Basidiomycota|AY969267|0.993|0__Phallus hadriani|NG_064896|0.989|7.048e-182__Russula sp.|OR910624|0.988|0__Russula exalbicans|AY293156|0.987|0__Dictyophora rubrovolvata|CP114124|0.984|5.168e-194__Phallus impudicus|MT512648|0.984|2.382e-192__Phallales sp.|MH884269|0.982|9.439e-169__Lactifluus deceptivus|AY707093|0.981|0	NA	NA	Russula krombholzii|KT933851|1|0__Phallus sulphureus|OR677881|0.99|0__Mutinus caninus|MK598827|0.985|0__Russula ochroleuca|FJ644471|0.983|0	Russula	Russula atropurpurea	TRUE	FALSE	FALSE	FALSE
FP2414	Suhomyces prunicola__[Candida] caryicola__Suhomyces xylopsoci__uncultured fungus__Suhomyces sp.__uncultured Gigaspora__Polyporaceae sp. 'IN01'__Scheffersomyces stipitis CBS 6054__Suhomyces vadensis__Gigaspora margarita__Meyerozyma guilliermondii__Wilhelminamyces savonicus__[Candida] sp. GJ2M08__uncultured Candida__Suhomyces sp. LCF-73	Suhomyces vadensis|NR_155826|1|1.138e-274__Suhomyces prunicola|NG_063260|0.996|1.489e-298__[Candida] caryicola|NG_065528|0.996|1.819e-297__Suhomyces xylopsoci|NG_063262|0.993|1.155e-293__Scheffersomyces stipitis CBS 6054|CP000497|0.989|8.691e-178__Meyerozyma guilliermondii|LC041127|0.987|2.963e-230	Suhomyces prunicola|NG_063260|0.995|8.454e-219__[Candida] caryicola|NG_065528|0.995|1.258e-217__Suhomyces xylopsoci|NG_063262|0.995|1.859e-216__uncultured fungus|GU313975|0.988|5.534e-33__uncultured Gigaspora|LN912277|0.981|5.593e-77__Polyporaceae sp. 'IN01'|ON245253|0.981|5.593e-77__Gigaspora margarita|U15692|0.981|5.593e-77	NA	NA	Suhomyces vadensis|NG_054801|1|8.425e-290__uncultured Candida|JX408351|0.997|3.737e-190__[Candida] sp. GJ2M08|FJ873493|0.996|1.354e-273__Suhomyces sp.|MH745188|0.99|5.022e-276__Suhomyces sp. LCF-73|FJ873513|0.99|1.524e-269__Wilhelminamyces savonicus|NG_068360|0.986|9.431e-26	Hericium	Hericium coralloides	FALSE	FALSE	TRUE	TRUE
FP2234	Russula exalbicans__Russula olivacea__Russula sp.__uncultured Basidiomycota__Russula parazurea__Lactifluus deceptivus	uncultured Basidiomycota|AY969303|0.997|0__Russula sp.|OR910623|0.99|0__Russula exalbicans|AY293156|0.988|0__Lactifluus deceptivus|AY707093|0.984|0	uncultured Basidiomycota|AY969303|0.997|0__Russula sp.|OR910623|0.99|0__Russula exalbicans|AY293156|0.988|0__Lactifluus deceptivus|AY707093|0.984|0__Russula olivacea|MT644934|0.981|0	NA	NA	Russula parazurea|DQ422007|0.994|0	Russula	Russula parazurea	TRUE	TRUE	FALSE	FALSE
FP2096	Leotia sp. LM3265__uncultured Ascomycota__uncultured fungus__Leotia sp.__uncultured Leotiomycetes__Dendryphion nanum__uncultured Helotiales__Flagellospora curvula__Leotia sp. 'lubrica-IN02'__Leotia lubrica__Lachnum virgineum__Leotia viscosa__uncultured Leotia	NA	NA	uncultured fungus|FJ897206|0.993|3.479e-83__Leotia sp.|OP339573|0.993|3.479e-83__Leotia lubrica|AY144547|0.993|3.479e-83__uncultured Leotia|FR838070|0.988|7.847e-82__Leotia sp. 'lubrica-IN02'|OP477006|0.987|3.799e-80	uncultured fungus|MH239107|0.994|2.84e-91__Dendryphion nanum|MW306291|0.99|3.085e-44	Leotia lubrica|AY544687|0.998|2.999e-304__Lachnum virgineum|AY544688|0.988|4.08e-300__Flagellospora curvula|OR243774|0.984|0__uncultured Ascomycota|AY969166|0.981|4.864e-205	Leotia	Leotia lubrica	TRUE	TRUE	FALSE	FALSE
RHW644	NA	NA	NA	NA	NA	Balsamia oregonensis|U42657|1|4.234e-288__Balsamia vulgaris|AF054905|1|2.845e-276__Balsamia magnata|U42656|0.996|8.442e-285__Helvella terrestris|AF046216|0.99|8.663e-286__Helvella cf. compressa OSC 100019|AY544699|0.986|1.341e-276__Helvella lacunosa|U42654|0.986|1.341e-276	Balsamia	Balsamia vulgaris	NA	NA	FALSE	FALSE
RHW213	fungal sp. ssai-1__fungal sp. ssaru-1__uncultured Basidiomycota__uncultured fungus__Malassezia sp.__uncultured Malasseziales__uncultured Malassezia__Malassezia furfur__Malassezia globosa__Malassezia obtusa__Malassezia sympodialis__Malassezia pachydermatis	NA	fungal sp. ssai-1|LC025972|1|9.48e-78__fungal sp. ssaru-1|LC027367|1|9.48e-78__uncultured Basidiomycota|AM901732|1|9.48e-78__uncultured fungus|AB476507|1|9.48e-78__Malassezia sp.|OL691075|1|9.48e-78__uncultured Malasseziales|AY612334|1|9.48e-78__uncultured Malassezia|KC785582|1|9.48e-78__Malassezia furfur|KX808623|1|9.48e-78__Malassezia globosa|AJ437693|1|9.48e-78__Malassezia sympodialis|KM370111…	NA	NA	NA	Perrotia	Perrotia flammea	FALSE	FALSE	FALSE	FALSE
RHW822	Lecanoromycetes sp.__Xylobotryum andinum__Xylobotryum portentosum__Xylobotryum sp. 'portentosum var. 2'__Xylobotryum sp. 'portentosum var. 1'__Nannizzia gypsea CBS 118893	Nannizzia gypsea CBS 118893|XR_001951138|0.992|2.553e-59	Xylobotryum andinum|MH468791|1|2.358e-80__Xylobotryum portentosum|MH468792|1|2.358e-80__Xylobotryum sp. 'portentosum var. 2'|OQ871958|1|2.358e-80__Xylobotryum sp. 'portentosum var. 1'|OQ878439|1|2.358e-80	Xylobotryum andinum|MH468791|0.994|5.132e-86	Lecanoromycetes sp.|MH811097|1|1.651e-67__Xylobotryum andinum|MH468791|1|1.522e-90	NA	Xylobotryum	Xylobotryum andinum	TRUE	TRUE	TRUE	TRUE
FP1685	fungal sp.	NA	NA	NA	NA	fungal sp.|MT353604|1|3.011e-12	Macrotyphula	Macrotyphula fistulosa	FALSE	FALSE	TRUE	FALSE
RHW107	fungal sp.__uncultured fungus__Tremellodendropsis tuberosa	Tremellodendropsis tuberosa|KU900852|0.99|0	NA	uncultured fungus|KF675627|0.994|3.251e-88	uncultured fungus|KP889524|0.981|2.487e-72	fungal sp.|MT353604|1|3.377e-12__Tremellodendropsis tuberosa|KU900860|0.995|0__uncultured fungus|OW834732|0.993|1.022e-68	Tremellodendropsis	Tremellodendropsis tuberosa	TRUE	TRUE	TRUE	TRUE
RHW362	fungal sp.__uncultured fungus__Phymatotrichopsis omnivora__Caloscypha fulgens f. caesioalba__Caloscypha aff. fulgens__Caloscypha sp. SS-2022a__Caloscypha sp. 'CA01'__Caloscypha sp. 'CA02'__Caloscypha sp. 'PNW01'__Caloscypha fulgens	NA	uncultured fungus|KJ920498|1|2.358e-80__Caloscypha aff. fulgens|ON408370|1|2.358e-80__Caloscypha sp. SS-2022a|OP082402|1|2.358e-80__Caloscypha sp. 'CA01'|OR827152|1|2.358e-80__Caloscypha sp. 'CA02'|PQ061126|1|2.358e-80__Caloscypha sp. 'PNW01'|PQ279344|1|2.358e-80__Caloscypha fulgens|DQ491483|1|2.358e-80__Caloscypha fulgens f. caesioalba|MK010995|0.993|1.179e-78__Phymatotrichopsis omnivora|AY54945…	Caloscypha fulgens|MZ159433|1|3.212e-195	Caloscypha fulgens|MZ159433|1|1.458e-103	fungal sp.|MT353604|1|3.133e-12__Caloscypha fulgens|U62009|0.998|0__uncultured fungus|OW839622|0.99|6.357e-198	Caloscypha	Caloscypha fulgens	TRUE	TRUE	FALSE	FALSE
RHW831	fungal sp.	NA	NA	NA	NA	fungal sp.|MT353604|1|3.551e-12	Underwoodia	Underwoodia beatonii	FALSE	FALSE	TRUE	FALSE
FP1640	fungal sp.__uncultured Ascomycota__uncultured fungus__Helotiales sp.__Conioscypha hoehnelii__uncultured Helotiales__Bertia moriformis__Chalara sp.__fungal endophyte sp. SS-179	Bertia moriformis|MZ159726|1|7.087e-304	NA	Conioscypha hoehnelii|MZ567874|1|8.44e-63__fungal endophyte sp. SS-179|AM262387|1|1.739e-81__uncultured fungus|MT237150|0.993|1.962e-78__Helotiales sp.|MZ651013|0.993|8.689e-80__fungal sp.|MW764631|0.981|2.061e-76__Chalara sp.|MK584995|0.981|2.061e-76	uncultured fungus|MT236634|1|5.409e-73__Helotiales sp.|MZ651013|1|5.409e-73__Chalara sp.|OR481515|1|5.409e-73__fungal endophyte sp. SS-179|AM262387|1|5.409e-73__uncultured Ascomycota|HQ433063|0.993|2.716e-71__uncultured Helotiales|MK951471|0.986|1.339e-69	Bertia moriformis|MZ159726|1|6.108e-304	Bertia	Bertia moriformis	TRUE	TRUE	TRUE	TRUE
RHW299	fungal sp.__uncultured Basidiomycota__uncultured fungus	NA	fungal sp.|OM219868|1|2.358e-80__uncultured fungus|OU939171|0.993|8.689e-80	uncultured fungus|OU941633|1|5.161e-116	uncultured Basidiomycota|MF484066|1|8.669e-110__uncultured fungus|OU939171|1|8.669e-110	NA	Entoloma	Entoloma sp.	FALSE	FALSE	FALSE	FALSE
FP1967	fungal sp.	NA	fungal sp.|OP537663|0.984|1.676e-55	NA	NA	NA	Aseroe	Aseroe rubra	FALSE	FALSE	TRUE	FALSE
RHW227	Roridomyces roridus__uncultured fungus__Resinomycena petarensis__Mycena sp.__Roridomyces sp.__Roridomyces sp. ST-2020a__Roridomyces lamprosporus__Roridomyces mauritianus__Roridomyces sp. LL-2022a__Roridomyces glutinosus__Resinomycena sp. 'sp. 02'__basidiomycete sp. OS-S10__Mycena sp. 7061013__Mycena sp. 7061018__Roridomyces pruinosoviscidus	NA	Mycena sp.|MZ997138|0.993|1.179e-78__Roridomyces sp.|MT300185|0.993|1.179e-78__Roridomyces sp. ST-2020a|MT274525|0.993|1.179e-78__Roridomyces lamprosporus|MW222639|0.993|1.179e-78__Roridomyces mauritianus|MW222636|0.993|1.179e-78__Roridomyces sp. LL-2022a|ON775524|0.993|1.179e-78__Roridomyces pruinosoviscidus|PQ373881|0.993|1.179e-78__Roridomyces roridus|FJ596760|0.987|5.796e-77__uncultured fungu…	NA	NA	NA	aff.Roridomyces	aff. Roridomyces sp.	FALSE	FALSE	FALSE	FALSE
FP1692	Clavulina sp.__uncultured Basidiomycota__uncultured fungus__Ramariopsis cf. lentofragilis__Ramariopsis sp. 'IN02'	uncultured Basidiomycota|AY969279|0.998|0__uncultured fungus|EU222873|0.995|0	uncultured Basidiomycota|AY969279|0.998|0__uncultured fungus|EU222873|0.995|0	NA	Clavulina sp.|OL584414|0.991|5.121e-57__uncultured Basidiomycota|AY969832|0.991|5.121e-57__Ramariopsis sp. 'IN02'|OM473929|0.991|5.121e-57	Ramariopsis cf. lentofragilis|MK278545|0.986|0	Ramariopsis	Ramariopsis tenuiramosa	TRUE	FALSE	FALSE	FALSE
FP2439	uncultured Basidiomycota__uncultured fungus__Rhodotorula sp.__Phenoliferia sp.__Microbotryomycetes sp. MK1-2020__Rosettozyma petaloides__Rosettozyma motuoensis__Rosettozyma cystopteridis__Rosettozyma sp.__Camptobasidiaceae sp.__Pseudoleucosporidium sp.	NA	Rosettozyma motuoensis|MK050400|1|2.358e-80__Rosettozyma sp.|OL853571|1|2.358e-80__uncultured fungus|MW215267|0.986|1.326e-73__uncultured Basidiomycota|AY969689|0.981|2.799e-75__Rhodotorula sp.|MT013025|0.981|2.799e-75__Phenoliferia sp.|OP470314|0.981|2.799e-75__Microbotryomycetes sp. MK1-2020|LR961886|0.981|2.799e-75__Camptobasidiaceae sp.|OM980429|0.981|2.799e-75__Pseudoleucosporidium sp.|OP470…	Rosettozyma motuoensis|MK050400|1|1.468e-73__Rosettozyma sp.|OL853572|0.984|4.871e-55	Rosettozyma motuoensis|MK050400|1|6.992e-115	Rosettozyma motuoensis|MK050400|0.999|0__Rosettozyma cystopteridis|MK050399|0.997|0__Rosettozyma petaloides|MK050395|0.996|0	Rosettozyma	Rosettozyma motuoensis	TRUE	TRUE	TRUE	TRUE
FP2444	uncultured Basidiomycota__uncultured fungus__Atractospora reticulata__Rhodotorula sp.__Phenoliferia sp.__Atractospora aquatica__Microbotryomycetes sp. MK1-2020__Rosettozyma petaloides__Rosettozyma motuoensis__Rosettozyma cystopteridis__Rosettozyma sp.__Camptobasidiaceae sp.__Pseudoleucosporidium sp.__Atractospora terrestris	Atractospora reticulata|KT991670|1|1.223e-251__uncultured fungus|LC220414|0.995|1.414e-216__Atractospora aquatica|MK828307|0.995|2.368e-220__Atractospora terrestris|OR134392|0.993|5.284e-219	Rosettozyma motuoensis|MK050400|1|2.358e-80__Rosettozyma sp.|OL853571|1|2.358e-80__uncultured fungus|LC220414|0.995|1.308e-216__Atractospora aquatica|MK828307|0.995|2.19e-220__Atractospora terrestris|OR134392|0.993|4.887e-219__uncultured Basidiomycota|AY969689|0.981|2.799e-75__Rhodotorula sp.|MT013025|0.981|2.799e-75__Phenoliferia sp.|OP470314|0.981|2.799e-75__Microbotryomycetes sp. MK1-2020|LR96…	Rosettozyma motuoensis|MK050400|1|1.468e-73__Rosettozyma sp.|OL853572|0.984|4.871e-55	Rosettozyma motuoensis|MK050400|1|6.992e-115	Atractospora reticulata|KT991661|1|0__Rosettozyma motuoensis|MK050400|0.999|0__Rosettozyma cystopteridis|MK050399|0.997|0__Rosettozyma petaloides|MK050395|0.996|0	Atractospora	Atractospora reticulata	TRUE	TRUE	TRUE	TRUE
RHW601	uncultured fungus__Tarzetta sp. RH1646__Tarzetta sp.__Tarzetta cf. catinus__Tarzetta sp. AG-2019d__Tarzetta alnicola__Tarzetta catinus__Tarzetta cupularis	Tarzetta catinus|DQ248950|0.993|0	uncultured fungus|FJ197883|0.993|3.201e-79__Tarzetta catinus|DQ248950|0.993|0	NA	NA	Tarzetta sp. RH1646|KT361844|1|0__Tarzetta sp. AG-2019d|MN712247|0.998|0__Tarzetta alnicola|OR243636|0.995|0__Tarzetta sp.|OR243652|0.994|0__Tarzetta cf. catinus|MN712258|0.992|0__uncultured fungus|FM993134|0.989|0__Tarzetta cupularis|MT773335|0.987|0	Tarzetta	Tarzetta spurcata	TRUE	FALSE	FALSE	FALSE
FP2157	uncultured fungus	NA	NA	NA	NA	uncultured fungus|MF788935|0.981|0	Hygrophorus	Hygrophorus pustulatus	FALSE	FALSE	TRUE	TRUE
RHW305	uncultured fungus	NA	NA	NA	NA	uncultured fungus|OW836383|0.995|1.609e-200	Pseudomphalina	Pseudomphalina sp.	FALSE	FALSE	TRUE	TRUE
RHW302	uncultured fungus__Rhizopus arrhizus	NA	NA	NA	NA	Rhizopus arrhizus|EU399919|0.988|0__uncultured fungus|OW835273|0.986|9.657e-139	aff.Delicatula	aff. Delicatula sp.	FALSE	FALSE	TRUE	TRUE
QL1050	uncultured fungus__Irpiciporus xuchilensis__Sarcodontia pachyodon__Irpiciporus mollis__Lachancea thermotolerans	NA	NA	Sarcodontia pachyodon|AY849307|0.995|9.368e-114__Irpiciporus mollis|OR262192|0.99|1.011e-110__Irpiciporus xuchilensis|KX161649|0.986|4.808e-109	Sarcodontia pachyodon|OR262191|0.996|1.976e-132	Lachancea thermotolerans|JN941261|0.997|0__uncultured fungus|OW841761|0.987|1.173e-196	Spongipellis	Spongipellis pachyodon	FALSE	FALSE	TRUE	TRUE
RHW314	uncultured fungus	NA	NA	NA	NA	uncultured fungus|OW841394|0.997|4.949e-202	Gerronema	affGerronema sp.	FALSE	FALSE	TRUE	TRUE
RHW490	uncultured fungus__Lentomitella conoidea__Lentomitella obscura__Lentomitella sulcata__Lentomitella vestita__Lentomitella tenuirostris__Spadicoides fuscolutea__Spadicoides hyalostoma__Annulusmagnus triseptatus__Ascitendus austriacus__Lentomitella crinigera__Lentomitella cirrhosa__fungal sp. KRP90	NA	Spadicoides fuscolutea|KY931883|1|1.479e-135__Spadicoides hyalostoma|KY931884|1|1.479e-135__Lentomitella conoidea|KY931869|0.981|1.071e-128__Lentomitella obscura|NG_065684|0.981|1.071e-128__Lentomitella sulcata|NG_065108|0.981|1.071e-128__Lentomitella tenuirostris|KY931879|0.981|1.071e-128	NA	Spadicoides hyalostoma|KY931884|0.997|5.022e-187__fungal sp. KRP90|HM036633|0.989|4.817e-184__Lentomitella conoidea|KY931869|0.988|1.889e-211__Lentomitella tenuirostris|KY931879|0.988|1.889e-211__Lentomitella crinigera|KT991644|0.987|9.761e-190__Lentomitella vestita|KY931877|0.985|4.312e-210__Annulusmagnus triseptatus|JQ429242|0.984|2.214e-188__Ascitendus austriacus|AF242263|0.984|4.302e-191__Len…	uncultured fungus|OW841394|0.99|9.834e-199	Arachnopeziza	Arachnopeziza aurelia	FALSE	FALSE	TRUE	TRUE
FP2241	Russula romellii	Russula romellii|KT933848|0.998|0	NA	NA	NA	NA	Russula	Russula romellii	TRUE	TRUE	TRUE	TRUE
FP2003	Xylophallus clavatus	NA	NA	NA	Xylophallus clavatus|KU871785|0.995|1.067e-104	NA	Xylophallus	Xylophallus xylogenus	TRUE	FALSE	TRUE	TRUE
QL1068	Nidula sp.__Nidula niveotomentosa__Nidularia farcta	NA	NA	Nidula sp.|MT444092|0.995|3.927e-104__Nidula niveotomentosa|MT444090|0.995|3.927e-104__Nidularia farcta|MT444085|0.995|3.927e-104	NA	NA	Nidula	Nidula niveotomentosia	TRUE	FALSE	TRUE	TRUE
FP1989	Savitreea pentosicarens	Savitreea pentosicarens|MN966869|0.99|0	Savitreea pentosicarens|MN966869|0.99|0	NA	NA	NA	Itajahya	Itajahya rosea	FALSE	FALSE	TRUE	TRUE
FP1958	Turbinellus floccosus	Turbinellus floccosus|AF026637|0.982|0	NA	NA	NA	NA	Austrogautieria	Austrogautieria rodwayi	FALSE	FALSE	FALSE	FALSE
KDH1549	Turbinellus floccosus__Clavariadelphus pistillaris	Turbinellus floccosus|AF026637|0.989|0__Clavariadelphus pistillaris|AF026639|0.981|0	Turbinellus floccosus|AF026637|0.989|0__Clavariadelphus pistillaris|AF026639|0.981|0	NA	NA	NA	Clavaria	Clavaria sp.	TRUE	FALSE	FALSE	FALSE
RHW85	Gyroporus cyanescens	Gyroporus cyanescens|DQ534680|0.999|0	Gyroporus cyanescens|DQ534680|0.999|0	NA	NA	Gyroporus cyanescens|KT363684|1|4.365e-272	Gyroporus	Gyroporus cyanescens	TRUE	TRUE	TRUE	TRUE

## Sheet: ITSx
Assembly	Taxon	# of hits
BW1787	Fungi	2
EH1841	Fungi	12
EH1841	Metazoa	1
EH1841	Tracheophyta	1
FP1631	Fungi	1
FP1631	Metazoa	1
FP1639	Fungi	2
FP1639	Metazoa	2
FP1640	Fungi	2
FP1640	Metazoa	2
FP1640	Tracheophyta	2
FP1644	Fungi	3
FP1644	Metazoa	1
FP1655	Metazoa	1
FP1684	Fungi	5
FP1684	Metazoa	1
FP1685	Metazoa	1
FP1701	Fungi	2
FP1710	Fungi	1
FP1710	Greenalgae	1
FP1710	Liverworts	1
FP1710	Metazoa	4
FP1951	Fungi	6
FP1965	Fungi	7
FP1965	Tracheophyta	1
FP1967	Metazoa	2
FP1968	Fungi	2
FP1972	Fungi	1
FP1983	Fungi	3
FP1983	Metazoa	2
FP1985	Fungi	1
FP1985	Metazoa	1
FP1988	Fungi	14
FP1988	Tracheophyta	1
FP1989	Fungi	2
FP1989	Metazoa	4
FP2003	Fungi	1
FP2040	Metazoa	4
FP2069	Fungi	1
FP2071	Fungi	2
FP2077	Fungi	1
FP2077	Metazoa	1
FP2087	Fungi	2
FP2093	Greenalgae	1
FP2093	Metazoa	2
FP2129	Fungi	4
FP2155	Fungi	3
FP2157	Fungi	1
FP2157	Metazoa	2
FP2157	Tracheophyta	1
FP2189	Fungi	2
FP2205	Fungi	1
FP2207	Fungi	1
FP2210	Fungi	1
FP2241	Fungi	1
FP2241	Greenalgae	2
FP2241	Metazoa	2
FP2249	Fungi	2
FP2275	Fungi	11
FP2289	Fungi	3
FP2345	Metazoa	8
FP2348	Fungi	2
FP2359	Fungi	1
FP2359	Metazoa	1
FP2397	Metazoa	1
FP2401	Fungi	1
FP2414	Fungi	2
FP2414	Metazoa	2
FP2415	Fungi	1
FP2417	Metazoa	2
FP2422	Fungi	2
FP2434	Fungi	3
FP2435	Fungi	12
FP2435	Metazoa	1
FP2435	Tracheophyta	2
FP2436	Fungi	68
FP2436	Greenalgae	3
FP2436	Oomycetes	1
FP2436	Tracheophyta	36
FP2439	Fungi	1
FP2442	Fungi	2
FP2444	Fungi	2
GGIRW7	Tracheophyta	1
QL1023	Fungi	3
QL1023	Greenalgae	1
QL1033	Fungi	8
QL1039	Fungi	3
QL1050	Fungi	2
QL1068	Fungi	4
QL1109	Fungi	2
QL1170	Fungi	3
QL1173	Fungi	1
QL1173	Metazoa	2
RHRW17	Fungi	3
RHRW17	Tracheophyta	2
RHRW20	Fungi	9
RHRW20	Metazoa	1
RHRW20	Tracheophyta	2
RHRW22	Tracheophyta	1
RHRW3	Rhizaria	1
RHRW3	Tracheophyta	1
RHW101	Fungi	1
RHW107	Fungi	1
RHW114	Metazoa	2
RHW1283	Fungi	1
RHW1438	Metazoa	1
RHW173	Fungi	1
RHW173	Metazoa	2
RHW194	Fungi	2
RHW242	Fungi	9
RHW291	Metazoa	6
RHW302	Fungi	2
RHW302	Metazoa	1
RHW303	Fungi	1
RHW305	Fungi	4
RHW314	Amoebozoa	1
RHW314	Fungi	5
RHW326	Fungi	2
RHW326	Greenalgae	1
RHW326	Metazoa	6
RHW328	Metazoa	6
RHW346	Fungi	2
RHW380	Fungi	1
RHW422	Fungi	1
RHW422	Greenalgae	2
RHW430	Metazoa	1
RHW480	Fungi	4
RHW480	Metazoa	7
RHW480	Rhizaria	1
RHW490	Fungi	2
RHW490	Metazoa	2
RHW517	Fungi	16
RHW517	Metazoa	1
RHW518	Fungi	14
RHW518	Metazoa	2
RHW569	Fungi	1
RHW64	Fungi	2
RHW748	Fungi	4
RHW795	Fungi	11
RHW795	Greenalgae	1
RHW796	Fungi	1
RHW797	Fungi	1
RHW797	Metazoa	1
RHW798	Fungi	1
RHW798	Metazoa	4
RHW804	Metazoa	1
RHW822	Fungi	1
RHW831	Metazoa	2
RHW835	Fungi	2
RHW835	Tracheophyta	1
RHW85	Fungi	3
RHW875	Fungi	2
RHW875	Greenalgae	1
RHW875	Metazoa	2
RHW921	Fungi	3
RHW921	Greenalgae	1
RHW921	Metazoa	2
RHW921	Tracheophyta	3
RHW928	Fungi	2
RHW928	Tracheophyta	1
