# Supplementary material for: Whole genome sequencing of historical specimens from the world's largest fungal collection yields high‐quality assemblies
Source: New Phytol. 2025 Aug 18;251(2):752–67. doi: 10.1111/nph.70472 (PMC13278644; doi:10.1111/nph.70472)
Supplement: Supplementary file 9 — Table S8 The results of the linear mixed‐effects analyses on the genome assembly methods. [file NPH-251-752-s009.xlsx]

## Sheet: SupplementInfo
New Phytologist Supporting Information
Article title: Whole genome sequencing of historical specimens from the world’s largest fungal collection yields high-quality assemblies
Authors: Torda Varga*, Roseina Woods*, Frances Pitsillides*, Rowena Hill, Alona Yu. Biketova, Theo Llewellyn, Brandon J.P. Shaw, Emily Hodgson, Brigid Wong, Jasmine Le, Josepha Becker, Alexander J. Bradshaw, Seth L. E. Blake, Clementine Geeves, Quentin Levicky, Lottie Goodman, Ruben L. Mole, Sidney L. Reed, M. Carly Lin, Emily Read, Keenan Harris, Raquel Pino-Bodas, László G. Nagy, Anna Bazzicalu…
Article acceptance date: 26 June 2025
Table S8 The results of the linear mixed effect analyses on the genome assembly methods.

## Sheet: BUSCO
Linear mixed effect, individual importance
var	Sum Sq	Mean Sq	NumDF	DenDF	F value	Pr(>F)	Significance	ncp	Partial R2	upper.CL	lower.CL
TOT_DNA_log_s	0.00177971	0.00177971	1	152.189	0.0316136	0.859115		0.0316136	0.000207682	0.0335615	6.6821e-06
TotalReads_s	0.65928	0.65928	1	152.066	11.711	0.000798305	***	11.711	0.071506	0.165158	0.0137817
Age_s	0.356226	0.356226	1	152.531	6.32778	0.0129215	*	6.32778	0.0398326	0.1194	0.00214445
COMPANY_DIN_NUMBER_S	0.00255446	0.00255446	1	152.265	0.0453759	0.831599		0.0453759	0.000297917	0.0339663	6.77132e-06
Climatic classes	0.584946	0.194982	3	152.173	3.46354	0.0178655	*	10.3906	0.0639172	0.167264	0.0184701
LIBRARY_PREP_KIT2	0.187089	0.0935447	2	152.077	1.66167	0.19325		3.32334	0.0213857	0.0963909	0.00166285
FIELD_CLASS_IF_SF	1.14499	0.114499	10	152.003	2.03388	0.0334604	*	20.3388	0.118014	0.267046	0.0795262
assembler	51.3587	12.8397	4	2120.6	228.076	5.42764e-163	***	912.304	0.300802	0.331738	0.271654
read_treat	0.0932182	0.0932182	1	2119.65	1.65587	0.198302		1.65587	0.000780589	0.00495733	2.42373e-06
Linear mixed effect, model performance
R2 marginal	0.265873
R2 conditional (random effect)	0.894797
REML criterion at convergence:	706.1
Random effects:
Groups	Variance	Std.Dev.
EXTRACTION_ID (Intercept)	0.3365	0.5801
Residual	0.0563	0.2373
Number of obs: 2298
Groups: EXTRACTION_ID, 173
Linear mixed effect multicollinearity (variance inflation parameter)
var	GVIF	Df	GVIF^(1/(2*Df))
TOT_DNA_log_s	1.50318	1	1.22604
TotalReads_s	1.74103	1	1.31948
Age_s	1.32869	1	1.15269
COMPANY_DIN_NUMBER_S	1.91229	1	1.38286
Climatic classes	1.41436	3	1.05948
LIBRARY_PREP_KIT2	2.38608	2	1.24286
FIELD_CLASS_IF_SF	1.76021	10	1.02868
assembler	1.00185	4	1.00023
read_treat	1.00143	1	1.00072
Linear mixed effect: significance of slopes (t-test)
var	Estimate	Std. Error	df	t value	Pr(>|t|)	sig	direction
(Intercept)	-0.198287	0.174612	153.528	-1.13559	0.257898	FALSE
TOT_DNA_log_s	0.0107742	0.0605965	152.189	0.177802	0.859115	FALSE
TotalReads_s	0.206346	0.0602973	152.066	3.42214	0.000798305	TRUE	positive
Age_s	-0.183355	0.0728898	152.531	-2.51551	0.0129215	TRUE	negative
COMPANY_DIN_NUMBER_S	-0.0125826	0.0590686	152.265	-0.213016	0.831599	FALSE
Climate B (Arid)	-0.38179	0.214209	152.395	-1.78232	0.0766878	FALSE
Climate C (Warm temperate)	0.162829	0.14894	152.557	1.09325	0.276005	FALSE
Climate D (Snow)	-0.0511192	0.182235	152.096	-0.280513	0.779465	FALSE
Nextera	0.368501	0.206792	152.1	1.78199	0.0767464	FALSE
TruSeqNano	-0.00365984	0.124226	152.083	-0.0294612	0.976535	FALSE
Sordariomycetes	0.433605	0.227923	151.928	1.90241	0.0590091	FALSE
Agaricomycetes	0.142722	0.13046	152.424	1.09399	0.275684	FALSE
Dothideomycetes	-0.549324	0.267601	155.05	-2.05277	0.0417757	TRUE	negative
Geoglossomycetes	0.350553	0.435295	151.433	0.805323	0.421896	FALSE
Leotiomycetes	0.519361	0.206113	151.965	2.51979	0.0127756	TRUE	positive
Eurotiomycetes	0.411364	0.431635	151.651	0.953036	0.342089	FALSE
Laboulbeniomycetes	-0.389375	0.43651	151.562	-0.892018	0.373797	FALSE
Microbotryomycetes	0.139935	0.600541	151.183	0.233015	0.816065	FALSE
Agaricostilbomycetes	-0.173393	0.441114	151.7	-0.393079	0.694813	FALSE
Xylobotryomycetes	0.775639	0.616069	151.692	1.25901	0.20996	FALSE
IDBA	-0.16351	0.0189381	2121	-8.63391	1.14395e-17	TRUE	negative
Masurca	0.276249	0.0127323	2120.82	21.6968	1.94919e-94	TRUE	positive
Megahit	0.27375	0.0152161	2120.03	17.9908	1.85029e-67	TRUE	positive
SPAdes	0.204401	0.0166574	2120.46	12.2709	1.72564e-33	TRUE	positive
read_treatTrimmomatic	-0.0128056	0.00995142	2119.65	-1.28681	0.198302	FALSE

## Sheet: BUSCO_libconc
Note that, instead of the library kit variable, library concentration was part of this model
Linear mixed effect, individual importance
var	Sum Sq	Mean Sq	NumDF	DenDF	F value	Pr(>F)	Significance	ncp	Partial R2	upper.CL	lower.CL
TOT_DNA_log_s	0.0102732	0.0102732	1	153.106	0.182487	0.669845		0.182487	0.00119048	0.0377244	7.72355e-06
TotalReads_s	0.575714	0.575714	1	153.225	10.2266	0.00168205	***	10.2266	0.0625664	0.152553	0.00985863
Age_s	0.427465	0.427465	1	153.476	7.5932	0.00656851	***	7.5932	0.0471425	0.13028	0.00413394
COMPANY_DIN_NUMBER_S	0.00419922	0.00419922	1	153.097	0.074592	0.785133		0.074592	0.000486984	0.0346596	6.93405e-06
COMPANY_LIB_CONC_NM_s	0.00568103	0.00568103	1	153.101	0.100914	0.751168		0.100914	0.000658698	0.0354305	7.11878e-06
Climatic classes	0.494752	0.164917	3	153.147	2.92948	0.0355378	*	8.78844	0.0542711	0.15382	0.014246
FIELD_CLASS_IF_SF	1.13891	0.113891	10	152.984	2.02309	0.034473	*	20.2309	0.116796	0.265154	0.0787101
assembler	51.3495	12.8374	4	2120.57	228.034	5.75505e-163	***	912.138	0.300766	0.331703	0.271619
read_treat	0.0933281	0.0933281	1	2119.65	1.65782	0.198039		1.65782	0.000781509	0.00495965	2.42845e-06
Linear mixed model performance
R2 marginal	0.257863
R2 conditional (random effect)	0.894962
REML criterion at convergence:	709.5
Random effects:
Groups	Variance	Std.Dev.
EXTRACTION_ID (Intercept)	0.3415	0.5843
Residual	0.0563	0.2373
Number of obs: 2298
Groups: EXTRACTION_ID, 173
Linear mixed effect multicollinearity (variance inflation parameter)
var	GVIF	Df	GVIF^(1/(2*Df))
TOT_DNA_log_s	1.29186	1	1.1366
TotalReads_s	1.4818	1	1.21729
Age_s	1.34184	1	1.15838
COMPANY_DIN_NUMBER_S	1.59001	1	1.26096
COMPANY_LIB_CONC_NM_s	1.26838	1	1.12623
Climatic classes	1.36626	3	1.05339
FIELD_CLASS_IF_SF	1.68353	10	1.02639
assembler	1.00184	4	1.00023
read_treat	1.00143	1	1.00071
Linear mixed effect: significance of slopes (t-test)
var	Estimate	Std. Error	df	t value	Pr(>|t|)	sig	direction
(Intercept)	-0.119832	0.163425	154.647	-0.733252	0.464515	FALSE
TOT_DNA_log_s	-0.0241695	0.0565784	153.106	-0.427185	0.669845	FALSE
TotalReads_s	0.179166	0.056026	153.225	3.19791	0.00168205	TRUE	positive
Age_s	-0.20329	0.073774	153.476	-2.75558	0.00656851	TRUE	negative
COMPANY_DIN_NUMBER_S	0.014816	0.054248	153.097	0.273115	0.785133	FALSE
COMPANY_LIB_CONC_NM_s	-0.0184197	0.0579837	153.101	-0.31767	0.751168	FALSE
Climate B (Arid)	-0.385017	0.215733	153.383	-1.78469	0.0762881	FALSE
Climate C (Warm temperate)	0.125554	0.148607	153.456	0.844869	0.399499	FALSE
Climate D (Snow)	-0.0611791	0.181494	153.118	-0.337086	0.736513	FALSE
Sordariomycetes	0.43465	0.228926	152.914	1.89865	0.0594942	FALSE
Agaricomycetes	0.116261	0.129804	153.384	0.895667	0.371834	FALSE
Dothideomycetes	-0.547542	0.269674	156.012	-2.03039	0.0440158	TRUE	negative
Geoglossomycetes	0.310893	0.437886	152.419	0.709986	0.478798	FALSE
Leotiomycetes	0.513102	0.206484	152.944	2.48495	0.0140337	TRUE	positive
Eurotiomycetes	0.370584	0.43323	152.641	0.855396	0.393672	FALSE
Laboulbeniomycetes	-0.438001	0.438198	152.546	-0.99955	0.319111	FALSE
Microbotryomycetes	0.125853	0.607066	152.192	0.207313	0.836043	FALSE
Agaricostilbomycetes	-0.241777	0.440719	152.671	-0.548597	0.584083	FALSE
Xylobotryomycetes	0.73294	0.616464	152.656	1.18894	0.236309	FALSE
IDBA	-0.16348	0.0189382	2120.96	-8.63227	1.15988e-17	TRUE	negative
Masurca	0.276245	0.0127323	2120.79	21.6963	1.96476e-94	TRUE	positive
Megahit	0.273709	0.0152161	2120.03	17.9881	1.93026e-67	TRUE	positive
SPAdes	0.204387	0.0166574	2120.44	12.27	1.74309e-33	TRUE	positive
read_treatTrimmomatic	-0.0128131	0.00995143	2119.65	-1.28756	0.198039	FALSE

## Sheet: BUSCO_singleread
Note that, instead of overall read count, only the deduplicated library size was analysed
Linear mixed effect, individual importance
var	Sum Sq	Mean Sq	NumDF	DenDF	F value	Pr(>F)	Significance	ncp	Partial R2	upper.CL	lower.CL
TOT_DNA_log_s	0.00713181	0.00713181	1	153.06	0.126684	0.722386		0.126684	0.000826989	0.0361808	7.30659e-06
single_read_s	0.710087	0.710087	1	153.008	12.6134	0.00050935	***	12.6134	0.0761581	0.171018	0.0161761
Age_s	0.318744	0.318744	1	153.46	5.66191	0.0185661	*	5.66191	0.0355823	0.112349	0.00136127
COMPANY_DIN_NUMBER_S	0.0138097	0.0138097	1	153.012	0.245304	0.621112		0.245304	0.0016006	0.0394216	8.22931e-06
COMPANY_LIB_CONC_NM_s	0.0743545	0.0743545	1	153.036	1.32077	0.252247		1.32077	0.00855662	0.0607368	2.41017e-05
Climatic classes	0.514656	0.171552	3	153.118	3.0473	0.0305369	*	9.14191	0.0563413	0.156672	0.0151233
FIELD_CLASS_IF_SF	1.06975	0.106975	10	152.943	1.90021	0.0490036	*	19.0021	0.110513	0.258614	0.0746768
assembler	51.3257	12.8314	4	2120.58	227.927	6.68835e-163	***	911.707	0.300666	0.331603	0.271519
read_treat	0.0932113	0.0932113	1	2119.63	1.65573	0.198322		1.65573	0.000780532	0.00495723	2.42342e-06
Linear mixed model performance
R2 marginal	0.268572
R2 conditional (random effect)	0.89516
REML criterion at convergence:	706.9
Random effects:
Groups	Variance	Std.Dev.
EXTRACTION_ID (Intercept)	0.3365	0.5801
Residual	0.0563	0.2373
Number of obs: 2298
Groups: EXTRACTION_ID, 173
Linear mixed effect multicollinearity (variance inflation parameter)
var	GVIF	Df	GVIF^(1/(2*Df))
TOT_DNA_log_s	1.29435	1	1.1377
single_read_s	1.70384	1	1.30531
Age_s	1.37615	1	1.17309
COMPANY_DIN_NUMBER_S	1.48772	1	1.21972
COMPANY_LIB_CONC_NM_s	1.50776	1	1.22791
Climatic classes	1.36753	3	1.05355
FIELD_CLASS_IF_SF	1.74352	10	1.02819
assembler	1.00183	4	1.00023
read_treat	1.00143	1	1.00071
Linear mixed effect: significance of slopes (t-test)
var	Estimate	Std. Error	df	t value	Pr(>|t|)	sig	direction
(Intercept)	-0.178861	0.164218	154.603	-1.08917	0.277774	FALSE
TOT_DNA_log_s	-0.0200112	0.0562228	153.06	-0.355926	0.722386	FALSE
single_read_s	0.239454	0.0674228	153.008	3.55153	0.00050935	TRUE	positive
Age_s	-0.176487	0.0741706	153.46	-2.37948	0.0185661	TRUE	negative
COMPANY_DIN_NUMBER_S	0.025801	0.0520936	153.012	0.495281	0.621112	FALSE
COMPANY_LIB_CONC_NM_s	-0.0721275	0.0627606	153.036	-1.14925	0.252247	FALSE
Climate B (Arid)	-0.337749	0.213832	153.374	-1.57951	0.116279	FALSE
Climate C (Warm temperate)	0.169953	0.14777	153.431	1.15012	0.251883	FALSE
Climate D (Snow)	-0.0230553	0.179993	153.09	-0.12809	0.898246	FALSE
Sordariomycetes	0.414922	0.22723	152.873	1.826	0.0698013	FALSE
Agaricomycetes	0.143581	0.129938	153.344	1.105	0.270892	FALSE
Dothideomycetes	-0.540457	0.267676	156.027	-2.01907	0.0451923	TRUE	negative
Geoglossomycetes	0.329353	0.434141	152.367	0.758632	0.449245	FALSE
Leotiomycetes	0.509783	0.204922	152.901	2.48769	0.0139306	TRUE	positive
Eurotiomycetes	0.423306	0.43047	152.6	0.983358	0.326988	FALSE
Laboulbeniomycetes	-0.310702	0.436571	152.503	-0.711687	0.477746	FALSE
Microbotryomycetes	0.208007	0.604316	152.147	0.344203	0.731169	FALSE
Agaricostilbomycetes	-0.160508	0.438443	152.628	-0.366086	0.714808	FALSE
Xylobotryomycetes	0.680929	0.612763	152.611	1.11124	0.268211	FALSE
IDBA	-0.163398	0.0189383	2120.93	-8.62791	1.20344e-17	TRUE	negative
Masurca	0.276175	0.0127322	2120.87	21.691	2.15815e-94	TRUE	positive
Megahit	0.273692	0.0152161	2120	17.987	1.96559e-67	TRUE	positive
SPAdes	0.204345	0.0166574	2120.44	12.2675	1.79381e-33	TRUE	positive
read_treatTrimmomatic	-0.012805	0.00995146	2119.63	-1.28675	0.198322	FALSE

## Sheet: BUSCO_interaction
Linear mixed effect, individual importance
var	Sum Sq	Mean Sq	NumDF	DenDF	F value	Pr(>F)	Significance	ncp	Partial R2	upper.CL	lower.CL
TOT_DNA_log_s	0.00359689	0.00359689	1	151.957	0.0685257	0.79385		0.0685257	0.00045075	0.0347341	6.94396e-06
TotalReads_s	0.672406	0.672406	1	151.939	12.8103	0.000463105	***	12.8103	0.0777562	0.173505	0.0168447
Age_s	0.373221	0.373221	1	152.409	7.11038	0.00849123	**	7.11038	0.0445738	0.126754	0.00331876
COMPANY_DIN_NUMBER_S	0.00704207	0.00704207	1	152.012	0.134161	0.714665		0.134161	0.00088179	0.0366394	7.41232e-06
Climatic classes	0.588273	0.196091	3	152.492	3.7358	0.0125662	*	11.2074	0.0684635	0.173105	0.0206671
LIBRARY_PREP_KIT2	0.232668	0.116334	2	151.947	2.21632	0.112522		4.43264	0.0283454	0.108453	0.0026899
FIELD_CLASS_IF_SF	1.02011	0.102011	10	153.383	1.94345	0.0433148	*	19.4345	0.112457	0.260372	0.075903
assembler	1.62467	0.406169	4	2079.55	7.73807	3.46063e-06	***	30.9523	0.0146658	0.0281907	0.00734381
read_treat	0.189243	0.189243	1	2078.83	3.60535	0.0577324		3.60535	0.00173132	0.00712626	1.68648e-05
FIELD_CLASS_IF_SF:assembler	19.0521	0.501372	38	2080.21	9.55184	1.15349e-49	***	362.97	0.148564	0.189201	0.134943
Linear mixed model performance
R2 marginal	0.292213
R2 conditional (random effect)	0.900965
REML criterion at convergence:	617.7
Random effects:
Groups	Variance	Std.Dev.
EXTRACTION_ID (Intercept)	0.32265	0.568
Residual	0.05249	0.2291
Number of obs: 2295
Groups: EXTRACTION_ID, 173
Linear mixed effect multicollinearity (variance inflation parameter)
var	GVIF	Df	GVIF^(1/(2*Df))
TOT_DNA_log_s	1.50116	1	1.22522
TotalReads_s	1.7408	1	1.31939
Age_s	1.32903	1	1.15284
COMPANY_DIN_NUMBER_S	1.91206	1	1.38277
Climatic classes	1.41592	3	1.05968
LIBRARY_PREP_KIT2	2.38738	2	1.24303
FIELD_CLASS_IF_SF	2.20593	10	1.04035
assembler	2353.26	4	2.63912
read_treat	1.00204	1	1.00102
FIELD_CLASS_IF_SF:assembler	2925.34	38	1.11073
Linear mixed effect: significance of slopes (t-test)
var	Estimate	Std. Error	df	t value	Pr(>|t|)	sig	direction
(Intercept)	-0.30517	0.171949	156.824	-1.77477	0.0778759	FALSE
TOT_DNA_log_s	0.0155286	0.0593205	151.957	0.261774	0.79385	FALSE
TotalReads_s	0.211306	0.0590382	151.939	3.57914	0.000463105	TRUE	positive
Age_s	-0.190308	0.0713694	152.409	-2.66653	0.00849123	TRUE	negative
COMPANY_DIN_NUMBER_S	-0.0211795	0.0578231	152.012	-0.36628	0.714665	FALSE
Climate B (Arid)	-0.374021	0.21003	153.007	-1.7808	0.0769295	FALSE
Climate C (Warm temperate)	0.178289	0.146136	153.524	1.22002	0.224327	FALSE
Climate D (Snow)	-0.0379214	0.178604	152.473	-0.212321	0.83214	FALSE
Nextera	0.420772	0.202516	152.065	2.07772	0.0394158	TRUE	positive
TruSeqNano	0.00882004	0.121622	151.894	0.0725199	0.942284	FALSE
Sordariomycetes	0.682006	0.225167	157.329	3.02889	0.00286977	TRUE	positive
Agaricomycetes	0.18904	0.129167	159.239	1.46353	0.145294	FALSE
Dothideomycetes	-0.271396	0.271484	177.575	-0.999677	0.318827	FALSE
Geoglossomycetes	0.535228	0.42957	156.143	1.24596	0.214644	FALSE
Leotiomycetes	0.714243	0.204037	158.654	3.50056	0.000602954	TRUE	positive
Eurotiomycetes	0.724538	0.426889	157.74	1.69725	0.0916212	FALSE
Laboulbeniomycetes	-0.133789	0.432383	158.631	-0.309423	0.757406	FALSE
Microbotryomycetes	0.395347	0.592816	156.069	0.666897	0.505823	FALSE
Agaricostilbomycetes	0.178743	0.436754	158.501	0.409252	0.682907	FALSE
Xylobotryomycetes	1.04713	0.607503	155.932	1.72366	0.0867507	FALSE
IDBA	0.19457	0.0566133	2082.52	3.43682	0.000600143	TRUE	positive
Masurca	0.337376	0.0312172	2080.47	10.8074	1.58522e-26	TRUE	positive
Megahit	0.372673	0.0384021	2080.85	9.70449	8.29878e-22	TRUE	positive
SPAdes	0.548255	0.0394842	2079.36	13.8854	5.47063e-42	TRUE	positive
read_treatTrimmomatic	-0.0182766	0.00962546	2078.83	-1.89878	0.0577324	FALSE
Sordariomycetes:IDBA	-0.461	0.0988324	2080.72	-4.66447	3.29077e-06	TRUE	negative
Agaricomycetes:IDBA	-0.412246	0.0606709	2082.2	-6.79479	1.41108e-11	TRUE	negative
Geoglossomycetes:IDBA	-0.193798	0.143881	2078.73	-1.34694	0.178147	FALSE
Leotiomycetes:IDBA	-0.332057	0.0870717	2081.26	-3.8136	0.000140945	TRUE	negative
Eurotiomycetes:IDBA	-0.699036	0.191555	2081.17	-3.64927	0.000269458	TRUE	negative
Laboulbeniomycetes:IDBA	-0.0866444	0.148939	2078.73	-0.581745	0.560802	FALSE
Microbotryomycetes:IDBA	-0.595643	0.195443	2078.41	-3.04765	0.00233545	TRUE	negative
Agaricostilbomycetes:IDBA	-0.658277	0.187905	2078.48	-3.50324	0.000469354	TRUE	negative
Sordariomycetes:Masurca	-0.365761	0.0578224	2078.96	-6.3256	3.07947e-10	TRUE	negative
Agaricomycetes:Masurca	0.0443282	0.0348938	2080.47	1.27037	0.204094	FALSE
Dothideomycetes:Masurca	-0.332807	0.100689	2106.56	-3.3053	0.000964673	TRUE	negative
Geoglossomycetes:Masurca	-0.373241	0.11873	2078.2	-3.1436	0.00169241	TRUE	negative
Leotiomycetes:Masurca	-0.303786	0.0551766	2079.28	-5.50571	4.13148e-08	TRUE	negative
Eurotiomycetes:Masurca	-0.492521	0.113069	2078.22	-4.35592	1.38954e-05	TRUE	negative
Laboulbeniomycetes:Masurca	-0.396628	0.115719	2078.29	-3.42751	0.000620996	TRUE	negative
Microbotryomycetes:Masurca	-0.394837	0.151146	2078.14	-2.61228	0.00905873	TRUE	negative
Agaricostilbomycetes:Masurca	-0.452265	0.115733	2078.31	-3.90784	9.6104e-05	TRUE	negative
Xylobotryomycetes:Masurca	-0.45307	0.151146	2078.14	-2.99756	0.00275377	TRUE	negative
Sordariomycetes:Megahit	-0.323999	0.0715334	2078.93	-4.52934	6.252e-06	TRUE	negative
Agaricomycetes:Megahit	-0.0226674	0.0426357	2080.46	-0.531653	0.595023	FALSE
Dothideomycetes:Megahit	-0.373271	0.114346	2093.39	-3.26439	0.00111467	TRUE	negative
Geoglossomycetes:Megahit	-0.368431	0.137736	2078.25	-2.6749	0.00753374	TRUE	negative
Leotiomycetes:Megahit	-0.265127	0.0676769	2079.1	-3.91754	9.23442e-05	TRUE	negative
Eurotiomycetes:Megahit	-0.393035	0.140876	2078.24	-2.78993	0.00532	TRUE	negative
Laboulbeniomycetes:Megahit	-0.484567	0.143011	2078.29	-3.38833	0.000716321	TRUE	negative
Microbotryomycetes:Megahit	-0.368816	0.190965	2078.15	-1.93133	0.0535787	FALSE
Agaricostilbomycetes:Megahit	-0.456904	0.143021	2078.31	-3.19465	0.00142097	TRUE	negative
Xylobotryomycetes:Megahit	-0.374987	0.190965	2078.15	-1.96364	0.0497054	TRUE	negative
Sordariomycetes:SPAdes	-0.547735	0.0730719	2078.51	-7.49584	9.69349e-14	TRUE	negative
Agaricomycetes:SPAdes	-0.325462	0.0444236	2079.41	-7.32634	3.36696e-13	TRUE	negative
Dothideomycetes:SPAdes	-0.556282	0.114832	2081.25	-4.84429	1.36437e-06	TRUE	negative
Geoglossomycetes:SPAdes	-0.546327	0.138042	2078.14	-3.95769	7.82203e-05	TRUE	negative
Leotiomycetes:SPAdes	-0.442326	0.0709075	2079.2	-6.23808	5.35145e-10	TRUE	negative
Eurotiomycetes:SPAdes	-0.619523	0.141175	2078.14	-4.38833	1.19944e-05	TRUE	negative
Laboulbeniomycetes:SPAdes	-0.815179	0.143307	2078.19	-5.68835	1.46414e-08	TRUE	negative
Microbotryomycetes:SPAdes	-0.539771	0.191186	2078.09	-2.82328	0.00479885	TRUE	negative
Agaricostilbomycetes:SPAdes	-0.856453	0.158075	2078.33	-5.41802	6.72439e-08	TRUE	negative
Xylobotryomycetes:SPAdes	-0.592219	0.191186	2078.09	-3.09761	0.00197699	TRUE	negative

## Sheet: N50
Linear mixed effect, individual importance
var	Sum Sq	Mean Sq	NumDF	DenDF	F value	Pr(>F)	Significance	ncp	Partial R2	upper.CL	lower.CL
TOT_DNA_log_s	0.180535	0.180535	1	152.439	1.5693	0.212227		1.5693	0.0101897	0.0648585	3.10072e-05
TotalReads_s	0.510017	0.510017	1	152.122	4.43333	0.0368863	***	4.43333	0.028318	0.100644	0.000500345
Age_s	0.0254557	0.0254557	1	151.78	0.221274	0.638746		0.221274	0.00145573	0.0390988	8.09933e-06
COMPANY_DIN_NUMBER_S	0.0112072	0.0112072	1	152.605	0.0974185	0.755376		0.0974185	0.000637963	0.035442	7.11708e-06
Climatic classes	0.085955	0.0286517	3	152.117	0.249055	0.861913		0.747165	0.00488778	0.0719424	0.001809
LIBRARY_PREP_KIT2	0.431215	0.215608	2	152.096	1.87417	0.157009		3.74835	0.0240519	0.101095	0.00200929
FIELD_CLASS_IF_SF	6.12549	0.612549	10	156.276	5.32459	9.61153e-07	***	53.2459	0.254131	0.395214	0.182917
assembler	277.296	69.324	4	2098.64	602.6	0	***	2410.4	0.53457	0.559565	0.509763
read_treat	2.6416	2.6416	1	2097.35	22.9621	1.76808e-06	***	22.9621	0.0108296	0.021344	0.00380508
Linear mixed model performance
R2 marginal	0.364323
R2 conditional (random effect)	0.87295
REML criterion at convergence:	2251.5
Random effects:
Groups	Variance	Std.Dev.
EXTRACTION_ID (Intercept)	0.4606	0.6786
Residual	0.115	0.3392
Number of obs: 2275
Groups: EXTRACTION_ID, 173
Linear mixed effect: significance of slopes (t-test)
var	Estimate	Std. Error	df	t value	Pr(>|t|)	sig	direction
(Intercept)	-0.246341	0.204843	153.6	-1.20258	0.230989	FALSE
TOT_DNA_log_s	0.0890832	0.071112	152.439	1.25272	0.212227	FALSE
TotalReads_s	0.14894	0.0707368	152.122	2.10555	0.0368863	TRUE	positive
Age_s	-0.0401692	0.0853942	151.78	-0.470397	0.638746	FALSE
COMPANY_DIN_NUMBER_S	0.0216384	0.0693275	152.605	0.312119	0.755376	FALSE
Climate B (Arid)	-0.210436	0.251169	152.162	-0.837826	0.403443	FALSE
Climate C (Warm temperate)	-0.103011	0.174598	152.183	-0.589991	0.556072	FALSE
Climate D (Snow)	-0.117022	0.213745	152.044	-0.547485	0.584848	FALSE
Nextera	0.358037	0.242449	151.801	1.47675	0.141813	FALSE
TruSeqNano	0.221112	0.14581	152.458	1.51644	0.13148	FALSE
Sordariomycetes	0.604739	0.267677	152.645	2.25921	0.025286	TRUE	positive
Agaricomycetes	0.0738704	0.15305	152.504	0.482655	0.630033	FALSE
Dothideomycetes	-0.349407	0.314331	155.912	-1.11159	0.268026	FALSE
Geoglossomycetes	1.62822	0.510619	151.448	3.18871	0.00173677	TRUE	positive
Leotiomycetes	0.650331	0.241897	152.279	2.68846	0.00797763	TRUE	positive
Eurotiomycetes	0.607533	0.523098	172.507	1.16141	0.247079	FALSE
Laboulbeniomycetes	1.65308	0.514814	154.884	3.21102	0.00160854	TRUE	positive
Microbotryomycetes	2.70307	0.706038	152.558	3.82851	0.000187739	TRUE	positive
Agaricostilbomycetes	1.52842	0.519463	154.077	2.94232	0.00376132	TRUE	positive
Xylobotryomycetes	-0.909105	0.736882	163.982	-1.23372	0.219073	FALSE
IDBA	-0.697838	0.0259336	2099.46	-26.9086	2.8225e-137	TRUE	negative
Masurca	0.557973	0.0183005	2098.72	30.4895	2.44162e-169	TRUE	positive
Megahit	0.0324508	0.0219921	2097.36	1.47556	0.140211	FALSE
SPAdes	-0.116686	0.0250004	2099.06	-4.66737	3.24344e-06	TRUE	negative
read_treatTrimmomatic	-0.0685527	0.014306	2097.35	-4.79188	1.76808e-06	TRUE	negative

## Sheet: N50_interaction
Linear mixed effect, individual importance
var	Sum Sq	Mean Sq	NumDF	DenDF	F value	Pr(>F)	Significance	ncp	Partial R2	upper.CL	lower.CL
TOT_DNA_log_s	0.173951	0.173951	1	152.139	1.57204	0.211834		1.57204	0.0102272	0.0650224	3.11535e-05
TotalReads_s	0.417345	0.417345	1	152.24	3.77165	0.0539742	.	3.77165	0.0241754	0.093298	0.000270624
Age_s	0.0224613	0.0224613	1	151.622	0.202989	0.652963		0.202989	0.00133699	0.0386467	7.96093e-06
COMPANY_DIN_NUMBER_S	0.0252727	0.0252727	1	152.361	0.228396	0.633401		0.228396	0.0014968	0.0391416	8.126e-06
Climatic classes	0.0916656	0.0305552	3	152.158	0.276135	0.842551		0.828405	0.0054149	0.0731501	0.00185733
LIBRARY_PREP_KIT2	0.384815	0.192408	2	152.116	1.73884	0.179199		3.47767	0.022351	0.0980998	0.00178201
FIELD_CLASS_IF_SF	5.22752	0.522752	10	158.378	4.72424	6.47171e-06	***	47.2424	0.229756	0.371847	0.162751
assembler	42.1674	10.5419	4	2118.93	95.2695	1.30325e-74	***	381.078	0.152431	0.181309	0.12721
read_treat	2.81983	2.81983	1	2112.33	25.4835	4.84384e-07	***	25.4835	0.0119204	0.0227999	0.00448915
FIELD_CLASS_IF_SF:assembler	97.8025	2.71674	36	2116.39	24.5518	3.46778e-133	***	883.866	0.294597	0.332797	0.273091
Linear mixed model performance
R2 marginal	0.397284
R2 conditional (random effect)	0.882806
REML criterion at convergence:	2237.5
Random effects:
Groups	Variance	Std.Dev.
EXTRACTION_ID (Intercept)	0.4584	0.6771
Residual	0.1107	0.3326
Number of obs: 2326
Groups: EXTRACTION_ID, 173
Linear mixed effect: significance of slopes (t-test)
var	Estimate	Std. Error	df	t value	Pr(>|t|)	sig	direction
(Intercept)	-0.485254	0.205211	156.308	-2.36465	0.019275	TRUE	negative
TOT_DNA_log_s	0.0888852	0.0708921	152.139	1.25381	0.211834	FALSE
TotalReads_s	0.137052	0.0705702	152.24	1.94207	0.0539742	FALSE
Age_s	-0.0383646	0.085152	151.622	-0.450543	0.652963	FALSE
COMPANY_DIN_NUMBER_S	0.0330335	0.0691209	152.361	0.477908	0.633401	FALSE
Climate B (Arid)	-0.220431	0.250552	152.231	-0.879782	0.380364	FALSE
Climate C (Warm temperate)	-0.0932295	0.174183	152.294	-0.535238	0.593266	FALSE
Climate D (Snow)	-0.123392	0.213208	152.08	-0.578738	0.563622	FALSE
Nextera	0.332443	0.24185	151.86	1.37459	0.171285	FALSE
TruSeqNano	0.218782	0.145427	152.427	1.50441	0.134545	FALSE
Sordariomycetes	1.08335	0.270299	160.355	4.00795	9.35905e-05	TRUE	positive
Agaricomycetes	0.303383	0.154511	160.045	1.96351	0.0513199	FALSE
Dothideomycetes	0.685811	0.324752	179.028	2.1118	0.0360908	TRUE	positive
Geoglossomycetes	2.01623	0.515127	158.493	3.91404	0.000134466	TRUE	positive
Leotiomycetes	1.01551	0.244859	161.525	4.14732	5.42178e-05	TRUE	positive
Eurotiomycetes	2.54604	0.512492	160.838	4.96797	1.71499e-06	TRUE	positive
Laboulbeniomycetes	2.73921	0.537095	184.781	5.10005	8.37191e-07	TRUE	positive
Microbotryomycetes	2.99907	0.710973	158.494	4.21827	4.12874e-05	TRUE	positive
Agaricostilbomycetes	2.62482	0.537373	178	4.88454	2.29888e-06	TRUE	positive
Xylobotryomycetes	1.43199	0.753365	180.931	1.90079	0.0589187	FALSE
IDBA	-0.116503	0.0756659	2115.89	-1.53971	0.123781	FALSE
Masurca	0.769751	0.0418668	2112.27	18.3857	3.79003e-70	TRUE	positive
Megahit	0.421921	0.0520643	2111.68	8.10384	8.91624e-16	TRUE	positive
SPAdes	0.410893	0.0588598	2113.17	6.98088	3.91254e-12	TRUE	positive
read_treatTrimmomatic	-0.070098	0.013886	2112.33	-5.04812	4.84384e-07	TRUE	negative
Sordariomycetes:IDBA	-1.10934	0.151441	2116.28	-7.32525	3.37328e-13	TRUE	negative
Agaricomycetes:IDBA	-0.601397	0.0812676	2115.61	-7.40021	1.95094e-13	TRUE	negative
Dothideomycetes:IDBA	-1.5521	0.358713	2115.02	-4.32686	1.58296e-05	TRUE	negative
Geoglossomycetes:IDBA	-0.278706	0.206421	2111.92	-1.35018	0.177103	FALSE
Leotiomycetes:IDBA	-0.938242	0.127831	2116.57	-7.33973	3.03575e-13	TRUE	negative
Eurotiomycetes:IDBA	-3.31877	0.278759	2118.85	-11.9055	1.10716e-31	TRUE	negative
Laboulbeniomycetes:IDBA	-0.829097	0.417204	2143.5	-1.98727	0.0470194	TRUE	negative
Microbotryomycetes:IDBA	-0.791322	0.281947	2111.63	-2.80664	0.00505213	TRUE	negative
Agaricostilbomycetes:IDBA	-1.02987	0.374497	2113.81	-2.75002	0.00600988	TRUE	negative
Sordariomycetes:Masurca	-0.604074	0.0843427	2111.96	-7.16214	1.09208e-12	TRUE	negative
Agaricomycetes:Masurca	-0.142534	0.0474559	2112.55	-3.00351	0.00270021	TRUE	negative
Dothideomycetes:Masurca	-0.968956	0.127137	2116.57	-7.62132	3.76379e-14	TRUE	negative
Geoglossomycetes:Masurca	-0.73738	0.171511	2111.36	-4.29931	1.79126e-05	TRUE	negative
Leotiomycetes:Masurca	-0.482859	0.078702	2112.48	-6.13528	1.0121e-09	TRUE	negative
Eurotiomycetes:Masurca	-2.1298	0.178569	2113.32	-11.927	8.74135e-32	TRUE	negative
Laboulbeniomycetes:Masurca	-1.54805	0.215839	2141.41	-7.17223	1.01194e-12	TRUE	negative
Microbotryomycetes:Masurca	-1.70048	0.218765	2111.33	-7.77306	1.18747e-14	TRUE	negative
Agaricostilbomycetes:Masurca	-1.22946	0.204667	2121.39	-6.00716	2.21582e-09	TRUE	negative
Xylobotryomycetes:Masurca	-2.51029	0.291106	2111.32	-8.62327	1.25509e-17	TRUE	negative
Sordariomycetes:Megahit	-0.992275	0.107726	2112.35	-9.21111	7.54683e-20	TRUE	negative
Agaricomycetes:Megahit	-0.391504	0.0585356	2111.73	-6.68832	2.88135e-11	TRUE	negative
Dothideomycetes:Megahit	-1.17974	0.154973	2139.05	-7.61256	4.00402e-14	TRUE	negative
Geoglossomycetes:Megahit	-1.01922	0.198985	2111.33	-5.1221	3.29588e-07	TRUE	negative
Leotiomycetes:Megahit	-0.516556	0.0988684	2111.96	-5.22468	1.91604e-07	TRUE	negative
Laboulbeniomycetes:Megahit	-1.51273	0.24774	2134.37	-6.10614	1.20929e-09	TRUE	negative
Microbotryomycetes:Megahit	-0.75558	0.276549	2111.31	-2.73217	0.00634424	TRUE	negative
Xylobotryomycetes:Megahit	-2.34155	0.336695	2111.31	-6.95451	4.70023e-12	TRUE	negative
Sordariomycetes:SPAdes	-0.629111	0.121052	2114.25	-5.19702	2.21977e-07	TRUE	negative
Agaricomycetes:SPAdes	-0.532811	0.0656042	2113.12	-8.12161	7.73439e-16	TRUE	negative
Dothideomycetes:SPAdes	-2.09758	0.266547	2117.53	-7.86946	5.63345e-15	TRUE	negative
Geoglossomycetes:SPAdes	-0.562983	0.20087	2111.46	-2.80272	0.00511361	TRUE	negative
Leotiomycetes:SPAdes	-0.497771	0.11077	2114.08	-4.49375	7.37571e-06	TRUE	negative
Eurotiomycetes:SPAdes	-3.75135	0.205409	2111.45	-18.2628	2.67416e-69	TRUE	negative
Microbotryomycetes:SPAdes	-0.319021	0.277909	2111.38	-1.14793	0.251125	FALSE
Agaricostilbomycetes:SPAdes	-2.03977	0.328405	2156.65	-6.21115	6.29253e-10	TRUE	negative
Xylobotryomycetes:SPAdes	-2.97942	0.337813	2111.36	-8.81975	2.35057e-18	TRUE	negative
