# Supplementary material for: Whole genome sequencing of historical specimens from the world's largest fungal collection yields high‐quality assemblies
Source: New Phytol. 2025 Aug 18;251(2):752–67. doi: 10.1111/nph.70472 (PMC13278644; doi:10.1111/nph.70472)
Supplement: Supplementary file 10 — Table S9 The results of the multinomial logistic regression analyses on choosing the best‐performing assembly method. Please note: Wiley is not responsible for the content or functionality of any Supporting Information supplied by the authors. Any queries (other than missing material) should be directed to the New Phytologist Central Office. [file NPH-251-752-s002.xlsx]

## Sheet: SupplementInfo
New Phytologist Supporting Information
Article title: Whole genome sequencing of historical specimens from the world’s largest fungal collection yields high-quality assemblies
Authors: Torda Varga*, Roseina Woods*, Frances Pitsillides*, Rowena Hill, Alona Yu. Biketova, Theo Llewellyn, Brandon J.P. Shaw, Emily Hodgson, Brigid Wong, Jasmine Le, Josepha Becker, Alexander J. Bradshaw, Seth L. E. Blake, Clementine Geeves, Quentin Levicky, Lottie Goodman, Ruben L. Mole, Sidney L. Reed, M. Carly Lin, Emily Read, Keenan Harris, Raquel Pino-Bodas, László G. Nagy, Anna Bazzicalu…
Article acceptance date: 26 June 2025
Table S9 The results of the multinomial logistic regression analyses on choosing the best-performing assembly method.

## Sheet: Model tests
Leave one out model selection
Full model: assembler ~ library size + age + taxonomy + read treatment + Climate + Library concentration
Model	Resid. df	Resid. Dev	Test	Df	LR stat.	Pr(Chi)	AIC
Full model	984	643.169		NA	NA	NA	672.859
Taxonomy removed	964	568.859	1 vs 2	20	74.3098	3.54957e-08	707.169
Full model	968	580.26		NA	NA	NA	672.859
Read treatment removed	964	568.859	1 vs 2	4	11.4012	0.0224063	676.26
Full model	976	582.877		NA	NA	NA	672.859
Climate removed	964	568.859	1 vs 2	12	14.0181	0.299552	662.877
Full model	968	575.906		NA	NA	NA	672.859
Library concentration removed	964	568.859	1 vs 2	4	7.04682	0.133434	671.906
Full model	968	577.881		NA	NA	NA	672.859
Age removed	964	568.859	1 vs 2	4	9.02173	0.0605586	673.881
Full model	968	610.195		NA	NA	NA	672.859
Library size removed	964	568.859	1 vs 2	4	41.3358	2.29012e-08	706.195
Leave one out model selection: Only records younger than 80 Years
Full model: assembler ~ library size + age + taxonomy + read treatment + Climate + Library concentration
Model	Resid. df	Resid. Dev	Test	Df	LR stat.	Pr(Chi)	AIC
Full model	960	626.989		NA	NA	NA	651.84
Taxonomy removed	940	547.84	1 vs 2	20	79.1496	5.47125e-09	690.989
Full model	944	558.844		NA	NA	NA	651.84
Read treatment removed	940	547.84	1 vs 2	4	11.0042	0.0265169	654.844
Full model	952	560.716		NA	NA	NA	651.84
Climate removed	940	547.84	1 vs 2	12	12.8766	0.378075	640.716
Full model	944	556.408		NA	NA	NA	651.84
Library concentration removed	940	547.84	1 vs 2	4	8.56842	0.0728401	652.408
Full model	944	560.001		NA	NA	NA	651.84
Age removed	940	547.84	1 vs 2	4	12.1615	0.0161897	656.001
Full model	944	586.917		NA	NA	NA	651.84
Library size removed	940	547.84	1 vs 2	4	39.0773	6.71487e-08	682.917

## Sheet: Marginal effectct all data
term	group	contrast	estimate	std.error	statistic	p.value	s.value	conf.low	conf.high	predicted_lo	predicted_hi	predicted	predictor	direction
Age	ABySS	mean(dY/dX)	-0.000437786	0.00114781	-0.38141	0.702899	0.508611	-0.00268745	0.00181188	0.326749	0.326731	0.32674	Age
Age	IDBA	mean(dY/dX)	-0.000157978	0.00062688	-0.252007	0.801036	0.320061	-0.00138664	0.00107068	0.019276	0.0192729	0.0192744	Age
Age	Masurca	mean(dY/dX)	0.000699286	0.00113993	0.613449	0.53958	0.890092	-0.00153493	0.0029335	0.10235	0.102356	0.102353	Age
Age	Megahit	mean(dY/dX)	-0.00233294	0.0014796	-1.57674	0.114856	3.12211	-0.00523291	0.00056702	0.18949	0.189446	0.189468	Age
Age	SPAdes	mean(dY/dX)	0.00222942	0.00106109	2.10106	0.0356359	4.81052	0.000149714	0.00430913	0.362134	0.362194	0.362164	Age	Increase
single_read_s2	ABySS	mean(dY/dX)	0.0508329	0.0354998	1.43192	0.152166	2.71628	-0.0187454	0.120411	0.326714	0.326767	0.32674	LibSize
single_read_s2	IDBA	mean(dY/dX)	0.00311315	0.015059	0.206731	0.83622	0.258045	-0.0264019	0.0326282	0.0192733	0.0192756	0.0192744	LibSize
single_read_s2	Masurca	mean(dY/dX)	0.0839602	0.0358047	2.34495	0.0190296	5.71561	0.0137843	0.154136	0.102342	0.102364	0.102353	LibSize	Increase
single_read_s2	Megahit	mean(dY/dX)	0.0725442	0.036052	2.01221	0.0441978	4.49988	0.00188359	0.143205	0.189444	0.189492	0.189468	LibSize	Increase
single_read_s2	SPAdes	mean(dY/dX)	-0.21045	0.0316808	-6.64283	3.0771e-11	34.9196	-0.272544	-0.148357	0.362227	0.362101	0.362164	LibSize	Decrease
read_treat	ABySS	mean(Lighter) - mean(Trimmomatic)	0.0839265	0.0469742	1.78665	0.073994	3.75645	-0.00814126	0.175994	0.209021	0.32674	0.32674	ReadTreat
read_treat	IDBA	mean(Lighter) - mean(Trimmomatic)	-0.0189197	0.0203474	-0.929834	0.352457	1.50448	-0.0587998	0.0209604	0.0434619	0.0192744	0.0192744	ReadTreat
read_treat	Masurca	mean(Lighter) - mean(Trimmomatic)	-0.143469	0.0528657	-2.71385	0.00665071	7.23228	-0.247084	-0.0398545	0.20815	0.102353	0.102353	ReadTreat	Decrease
read_treat	Megahit	mean(Lighter) - mean(Trimmomatic)	0.0819512	0.0485933	1.68647	0.091705	3.44686	-0.0132899	0.177192	0.136911	0.189468	0.189468	ReadTreat
read_treat	SPAdes	mean(Lighter) - mean(Trimmomatic)	-0.00348866	0.0547944	-0.0636683	0.949234	0.0751638	-0.110884	0.103906	0.402456	0.362164	0.362164	ReadTreat
Class2	ABySS	mean(Agaricomycetes) - mean(Pezizomycetes)	-0.135217	0.0684896	-1.97427	0.0483513	4.3703	-0.269454	-0.000979666	0.32674	0.112341	0.32674	Taxonomy	Decrease
Class2	ABySS	mean(Dothideomycetes) - mean(Pezizomycetes)	0.174931	0.134914	1.2966	0.194768	2.36017	-0.0894969	0.439358	0.32674	0.529923	0.32674	Taxonomy
Class2	ABySS	mean(Leotiomycetes) - mean(Pezizomycetes)	0.178399	0.13523	1.31922	0.187096	2.41815	-0.0866481	0.443446	0.32674	0.50582	0.32674	Taxonomy
Class2	ABySS	mean(Others) - mean(Pezizomycetes)	0.149707	0.112169	1.33466	0.181987	2.45809	-0.0701393	0.369554	0.32674	0.509225	0.32674	Taxonomy
Class2	ABySS	mean(Sordariomycetes) - mean(Pezizomycetes)	0.0814807	0.113342	0.718895	0.472206	1.08251	-0.140665	0.303626	0.32674	0.42697	0.32674	Taxonomy
Class2	IDBA	mean(Agaricomycetes) - mean(Pezizomycetes)	-0.0216864	0.0284415	-0.762492	0.445766	1.16564	-0.0774307	0.0340579	0.0192744	0.00163438	0.0192744	Taxonomy
Class2	IDBA	mean(Dothideomycetes) - mean(Pezizomycetes)	0.0370823	0.0683304	0.542691	0.587343	0.767726	-0.0968429	0.171007	0.0192744	0.0431344	0.0192744	Taxonomy
Class2	IDBA	mean(Leotiomycetes) - mean(Pezizomycetes)	-0.00909565	0.0410385	-0.221637	0.824597	0.278239	-0.0895297	0.0713384	0.0192744	0.00956157	0.0192744	Taxonomy
Class2	IDBA	mean(Others) - mean(Pezizomycetes)	0.0586752	0.0703341	0.834235	0.404148	1.30704	-0.0791771	0.196528	0.0192744	0.0599516	0.0192744	Taxonomy
Class2	IDBA	mean(Sordariomycetes) - mean(Pezizomycetes)	-0.012477	0.0369227	-0.337923	0.735421	0.443357	-0.0848442	0.0598901	0.0192744	0.00844626	0.0192744	Taxonomy
Class2	Masurca	mean(Agaricomycetes) - mean(Pezizomycetes)	0.310932	0.0671079	4.63332	3.59847e-06	18.0842	0.179403	0.442462	0.102353	0.390347	0.102353	Taxonomy	Increase
Class2	Masurca	mean(Dothideomycetes) - mean(Pezizomycetes)	0.0261638	0.101343	0.25817	0.796275	0.32866	-0.172465	0.224793	0.102353	0.111464	0.102353	Taxonomy
Class2	Masurca	mean(Leotiomycetes) - mean(Pezizomycetes)	0.0158615	0.0951844	0.166639	0.867654	0.204808	-0.170697	0.20242	0.102353	0.095282	0.102353	Taxonomy
Class2	Masurca	mean(Others) - mean(Pezizomycetes)	-0.0421192	0.0688594	-0.61167	0.540756	0.88695	-0.177081	0.0928428	0.102353	0.0570512	0.102353	Taxonomy
Class2	Masurca	mean(Sordariomycetes) - mean(Pezizomycetes)	-0.00533602	0.0845833	-0.063086	0.949698	0.0744592	-0.171116	0.160444	0.102353	0.090421	0.102353	Taxonomy
Class2	Megahit	mean(Agaricomycetes) - mean(Pezizomycetes)	0.123291	0.0656053	1.87929	0.060205	4.05397	-0.0052927	0.251875	0.189468	0.367151	0.189468	Taxonomy
Class2	Megahit	mean(Dothideomycetes) - mean(Pezizomycetes)	-0.00556007	0.0929984	-0.0597867	0.952325	0.0704733	-0.187834	0.176713	0.189468	0.16615	0.189468	Taxonomy
Class2	Megahit	mean(Leotiomycetes) - mean(Pezizomycetes)	0.0801502	0.11504	0.696718	0.485979	1.04103	-0.145323	0.305624	0.189468	0.270504	0.189468	Taxonomy
Class2	Megahit	mean(Others) - mean(Pezizomycetes)	-0.00362043	0.0757697	-0.047782	0.96189	0.0560561	-0.152126	0.144886	0.189468	0.171976	0.189468	Taxonomy
Class2	Megahit	mean(Sordariomycetes) - mean(Pezizomycetes)	0.0140037	0.0897103	0.156099	0.875955	0.191071	-0.161825	0.189833	0.189468	0.200794	0.189468	Taxonomy
Class2	SPAdes	mean(Agaricomycetes) - mean(Pezizomycetes)	-0.277321	0.0829951	-3.34141	0.000833545	10.2285	-0.439988	-0.114653	0.362164	0.128526	0.362164	Taxonomy	Decrease
Class2	SPAdes	mean(Dothideomycetes) - mean(Pezizomycetes)	-0.232617	0.135268	-1.71967	0.0854919	3.54807	-0.497737	0.0325037	0.362164	0.149329	0.362164	Taxonomy
Class2	SPAdes	mean(Leotiomycetes) - mean(Pezizomycetes)	-0.265315	0.122446	-2.16679	0.0302508	5.04688	-0.505304	-0.0253252	0.362164	0.118832	0.362164	Taxonomy	Decrease
Class2	SPAdes	mean(Others) - mean(Pezizomycetes)	-0.162643	0.122898	-1.3234	0.185702	2.42894	-0.403518	0.078232	0.362164	0.201796	0.362164	Taxonomy
Class2	SPAdes	mean(Sordariomycetes) - mean(Pezizomycetes)	-0.0776713	0.123015	-0.631399	0.52778	0.921992	-0.318776	0.163433	0.362164	0.273369	0.362164	Taxonomy

## Sheet: Marginal effect younger 80
term	group	contrast	estimate	std.error	statistic	p.value	s.value	conf.low	conf.high	predicted_lo	predicted_hi	predicted	predictor	direction
Age	ABySS	mean(dY/dX)	-0.00069351	0.00152766	-0.453968	0.649852	0.621817	-0.00368767	0.00230065	0.331373	0.331361	0.331367	Age
Age	IDBA	mean(dY/dX)	-0.000119713	0.000672484	-0.178016	0.85871	0.219757	-0.00143776	0.00119833	0.0199952	0.0199941	0.0199947	Age
Age	Masurca	mean(dY/dX)	0.00333937	0.00157859	2.11541	0.0343949	4.86166	0.000245389	0.00643336	0.0990022	0.0990137	0.0990079	Age	Increase
Age	Megahit	mean(dY/dX)	-0.00487181	0.0019115	-2.54868	0.0108131	6.53108	-0.00861829	-0.00112534	0.160101	0.16007	0.160086	Age	Decrease
Age	SPAdes	mean(dY/dX)	0.00234566	0.00156759	1.49635	0.134563	2.89365	-0.000726759	0.00541808	0.389528	0.389561	0.389544	Age
single_read_s2	ABySS	mean(dY/dX)	0.0498244	0.035778	1.3926	0.163741	2.61051	-0.0202992	0.119948	0.331338	0.331397	0.331367	LibSize
single_read_s2	IDBA	mean(dY/dX)	0.00299625	0.0154438	0.194009	0.846168	0.240983	-0.0272731	0.0332656	0.0199934	0.019996	0.0199947	LibSize
single_read_s2	Masurca	mean(dY/dX)	0.0881496	0.036411	2.42096	0.0154797	6.01348	0.0167853	0.159514	0.0989957	0.0990202	0.0990079	LibSize	Increase
single_read_s2	Megahit	mean(dY/dX)	0.0695955	0.0353823	1.96696	0.049188	4.34555	0.000247473	0.138943	0.160064	0.160107	0.160086	LibSize	Increase
single_read_s2	SPAdes	mean(dY/dX)	-0.210566	0.032213	-6.53667	6.2902e-11	33.8881	-0.273702	-0.147429	0.389609	0.38948	0.389544	LibSize	Decrease
read_treat	ABySS	mean(Lighter) - mean(Trimmomatic)	0.0805013	0.0473718	1.69935	0.0892533	3.48595	-0.0123458	0.173348	0.214356	0.331367	0.331367	ReadTreat
read_treat	IDBA	mean(Lighter) - mean(Trimmomatic)	-0.0195723	0.0208932	-0.936782	0.348871	1.51924	-0.0605222	0.0213775	0.0451725	0.0199947	0.0199947	ReadTreat
read_treat	Masurca	mean(Lighter) - mean(Trimmomatic)	-0.144765	0.0531557	-2.72342	0.00646107	7.27401	-0.248949	-0.0405819	0.202508	0.0990079	0.0990079	ReadTreat	Decrease
read_treat	Megahit	mean(Lighter) - mean(Trimmomatic)	0.0816421	0.0487313	1.67535	0.0938652	3.41327	-0.0138695	0.177154	0.114206	0.160086	0.160086	ReadTreat
read_treat	SPAdes	mean(Lighter) - mean(Trimmomatic)	0.00219413	0.0552382	0.0397213	0.968315	0.0464511	-0.106071	0.110459	0.423758	0.389544	0.389544	ReadTreat
Class2	ABySS	mean(Agaricomycetes) - mean(Pezizomycetes)	-0.145176	0.0702464	-2.06667	0.0387648	4.68911	-0.282857	-0.00749606	0.331367	0.104553	0.331367	Taxonomy	Decrease
Class2	ABySS	mean(Dothideomycetes) - mean(Pezizomycetes)	0.170941	0.135962	1.25727	0.208656	2.2608	-0.0955396	0.437421	0.331367	0.530348	0.331367	Taxonomy
Class2	ABySS	mean(Leotiomycetes) - mean(Pezizomycetes)	0.175352	0.13804	1.2703	0.203979	2.29351	-0.0952019	0.445906	0.331367	0.504238	0.331367	Taxonomy
Class2	ABySS	mean(Others) - mean(Pezizomycetes)	0.146563	0.115707	1.26667	0.205273	2.28438	-0.0802191	0.373345	0.331367	0.512719	0.331367	Taxonomy
Class2	ABySS	mean(Sordariomycetes) - mean(Pezizomycetes)	0.0935949	0.119326	0.784366	0.432825	1.20814	-0.140279	0.327469	0.331367	0.444904	0.331367	Taxonomy
Class2	IDBA	mean(Agaricomycetes) - mean(Pezizomycetes)	-0.0227356	0.0295249	-0.770049	0.441271	1.18026	-0.0806034	0.0351322	0.0199947	0.00161274	0.0199947	Taxonomy
Class2	IDBA	mean(Dothideomycetes) - mean(Pezizomycetes)	0.0372308	0.0696919	0.534221	0.593189	0.753437	-0.0993627	0.173824	0.0199947	0.0437846	0.0199947	Taxonomy
Class2	IDBA	mean(Leotiomycetes) - mean(Pezizomycetes)	-0.00995806	0.0416998	-0.238803	0.811258	0.301767	-0.0916882	0.0717721	0.0199947	0.00948983	0.0199947	Taxonomy
Class2	IDBA	mean(Others) - mean(Pezizomycetes)	0.0612099	0.0736685	0.830883	0.406039	1.30031	-0.0831776	0.205597	0.0199947	0.0627991	0.0199947	Taxonomy
Class2	IDBA	mean(Sordariomycetes) - mean(Pezizomycetes)	-0.0128661	0.038572	-0.333561	0.738711	0.436919	-0.0884658	0.0627335	0.0199947	0.0087715	0.0199947	Taxonomy
Class2	Masurca	mean(Agaricomycetes) - mean(Pezizomycetes)	0.320214	0.0655007	4.88871	1.01499e-06	19.9101	0.191835	0.448593	0.0990079	0.402712	0.0990079	Taxonomy	Increase
Class2	Masurca	mean(Dothideomycetes) - mean(Pezizomycetes)	0.0370017	0.103973	0.355879	0.721931	0.470067	-0.166781	0.240784	0.0990079	0.11664	0.0990079	Taxonomy
Class2	Masurca	mean(Leotiomycetes) - mean(Pezizomycetes)	0.00751156	0.0882838	0.0850843	0.932194	0.101297	-0.165522	0.180545	0.0990079	0.0834255	0.0990079	Taxonomy
Class2	Masurca	mean(Others) - mean(Pezizomycetes)	-0.0285203	0.0729071	-0.391187	0.695659	0.523547	-0.171415	0.114375	0.0990079	0.0653576	0.0990079	Taxonomy
Class2	Masurca	mean(Sordariomycetes) - mean(Pezizomycetes)	0.00610038	0.0883008	0.0690863	0.944921	0.0817345	-0.166966	0.179167	0.0990079	0.0954453	0.0990079	Taxonomy
Class2	Megahit	mean(Agaricomycetes) - mean(Pezizomycetes)	0.144394	0.0655948	2.2013	0.0277151	5.17319	0.0158301	0.272957	0.160086	0.358728	0.160086	Taxonomy	Increase
Class2	Megahit	mean(Dothideomycetes) - mean(Pezizomycetes)	0.00511279	0.092163	0.0554755	0.95576	0.0652802	-0.175523	0.185749	0.160086	0.15552	0.160086	Taxonomy
Class2	Megahit	mean(Leotiomycetes) - mean(Pezizomycetes)	0.11535	0.122727	0.939895	0.347272	1.52586	-0.12519	0.35589	0.160086	0.286018	0.160086	Taxonomy
Class2	Megahit	mean(Others) - mean(Pezizomycetes)	-0.00524272	0.0726793	-0.072135	0.942494	0.085444	-0.147692	0.137206	0.160086	0.145414	0.160086	Taxonomy
Class2	Megahit	mean(Sordariomycetes) - mean(Pezizomycetes)	0.0254745	0.0900485	0.282898	0.777255	0.36354	-0.151017	0.201966	0.160086	0.187094	0.160086	Taxonomy
Class2	SPAdes	mean(Agaricomycetes) - mean(Pezizomycetes)	-0.296695	0.0847115	-3.50242	0.000461051	11.0828	-0.462727	-0.130664	0.389544	0.132395	0.389544	Taxonomy	Decrease
Class2	SPAdes	mean(Dothideomycetes) - mean(Pezizomycetes)	-0.250286	0.136331	-1.83588	0.066376	3.91319	-0.517489	0.016917	0.389544	0.153708	0.389544	Taxonomy
Class2	SPAdes	mean(Leotiomycetes) - mean(Pezizomycetes)	-0.288256	0.121336	-2.37567	0.0175169	5.83511	-0.52607	-0.0504408	0.389544	0.116829	0.389544	Taxonomy	Decrease
Class2	SPAdes	mean(Others) - mean(Pezizomycetes)	-0.17401	0.12692	-1.37102	0.170368	2.55327	-0.422768	0.0747485	0.389544	0.21371	0.389544	Taxonomy
Class2	SPAdes	mean(Sordariomycetes) - mean(Pezizomycetes)	-0.112304	0.128324	-0.875158	0.381488	1.39029	-0.363814	0.139207	0.389544	0.263785	0.389544	Taxonomy
